# Supplementary material for: Insights into Hypoxic Systemic Responses Based on Analyses of Transcriptional Regulation in Arabidopsis
Source: PLoS One. 2011 Dec 15;6(12):e28888. doi: 10.1371/journal.pone.0028888 (PMC3240646; doi:10.1371/journal.pone.0028888)
Supplement: Table S1 — Upregulated genes in functional categories that are over-represented in shoots under flooding. (XLS) [file pone.0028888.s003.xls]

## Sheet: Table S1
Table S1. Upregulated genes in functional categories that are over-represented in shoots under flooding.
	Flooding/ control
	Root					Shoot
ID (hour)	0.5	1	3	6	12	0.5	1	3	6	12	Description
major CHO metabolism
At3g13790	0.852052	1.03535	1.02899	0.877239	0.746404	1.12219	1.38351	1.63264	1.63821	2.61127	ATBFRUCT1/ATCWINV1 (CELL WALL INVERTASE 1); beta-fructofuranosidase
At4g34860	0.889728	1.17767	1.69864	1.90826	1.6944	0.952054	1.02098	1.59736	1.96709	2.52335	beta-fructofuranosidase
At1g12240	0.969686	1.01246	0.728064	0.765522	0.628816	0.852925	1.78921	2.60998	3.10308	2.3324	ATBETAFRUCT4/VAC-INV (VACUOLAR INVERTASE); beta-fructofuranosidase
At4g25000	0.869845	0.868506	1.24667	1.56532	1.62938	0.810976	0.671569	1.28167	4.23692	6.17509	AMY1 (ALPHA-AMYLASE-LIKE); alpha-amylase
At3g59480	1.34761	1.2627	0.867295	0.505939	0.540855	1.51721	1.60878	2.2297	2.53098	2.30828	pfkB-type carbohydrate kinase family protein
At4g02280	0.868907	0.870433	1.02847	1.36846	1.71472	1.0058	1.10033	1.36141	2.43166	3.13498	SUS3; UDP-glycosyltransferase/ sucrose synthase
nucleotide metabolism
At4g30550	1.03593	1.22153	1.53635	1.85149	1.7985	0.932164	1.07948	1.36304	2.01926	3.01266	glutamine amidotransferase class-I domain-containing protein
At3g04390	0.859386	0.823286	1.3511	1.53734	1.36535	0.771487	1.07557	1.77568	2.20479	1.95791	xanthine dehydrogenase family protein
At4g34890	0.935198	1.06663	1.37712	1.44797	1.48933	0.932486	1.09384	1.62387	2.18477	2.35365	ATXDH1 (XANTHINE DEHYDROGENASE 1)
At4g34900	0.89703	1.0646	1.3995	1.3966	1.54343	0.975695	1.13513	1.75811	1.95781	2.21595	xanthine dehydrogenase
At4g37500	0.900363	0.804632	1.2783	1.45593	1.47163	0.833386	1.01326	1.74412	2.21729	2.19044	xanthine dehydrogenase family protein
At1g73980	0.859992	0.99686	1.1243	1.36557	1.39821	0.979583	1.08833	1.61964	2.32261	2.29264	phosphoribulokinase/uridine kinase family protein
At1g26440	0.806228	1.02647	1.30135	1.3795	1.35349	0.993946	1.03784	1.54238	2.63763	3.27306	ATUPS5 (ARABIDOPSIS THALIANA UREIDE PERMEASE 5)
At1g28960	0.954525	1.20113	1.33808	1.45607	1.49658	1.01297	1.10123	1.45187	2.05736	2.45236	ATNUDT15 (NUDIX HYDROLASE HOMOLOG 15)
At2g04450	1.3413	1.5808	1.58933	1.57775	1.84231	0.755176	0.957365	2.40616	5.31493	4.93913	ATNUDT6 (NUDIX HYDROLASE HOMOLOG 6)
At3g26690	1.09228	1.53659	1.52285	0.898236	1.1114	1.24596	2.15257	3.30946	3.43918	2.94148	ATNUDT13 (NUDIX HYDROLASE HOMOLOG 13)
gluconeogenese/ glyoxylate cycle
Class I
At2g42790	0.894533	0.86737	0.960672	1.00742	1.09903	1.02938	1.01208	1.56499	2.65893	3.59705	CSY3 (CITRATE SYNTHASE 3)
At3g58740	1.09186	1.24025	1.64023	1.54873	1.1347	0.943244	1.39213	2.47055	2.89785	2.81095	CSY1 (CITRATE SYNTHASE 1)
At3g58750	1.10732	1.51054	1.86637	1.5277	1.3877	1.01983	1.36769	2.12413	2.72291	3.20396	CSY2 (CITRATE SYNTHASE 2)
Class II
At4g37870	0.99573	1.04865	1.73424	2.59348	2.27954	1.1428	0.979133	1.16987	1.8435	2.70323	ATP binding / phosphoenolpyruvate carboxykinase (ATP)
At4g15530	1.75442	3.73421	8.17995	4.63565	6.20951	1.11314	1.66934	2.67099	2.76284	2.62861	PPDK (PYRUVATE ORTHOPHOSPHATE DIKINASE)
At3g21720	1.40796	2.54451	5.80174	5.13415	7.7489	1.08977	1.38361	3.80844	5.25259	6.00143	isocitrate lyase, putative
lipid metabolism
At2g17650	1.0207	0.895776	0.815931	0.826311	0.98436	0.642001	0.779461	1.23744	2.18362	1.93407	AMP-dependent synthetase and ligase family protein
At1g04220	0.652552	0.439337	0.122704	0.121962	0.102802	1.40252	1.18594	1.63808	2.42489	4.20015	beta-ketoacyl-CoA synthase, putative
At1g06350	1.19663	1.09721	0.607789	0.340614	0.404167	0.854712	0.607377	1.14417	2.17424	1.96053	fatty acid desaturase family protein
At5g59310	1.6563	1.13821	0.38919	0.251628	0.462651	5.846	1.88043	1.95914	4.42524	31.251	LTP4 (LIPID TRANSFER PROTEIN 4)
At5g59320	1.33293	1.11176	0.604758	0.488528	0.557271	4.1034	2.09564	3.54671	12.2061	53.9307	LTP3 (LIPID TRANSFER PROTEIN 3)
At1g54570	0.822783	0.8241	1.24282	0.929675	0.8715	0.835619	1.03694	1.47761	2.8089	7.1108	esterase/lipase/thioesterase family protein
At1g75000	0.919235	0.960514	0.905209	0.806352	1.34526	2.96628	1.34126	1.09048	2.43353	3.50557	GNS1/SUR4 membrane family protein
At1g76150	0.940682	1.2484	1.82512	1.65207	1.42272	0.925205	1.19664	1.5439	1.9195	2.02569	maoC-like dehydratase domain-containing protein
At3g03310	0.988243	1.02217	1.08226	1.06839	0.845039	1.02581	1.05983	1.33453	1.92507	2.22193	lecithin:cholesterol acyltransferase family protein / LACT family protein
At5g18640	0.890133	1.03162	1.41626	1.72424	1.75955	0.906525	1.07697	1.55458	2.18197	2.68376	lipase class 3 family protein
At1g52700	1.21768	0.783375	0.868555	0.818993	1.00315	0.859276	0.725096	0.679352	1.49867	2.41719	phospholipase/carboxylesterase family protein
At1g68620	0.616576	0.538686	0.16836	0.224234	0.395874	1.40096	2.20269	2.87003	4.67308	6.56438	similar to CXE carboxylesterase
At4g14430	1.04141	1.24829	1.70519	1.48749	1.99945	1.05441	1.27893	1.74445	2.33454	2.68837	enoyl-CoA hydratase/isomerase family protein
At3g62590	0.675886	0.489317	0.491263	0.420549	0.453519	1.39822	1.47324	1.9266	2.82268	4.13922	lipase class 3 family protein
At4g10955	0.797528	0.62178	0.368566	0.357712	0.35238	1.09827	1.35991	1.79609	2.88027	3.5991	lipase class 3 family protein
At3g05630	0.865845	0.683315	1.33094	1.45993	1.68537	0.885693	0.861552	1.44321	2.66704	3.87874	PLDP2 (PHOSPHOLIPASE D ZETA 2); phospholipase D
At3g51840	1.05569	1.41079	1.97472	1.90861	1.89464	0.930769	1.12745	1.59892	2.19396	2.58908	ACX4 (ACYL-COA OXIDASE 4); oxidoreductase
secondary metabolism
At3g12070	1.122	1.3184	1.65789	1.51672	1.81079	0.933831	1.16153	1.30301	1.68453	2.04254	RAB geranylgeranyltransferase beta subunit, putative
At2g18950	0.821175	0.920586	1.42614	1.18716	1.05602	0.932923	1.00374	1.32438	1.88752	2.48365	HPT1 (HOMOGENTISATE PHYTYLTRANSFERASE 1)
At1g78480	0.729989	0.823535	1.06813	1.22805	1.36564	0.896262	0.973847	1.60139	1.98028	2.49063	prenyltransferase/squalene oxidase repeat-containing protein
At5g47720	0.864239	1.09783	1.50638	1.51534	1.54283	1.10637	1.38912	1.96545	2.17174	2.28501	acetyl-CoA C-acyltransferase, putative / 3-ketoacyl-CoA thiolase, putative
At5g04330	0.745744	0.594446	0.508692	0.488384	0.833448	1.12371	0.92089	1.03755	1.36984	2.35105	cytochrome P450, putative / ferulate-5-hydroxylase, putative
At5g23230	0.955199	1.04417	1.28441	1.16836	1.64688	1.15316	1.43146	1.46459	1.79804	2.4686	isochorismatase hydrolase family protein
At4g37980	0.847591	1.01526	0.978193	0.478527	0.71672	0.818412	0.923362	1.47076	2.42403	3.51951	ELI3-1 (ELICITOR-ACTIVATED GENE 3); oxidoreductase
At1g74020	0.930492	1.0182	0.668455	0.467075	0.412722	1.29357	1.27278	1.3545	1.45954	2.04013	SS2 (STRICTOSIDINE SYNTHASE 2)
At3g51430	0.871106	1.0659	1.58734	1.47729	1.56085	0.95448	1.21859	1.72024	2.35555	2.36711	YLS2 (yellow-leaf-specific gene 2); strictosidine synthase
At5g48180	1.10654	1.30862	0.803743	0.424901	0.395374	1.02895	1.61413	2.11443	2.73001	3.97627	kelch repeat-containing protein
At1g02205	0.888302	0.64261	0.339651	0.213579	0.208483	1.41197	0.895252	0.716868	1.34764	2.35911	CER1 (ECERIFERUM 1)
At1g17020	0.819553	0.928441	0.680106	0.466521	0.443841	1.0986	1.13486	1.48763	2.33428	3.19175	SRG1 (SENESCENCE-RELATED GENE 1); oxidoreductase
At3g50210	1.17407	1.1657	1.84064	1.9605	1.94403	0.983368	1.1063	1.90621	2.6636	2.2631	2-oxoacid-dependent oxidase, putative
At1g19540	1.25477	1.65581	0.979537	0.759483	0.888476	0.9031	1.58308	2.84419	3.16483	3.78594	isoflavone reductase, putative
At5g24530	1.12686	1.09477	0.705182	0.647953	0.916602	1.129	2.03264	2.49167	2.59468	2.13552	oxidoreductase, 2OG-Fe(II) oxygenase family protein
Expression of genes in functional categories that are over-represented Class I and Class II in table 1.
