# Supplementary material for: Insights into Hypoxic Systemic Responses Based on Analyses of Transcriptional Regulation in Arabidopsis
Source: PLoS One. 2011 Dec 15;6(12):e28888. doi: 10.1371/journal.pone.0028888 (PMC3240646; doi:10.1371/journal.pone.0028888)
Supplement: Table S2 — Downregulated genes in functional categories that are over-represented in shoots under flooding. (XLS) [file pone.0028888.s004.xls]

## Sheet: Table S2
Table S2. Downregulated genes in functional categories that are over-represented in shoots under flooding.
	Flooding/ control
	Root					Shoot
ID (hour)	0.5	1	3	6	12	0.5	1	3	6	12	Description
tetrapyrrole synthesis
At1g48520	1.00244	1.18553	1.09484	1.21335	1.14961	0.915276	0.953361	0.774276	0.491751	0.479423	GATB (GLU-ADT SUBUNIT B); glutamyl-tRNA(Gln) amidotransferase
At4g18480	0.986674	1.23264	1.26833	0.917011	0.819686	0.896204	0.831865	0.696604	0.434183	0.263428	CHLI1 (CHLORINA 42); magnesium chelatase
At5g13630	0.92211	0.864138	0.957531	0.972627	0.992513	1.07094	0.874914	0.813355	0.496789	0.169662	GUN5 (GENOMES UNCOUPLED 5)
At5g18660	1.03686	1.16115	0.945268	0.737337	0.505529	1.0868	0.834017	0.463321	0.217288	0.118436	DVR (PALE-GREEN AND CHLOROPHYLL B REDUCED 2); 3,8-divinyl protochlorophyllide a 8-vinyl reductase
At1g03630	0.993436	0.593798	0.647101	0.775865	0.284194	0.955897	0.768584	0.57514	0.371672	0.17248	POR C (PROTOCHLOROPHYLLIDE OXIDOREDUCTASE); oxidoreductase/ protochlorophyllide reductase
At3g51820	0.917214	0.905203	1.27593	0.856407	0.7438	1.12017	1.01709	0.762877	0.452984	0.2322	ATG4/CHLG/G4 (CHLOROPHYLL SYNTHASE); chlorophyll synthetase
At1g44446	0.814025	1.13006	0.829815	0.779206	0.549415	0.842843	1.06395	1.11254	0.522601	0.271216	CH1 (CHLORINA 1); chlorophyll a oxygenase
At1g58290	1.2429	1.13409	0.941838	1.22243	1.0242	1.11684	0.991168	0.726775	0.540857	0.383072	HEMA1; glutamyl-tRNA reductase
At5g40850	0.808342	0.749752	1.01665	0.969734	1.00833	0.778045	0.643289	0.580934	0.447317	0.340937	UPM1 (UROPHORPHYRIN METHYLASE 1); uroporphyrin-III C-methyltransferase
At3g48730	0.860349	1.02663	1.10692	0.938769	0.899176	0.967859	0.757112	0.550955	0.386135	0.31145	GSA2 (GLUTAMATE-1-SEMIALDEHYDE 2,1-AMINOMUTASE 2)
At1g69740	1.18522	0.995512	0.982996	0.78251	0.915015	1.16191	1.06104	0.888949	0.543341	0.450037	HEMB1
At3g59400	0.799157	1.18206	1.33517	0.968495	1.17969	0.869626	0.980315	0.90596	0.703588	0.420146	GUN4 (Genomes uncoupled 4)
At5g08280	1.00157	0.847558	0.948813	0.830676	0.820433	1.00787	0.86904	0.800507	0.589215	0.442867	HEMC (HYDROXYMETHYLBILANE SYNTHASE)
At2g40490	1.02539	1.06403	1.06051	0.964882	0.993731	0.985888	0.915073	0.782933	0.593845	0.463197	HEME2; uroporphyrinogen decarboxylase
At3g14930	1.0037	1.03015	1.17321	1.24092	1.08877	0.907574	0.866596	0.761349	0.607294	0.467732	HEME1; uroporphyrinogen decarboxylase
OPP pentose phosphate pathway
At5g24420	1.65996	0.698045	0.910158	0.540506	0.693366	1.43888	1.18091	0.576261	0.241937	0.173826	glucosamine/galactosamine-6-phosphate isomerase-related
At1g24280	0.715515	0.734812	0.698414	0.733499	0.645651	0.664851	0.53475	0.421313	0.39695	0.293861	G6PD3 (GLUCOSE-6-PHOSPHATE DEHYDROGENASE 3)
At1g17650	0.97936	1.20173	1.27915	1.42654	1.35552	1.09353	1.02433	0.976757	0.642104	0.470723	phosphogluconate dehydrogenase (decarboxylating)
At3g60750	0.967873	0.694288	0.70065	0.730444	0.692089	0.935556	0.758333	0.750139	0.683669	0.473272	transketolase, putative
At3g04790	0.828736	0.701266	0.652923	0.689216	0.780277	0.900814	0.806494	0.604812	0.367063	0.334459	ribose 5-phosphate isomerase-related
At4g05390	0.976114	0.72881	0.645298	0.672519	0.642639	0.801455	0.66923	0.673074	0.610959	0.476389	ATRFNR1 (ROOT FNR 1); oxidoreductase
N-metabolism
At5g53460	0.68181	0.607882	0.716704	1.1441	1.05902	0.880502	0.676048	0.653136	0.54189	0.499916	GLT1 (NADH-dependent glutamate synthase 1 gene)
At5g35630	1.14708	0.848165	0.787389	0.925686	1.06895	1.12779	0.998023	0.823075	0.539034	0.186817	GS2 (GLUTAMINE SYNTHETASE 2)
At5g04140	0.805395	0.577465	0.518267	0.69997	0.54102	1.03325	1.11185	0.844207	0.364387	0.161261	GLU1 (FERREDOXIN-DEPENDENT GLUTAMATE SYNTHASE 1)
minor CHO metabolism
At4g17770	0.979761	0.838361	0.951243	1.01913	0.966637	1.03574	0.767426	0.966745	0.840448	0.461802	ATTPS5 (trehalose phosphatase/synthase 5)
At5g10170	1.12079	0.902942	0.635269	0.554857	0.535051	1.2521	1.05163	0.748818	0.543196	0.349518	inositol-3-phosphate synthase, putative / myo-inositol-1-phosphate synthase, putative
At1g31190	0.987964	1.09505	1.01809	1.01603	0.978859	1.06712	1.0232	0.841695	0.536368	0.443939	inositol monophosphatase family protein
At2g27680	0.903583	1.02805	1.55398	1.48574	1.3379	0.955387	1.01206	0.911305	0.632427	0.49928	aldo/keto reductase family protein
At4g03550	0.974771	0.75901	0.598599	0.67163	0.711048	1.01341	0.976644	0.600651	0.445694	0.48852	ATGSL05 (GLUCAN SYNTHASE-LIKE 5); 1,3-beta-glucan synthase
At5g61130	1.21565	0.941449	0.672402	0.620909	0.582809	0.972929	0.805807	0.522913	0.32948	0.217456	glycosyl hydrolase family protein 17
At5g36790	0.962766	1.3923	2.05815	0.829177	0.708732	1.01456	1.1323	0.858955	0.444012	0.245061	phosphoglycolate phosphatase, putative
S-assimilation
At4g14680	1.97653	0.833852	0.791931	0.896638	1.20119	0.939662	0.682023	0.418712	0.359953	0.4429	APS3 (ATP sulfurylase 2); sulfate adenylyltransferase (ATP)
At5g67520	0.894159	1.04807	1.00785	1.35792	1.42954	1.39555	1.39504	1.13286	0.545476	0.416772	adenylylsulfate kinase, putative
Expression of genes in functional categories that are over-representative in Class I and Class II in table 2.
