# Supplementary material for: Insights into Hypoxic Systemic Responses Based on Analyses of Transcriptional Regulation in Arabidopsis
Source: PLoS One. 2011 Dec 15;6(12):e28888. doi: 10.1371/journal.pone.0028888 (PMC3240646; doi:10.1371/journal.pone.0028888)
Supplement: Table S3 — Q-RT-PCR validation of differentially regulated genes in functional categories that are over-represented in shoots under flooding. (XLS) [file pone.0028888.s005.xls]

## Sheet: Table S3
Table S3. Q-RT-PCR validation of differentially-regulated genes in functional categories that are over-represented in shoots under flooding.
	Shoot: Flooding/ control
ID (hour)	0	0.5	1	3	6	12	Description
Upregulated:
major CHO metabolism
At3g13790	1	1.85935	2.50469	3.77676	3.51824	3.58253	ATBFRUCT1/ATCWINV1 (CELL WALL INVERTASE 1); beta-fructofuranosidase
At1g12240	1	0.708835	0.752439	1.69304	3.44566	3.84047	ATBETAFRUCT4/VAC-INV (VACUOLAR INVERTASE); beta-fructofuranosidase
At4g25000	1	1.31982	1.92881	2.3076	2.87658	2.63783	AMY1 (ALPHA-AMYLASE-LIKE); alpha-amylase
At3g59480	1	0.97768	1.11187	2.0806	2.39634	2.10735	pfkB-type carbohydrate kinase family protein
gluconeogenese/ glyoxylate cycle
At3g58750	1	1.03303	1.28616	2.85295	3.54133	6.55124	CSY2 (CITRATE SYNTHASE 2)
At4g37870	1	0.895837	1.00301	1.90433	2.58178	3.74996	ATP binding / phosphoenolpyruvate carboxykinase (ATP)
At4g15530	1	1.37645	1.99336	7.29184	10.252	16.3157	PPDK (PYRUVATE ORTHOPHOSPHATE DIKINASE)
At3g21720	1	0.657563	1.33611	2.74771	6.0314	5.63039	ICL (ISOCITRATE LYASE); catalytic/ isocitrate lyase
lipid metabolism
At4g14430	1	0.92369	1.04865	1.06158	1.50817	1.70701	IBR10 (INDOLE-3-BUTYRIC ACID RESPONSE 10); dodecenoyl-CoA delta-isomerase
At1g68620	1	1.16282	1.07281	2.64365	5.95311	16.9345	similar to CXE carboxylesterase
At3g51840	1	1.10359	1.40403	2.63623	5.09687	5.46472	ACX4 (ACYL-COA OXIDASE 4); oxidoreductase
Downregulated:
tetrapyrrole synthesis
At5g18660	1	0.940932	0.98183	0.506623	0.192593	0.058639	3,8-divinyl protochlorophyllide a 8-vinyl reductase
At3g51820	1	1.067	1.17617	0.970695	0.673401	0.28541	ATG4/CHLG/G4 (CHLOROPHYLL SYNTHASE); chlorophyll synthetase
pentose phosphate pathway
At1g24280	1	1.3884	1.55578	0.802071	0.48281	0.396032	G6PD3 (GLUCOSE-6-PHOSPHATE DEHYDROGENASE 3)
At5g24420	1	1.45975	1.58206	0.530976	0.178757	0.111885	PGL5, 6-PHOSPHOGLUCONOLACTONASE 5
photosynthesis
At4g09650	1	1.04399	1.02893	0.605135	0.394175	0.217656	ATPD (ATP SYNTHASE DELTA-SUBUNIT GENE)
At1g52230	1	0.917887	0.921071	0.486951	0.324175	0.164717	PSAH2 (PHOTOSYSTEM I SUBUNIT H2)
At3g54050	1	0.98652	1.04771	0.752636	0.364062	0.127729	fructose-1,6-bisphosphatase/ D-fructose-1,6-bisphosphate 1-phosphohydrolase
Raltive expression values were averaged from at least four replicates.
