# Supplementary material for: Insights into Hypoxic Systemic Responses Based on Analyses of Transcriptional Regulation in Arabidopsis
Source: PLoS One. 2011 Dec 15;6(12):e28888. doi: 10.1371/journal.pone.0028888 (PMC3240646; doi:10.1371/journal.pone.0028888)
Supplement: Table S5 — Q-RT-PCR validation of selected transcription factors in each class. (XLS) [file pone.0028888.s007.xls]

## Sheet: Table S5
Table S5. Q-RT-PCR validation of selected transcription factors in each class.
		Flooding/ control
TFs classification		Root						Shoot
(hour)		0	0.5	1	3	6	12	0	0.5	1	3	6	12
Up in shoots only (class I)
ATHB-7	At2g46680							1	1.58563	1.45992	3.11338	2.611	8.01123
HSFC1	At3g24520	1	0.88488	0.695871	0.514557	0.766102	0.93216	1	1.11124	1.26976	1.93174	2.22283	6.5859
At4g28140	(AP2/ERF)							1	2.0058	2.1288	9.86195	7.35044	11.613
MYB2	At2g47190	1	1.09188	1.06677	1.2873	1.07204	0.728772	1	2.44692	2.13565	3.66572	6.78637	9.14428
Up in both shoots and roots (class II)
At2g20880	(AP2/ERF)	1	1.72279	4.81062	1.77296	0.838621	1.0819	1	1.24552	2.25436	9.83119	8.31522	39.0998
AtNAC089	At5g22290	1	1.13748	1.96977	2.82247	2.28512	2.87839	1	1.12691	1.78615	4.09916	5.4975	8.0075
Up in roots (class III)
ERF73/HRE1	At1g72360	1	2.32594	7.91012	19.5374	17.8853	14.9508	1	0.970293	1.17834	1.07083	1.37539	0.694118
WRKY11	At4g31550	1	1.03642	3.33346	4.8687	4.13515	3.93795
Down in shoots only (class I)
JAZ6	At1g72450							1	0.573437	0.456798	0.24172	0.273812	0.317433
Down in both shoots and roots (class II)
AXR3	At1g04250	1	0.663815	0.613608	0.266925	0.232651	0.391566	1	0.925232	0.946493	0.626782	0.398431	0.202996
Down in roots (class III)
RD26	At4g27410	1	1.75603	1.30655	0.719062	0.662643	0.800322
HSFC1	At3g24520	1	0.88488	0.695871	0.514557	0.766102	0.93216	1	1.11124	1.26976	1.93174	2.22283	6.5859
Fourteen-day-old Columbia plants were treated under flooding of roots for up to 12 hours. Shoot and root tissues were collected at specific time points (0, 0.5, 1, 3, 6, and 12 h). Total RNA was analyzed by Q-RT-PCR using gene-specific primers (see Table S10). The level of Tubulin mRNA was used as an internal control. The data represent means from at least four replicates.
