# Supplementary material for: Insights into Hypoxic Systemic Responses Based on Analyses of Transcriptional Regulation in Arabidopsis
Source: PLoS One. 2011 Dec 15;6(12):e28888. doi: 10.1371/journal.pone.0028888 (PMC3240646; doi:10.1371/journal.pone.0028888)
Supplement: Table S6 — Over-represented DNA motifs present in promoters of upregulated genes in shoots under flooding. (XLS) [file pone.0028888.s008.xls]

## Sheet: Table S6
Table S6. Over-represented DNA motifs present in promoters of upregulated genes in shoots under flooding.
Motif	No.a	gene No.b	p-value	TFsc
ABRE core: ACGT				ABF (bZIP)
ACGTCA	25	20/70	0.000202
ACGTAA	32	24/70	0.000269
ACGTTG	16	14/70	0.0194
ACGTTA	18	17/70	0.0198
ACGTCT	12	12/70	0.0226
GACGTA	12	10/70	0.0233
ACGTGA	19	15/70	0.026
CACGTC	14	11/70	0.0415
GACGTC	12	6/70	0.0435
total	160	49/70
NACR core: CACG				NAC
GACACG	24	15/70	0.00295
GTCACG	12	11/70	0.0138
TACACG	15	14/70	0.0139
ACACGA	17	15/70	0.0276
TCACGA	13	13/70	0.0379
ACCACG	11	9/70	0.043
CACGAT	11	11/70	0.0477
total	103	41/70
NACR/ABRE core: CACGT				ABF/NAC
ACACGT	36	22/70	0.00105
CCACGT	26	18/70	0.00198
CACGTG	42	13/70	0.00928
CACGTA	14	14/70	0.0133
TCACGT	19	15/70	0.026
total	137	36/70
GT-box: AACCA				MYB
AAACCA	60	41/70	0.0142
CAACCA	27	22/70	0.0273
AACCAG	18	16/70	0.0386
AACCAT	32	27/70	0.0405
total	137	58/70
ATCTA				ERF
TATCTA	45	32/70	0.00808
ATCTAC	26	21/70	0.0183
CATCTA	29	21/70	0.0197
GATCTA	8	8/70	0.0431
total	108	46/70
ATTA				Homeobox
CATTAT	55	41/70	0.000186
ATTAGG	10	7/70	0.0012
ATTATC	51	36/70	0.00332
GTATTA	41	30/70	0.00511
GATTAG	35	27/70	0.00525
TATTAC	44	31/70	0.00851
GATTAC	7	7/70	0.0131
CCATTA	37	26/70	0.0164
ATTAGT	47	36/70	0.0165
CAATTA	49	37/70	0.0177
ATATTA	77	46/70	0.0227
ATTACT	42	31/70	0.0258
ACATTA	39	32/70	0.0312
AAATTA	117	55/70	0.0385
TATTAA	75	44/70	0.0441
total	726	69/70
a indicates numbers of motifs present.
b indicates numbers of genes have at least one motif.
c indicates corresponding TFs could potentially bind to the motif.
Gene lists were filtered by expression from upregulated genes in Class I in Table 1 by showing a > 2-fold change in expression with p-value < 0.02 and raw intensity >300 at the time point of 3 hour-flooding as the up list (seventy genes filtered).
