# Supplementary material for: Insights into Hypoxic Systemic Responses Based on Analyses of Transcriptional Regulation in Arabidopsis
Source: PLoS One. 2011 Dec 15;6(12):e28888. doi: 10.1371/journal.pone.0028888 (PMC3240646; doi:10.1371/journal.pone.0028888)
Supplement: Table S7 — Over-represented DNA motifs present in promoters of downregulated genes in shoots under flooding. (XLS) [file pone.0028888.s009.xls]

## Sheet: Table S7
Table S7. Over-represented DNA motifs present in promoters of downregulated genes in shoots under flooding.
Motif	No.a	gene No.b	p-value	TFsc
GT-box: AACCA				MYB
CAACCA	24	23/63	0.00552
AAACCA	28	22/63	0.0165
total	52	35/63
ABRE core: ACGT				ABF (bZIP)
ACGTAC	13	10/63	0.0234
AAACGT	29	20/63	0.0436
total	42	27/63
NACR core: CACG				NAC
TCACGG	9	9/63	0.0125
TGCACG	7	7/63	0.0238
TACACG	12	12/63	0.027
total	28	24/63
DRE/CRT core: CCGAC				AP2/ERF
ACCGAC	11	11/63	0.011
CCGACA	9	9/63	0.0355
total	20	13/63
ATTA				Homeobox
CATTAA	52	36/63	0.00179
TATTAA	82	45/63	0.0036
GCATTA	20	18/63	0.0061
ATATTA	73	44/63	0.00744
ATTAAT	100	34/63	0.00788
TGATTA	51	35/63	0.012
CATTAC	22	20/63	0.0158
TATTAT	80	44/63	0.0198
GATTAG	26	22/63	0.0258
TTATTA	85	45/63	0.029
ATTAAA	98	49/63	0.0307
CTATTA	32	24/63	0.0323
ATTAGT	41	31/63	0.0365
ATTATA	68	40/63	0.0375
ACATTA	39	28/63	0.0483
total	869	63/63
a indicates numbers of motifs present.
b indicates numbers of genes have at least one motif.
c indicates corresponding TFs could potentially bind to the motif.
Gene lists were filtered by expression from upregulated genes in Class I in Table 2 by showing a < 0.5-fold change in expression with p-value < 0.025 at the time point of 3 hour-flooding as the down list (sixty-three genes filtered).
