# Supplementary material for: Insights into Hypoxic Systemic Responses Based on Analyses of Transcriptional Regulation in Arabidopsis
Source: PLoS One. 2011 Dec 15;6(12):e28888. doi: 10.1371/journal.pone.0028888 (PMC3240646; doi:10.1371/journal.pone.0028888)
Supplement: Table S8 — Differentially expressed genes in ein2-5 that are over-represented in functional categories of hormone metabolism and cell wall under flooding. (XLS) [file pone.0028888.s010.xls]

## Sheet: Table S8
Table S8. Differential expressed genes in ein2-5 that are over-represented in functional categories of hormone metabolism and cell wall under flooding.
Categories/Classification	gene number	Freq.a	p-value
Hormone metabolism	534
Class I (195 genes)	20	6.43	4.892e-11
Class II (99 genes)	4	2.53	0.053
Class III (387 genes)	22	3.56	2.642e-07
Cell wall	536
Class I (195 genes)	1	0.32	0.136
Class II (99 genes)	8	5.05	0.0001635
Class III (387 genes)	13	2.1	0.005963
Bold text indicates p-values < 0.05.
aNormalized Frequency is calculated as follows: (Number_in_Classinput_set/Number_Classifiedinput_set)/ (Number_in_Classreference_set/Number_Classifiedreference_set).
Differentially expressed genes that are identified by ANOVA in Figure 4 were classified with an Arabidopsis web-based classification tool, Functional Classification SuperViewer (Provart & Zhu, 2003) via Mapman category.
