# Supplementary material for: Insights into Hypoxic Systemic Responses Based on Analyses of Transcriptional Regulation in Arabidopsis
Source: PLoS One. 2011 Dec 15;6(12):e28888. doi: 10.1371/journal.pone.0028888 (PMC3240646; doi:10.1371/journal.pone.0028888)
Supplement: Table S10 — List of primers used for Q-RT-PCR. (XLS) [file pone.0028888.s012.xls]

## Sheet: Table S10
Table S10. List of primers used for Q-RT-PCR
Gene name	AGI number	Forward primer	Reverse primer	Gene Description
TUB3	At5g62700	GGTTGGTTTTGCTCCTCTCACC	TAGCGTCCGTGCCTTGGGTC	TUBULIN BETA-3
ADH1	At1g77120	CATGAACAAGGAGCTGGAGCTTG	CTCTCCCTTCAGCATGTAATCAAAGG	ALCOHOL DEHYDROGENASE 1
PDC1	At4g33070	CCGTTGGGTTTAATCATGTTTCA	CATGATAAAGCGTACATGGAAAGAGATAC	pyruvate decarboxylase
SUS1	At5g20830	GAGAAGAGAAAAGACTCGGAACCAGT	CACAGAGGCAAAGGAAAACAAAGAC	SUCROSE SYNTHASE 1
ACO1	At2g19590	GCCCCAGACTTGAGACCATGA	GCTGAATCCGCATTTCCCA	ACC OXIDASE 1
NIP2;1	At2g34390	TCTGCGTCTTCTGTTTGATCTGA	CAGAAGGAGATGACCCGAGG	aquaporin; NOD26-LIKE INTRINSIC PROTEIN 2;1
At3g10040	At3g10040	GCAGGGAAAATGGCGAGAAT	CGTCTCTTCTTCCTCTGATTCCTCCA	sequence-specific DNA binding transcription factors
At3g03670	At3g03670	ATGGTGAAGATGGGAGCCG	TGCTCTACAATTCGTCCTGATCTC	Peroxidase superfamily protein
At1g60190	At1g60190	CGGAGAAGACGGTGGTGGATTA	GTCTGCTCTCTCTTCTCGCACCA	ubiquitin ligase
M10	At2g41280	GCAGTGGTCAATTACCGTATGTATGT	CCACGAGAAAAACACCTCATAACC	similar to Late Embryogenesis Activated (LEA) proteins
P5CS1	At2g39800	CTTCCGAGTGTGTGTTTGTGTATTTGG	AAGCCCATCCTCCTCTGTGTCTC	delta1-pyrroline-5-carboxylate synthase
HAI1	At5g59220	GAGGAGGAGATTTGCCAGATAAAGC	CGCAAGCCTCGTCAGCAAC	HIGHLY ABA-INDUCED PP2C GENE 1
RD22	At5g25610	GTGGAGAGGAGAAGTATTGTGCGA	CGGTGCGTTCTTCTTAGCCA	responsive to dehydration 22
At4g28140	At4g28140	TGTGAATAAGGAAAGCGAGCTGC	GGCTGTGGCGTTTCAGGTTC	a DREB subfamily A-6 of ERF/AP2 transcription factor
NCED3	At3g14440	AGATTTTGAGGGACCAGCTTGTAG	ATGAACAATAAGTGAAAGAATAACAGAAACC	Encodes 9-cis-epoxycarotenoid dioxygenase
NCED4	At4g19170	CAGGTTGTTACGGCGGAGAA	CGTCACCACATAACCATCATCCT	Encodes 9-cis-epoxycarotenoid dioxygenase
AAO3	At2g27150	GAAGTCTCTTTGCGGATTGTATAGTG	GCTTTGCCTTTATTGTCCTTTGA	aldehyde oxidase delta isoform
LTP3	At5g59320	CGTTTTGGCGTTAAGAGTATGGT	GACAAAGCATTGAGACAAAAACAAATA	LIPID TRANSFER PROTEIN 3
HSFC1	At3g24520	GGGTGGATTGTTCCTATGACGCA	GCCACCAAACCCGTCTCGTAA	HEAT SHOCK TRANSCRIPTION FACTOR C1
At3g05640	At3g05640	TGCCTATATCTTTGCTCTGTAACTGGA	CGCTGTAGCTCTTTATCGGGTT	Protein phosphatase 2C family protein
ATBFRUCT1	At3g13790	GAACTCTGCCCAAATCAGTTGATC	GATCTCTCCAAAATCAACTCATATAAATGC	ATBFRUCT1/ATCWINV1 (CELL WALL INVERTASE 1); beta-fructofuranosidase
AFRUCT4	At1g12240	CAACAACTGCAATCTATGGAGCAG	GAGAGCACGGACAGCTTCGTC	ATBETAFRUCT4/VAC-INV (VACUOLAR INVERTASE); beta-fructofuranosidase
AMY1	At4g25000	GACTAAAGGACTCGCAGGGAAAAC	TGGTTATCTATGAATGTGACAGCGTT	AMY1 (ALPHA-AMYLASE-LIKE); alpha-amylase
At3g59480	At3g59480	GGAGGAGGCTCAGAAGCAGATTC	CTCATCATCAACCTTATCAGATCCAG	pfkB-type carbohydrate kinase family protein
CSY2	At3g58750	GCCCTTTAGTCTCAATCCTAATACTCA	AAGACTCTCTTGTTTTCCCAGAGGTA	CITRATE SYNTHASE 2
PCK1	At4g37870	CAAGAAGAACTTCGAGGTTTTTGCT	AGCGAGAATCTCCTCCGTAAGC	ATP binding / phosphoenolpyruvate carboxykinase (ATP)
PPDK	At4g15530	ACGACCCTTTTGAGGTTCTTGA	GTTCTCCACATATCCCAACCTTGA	PPDK (PYRUVATE ORTHOPHOSPHATE DIKINASE)
ICL	At3g21720	GGTTTCCATGCGGATGCTCTT	TCCTCTCTTCTCTTTGTATCCTCTCCA	ISOCITRATE LYASE
IBR10/ECI2	At4g14430	CGGGTTGTAGTAGTTATCGGAGAAGGA	CATGGCGTAATTTCAGCAATCA	INDOLE-3-BUTYRIC ACID RESPONSE 10; dodecenoyl-CoA delta-isomerase
At1g68620	At1g68620	TGGAGATGTGCGATGGTAATGAG	CGTGACCAACGCCTTTGTGC	similar to CXE carboxylesterase
ACX4	At3g51840	CCAGTTTAGGAAAGGCATGGAT	TCCCGACCTAGCGAAGCAG	ACYL-COA OXIDASE 4; oxidoreductase
PCB2	At5g18660	TGGATTTGGCTGAGCAACAA	GAAAAAAGCCGTTGGTCTCACA	3,8-divinyl protochlorophyllide a 8-vinyl reductase; PCB2
G4	At3g51820	TCATTCCTCAGATTGTGTTCCAGTTT	TTCCGAGCACCAAGAATGG	ATG4/CHLG/G4 (CHLOROPHYLL SYNTHASE); chlorophyll synthetase
G6PD3	At1g24280	TCGCTTTCAGAGATAGGAGTGAGTTT	GCAAAAAGGGTGGCAAGAATAG	G6PD3 (GLUCOSE-6-PHOSPHATE DEHYDROGENASE 3)
PGL5	At5g24420	CATGAAGCACAACAACCTCTCGTT	CAACGTAGAGACTACAAACAAAACACCA	6-PHOSPHOGLUCONOLACTONASE 5
ATPD	At4g09650	CTCCCACCATCCTCCTTCCA	GGCGTTTCCACCGTTGTTG	ATP SYNTHASE DELTA-SUBUNIT GENE
PSAH2	At1g52230	CTTTCTCCCCAATTCTATGAACCCTA	TTACAAAGCAATTAACACAACACAGTACA	PHOTOSYSTEM I SUBUNIT H2
HCEF1	At3g54050	GCTCGGTCATCTTCGTTCTTACTCTA	GTTTTCTTGCGTGAGGACAAACTC	fructose-1,6-bisphosphatase/ D-fructose-1,6-bisphosphate 1-phosphohydrolase
ATHB-7	At2g46680	CGACGCAAAAGAAGACACAGGA	AGCAACCACCGCTTGATCTCC	a putative transcription factor that contains a homeodomain
MYB2	At2g47190	CCCAATCATTACCCACCACGT	GGTCGGTGATCATTGACTCCAC	MYB DOMAIN PROTEIN 2
At2g20880	At2g20880	GGGTGGAGACAGTTTTTGTCATCTT	CCCATTAGATTCATAGTCACCGATC	Integrase-type DNA-binding superfamily protein
AtNAC089	At5g22290	ACCATCACAGAAGAAGAAAGGAAAAG	CGAGTATAAACCCACGAAGCAGC	NAC domain containing protein 89
HIF1/HRE1	At1g72360	ATCATGGGCGATGCGAATAA	GCGAGAAATATTCGGTCTGGTT	HYPOXIA RESPONSIVE ERF 1
WRKY11	At4g31550	CTCAAATCGTTCCTCCACCGTCT	GCCGACGACATGAATGAGGAGTT	ATWRKY11Group II-d
JAZ6	At1g72450	ACCAACACGGTAGTCATCTTCCTC	GCCTTTGGTTTTGGAGGAGTTG	JASMONATE-ZIM-DOMAIN PROTEIN 6
AXR3	At1g04250	GGTGTTAATTGCTCTTTTTTTTCTTACG	CCAAATCCAGATCAAAACACAGACAA	AUXIN RESISTANT 3; IAA17(INDOLE ACETIC ACID 17)
RD26	At4g27410	GGGTCGTCATCGTCTTCTTCA	TAGCCCAATCAAAGTTCCCGTTA	RESPONSIVE TO DESICCATION 26; ANAC072
