# Supplementary material for: Insights into Hypoxic Systemic Responses Based on Analyses of Transcriptional Regulation in Arabidopsis
Source: PLoS One. 2011 Dec 15;6(12):e28888. doi: 10.1371/journal.pone.0028888 (PMC3240646; doi:10.1371/journal.pone.0028888)
Supplement: Table S11 — Upregulated genes specific in Arabidopsis in response to hypoxic local responses. (XLS) [file pone.0028888.s013.xls]

## Sheet: Table S11
Table S11. Upregulated genes specific in Arabidopsis in response to hypoxic local responses.
AGI ID	Root 0.5h Fold-change	Root 1h Fold-change	Root 3h Fold-change	Root 6h Fold-change	Root 12h Fold-change	Numbers of time points fold-change >= 1.5 (Arabidopsis)	Description	OGID Arabidopsis	JGI ID	Affy ID	expect	OGID poplar	SLR SH168 - SC168	SLR RH5 - RC5	SLR RH24 - RC24	SLR RH168 - RC168	ID	Affy ID	description	expect	OGID rice	SLR M202_S - M202_C	SLR M202(Sub1)S - M202(Sub1)C	SLR	SLR A1h - C1h	SLR A3h - C3h	SLR A12h - C12h	SLR A24h - C24h	SLR A27h - C27h	SLR A30h - C30h	SLR C24u3hA - C27h	SLR C24u6hA - C30h
At1g01140	2.13555	1.6442	0.663037	0.343867	0.289846	2	CIPK9 (CBL-INTERACTING PROTEIN KINASE 9); kinase	OMCL9941	estExt_fgenesh4_pg.C_LG_XIV0453	PtpAffx.32723.3.S1_at	1e-180	OMCL9941	0.522017	-0.380718	0.503469	0.169439	LOC_Os03g03510.1	Os.17317.1.S1_at	CIPK-like protein 1, putative, expressed	1e-177	OMCL9941	0	0	0.00102309	0.0255678	0	0.00924062	0.0125819	0	0	0	0
At1g10760	0.838782	0.924446	1.30719	1.81188	1.03685	1	SEX1 (STARCH EXCESS 1)	OMCL11830	gw1.X.5281.1	PtpAffx.83045.1.S1_at	0	OMCL11830	0.183521	-0.175235	-0.109573	-0.210623	LOC_Os06g30310.1	Os.18215.1.S1_at	alpha-glucan water dikinase, chloroplast precursor, putative, expressed	0	OMCL11830	-0.716584	-0.273353	-0.251761	0.0472236	0.345726	-0.664002	-0.0978527	-0.181973	-0.31839	0.275259	-0.0236539
At1g15010	1.582	0.811903	0.448843	0.398463	0.39567	1	similar to unknown protein [Arabidopsis thaliana] (TAIR:AT2G01300.1); similar to Os01g0121500 [Oryza sativa (japonica cultivar-group)] (GB:NP_001041876.1); similar to Os01g0121600 [Oryza sativa (japonica cultivar-group)] (GB:NP_001041877.1)	OMCL19391	eugene3.00081186	Ptp.7166.1.S1_at	3e-26	OMCL19391	0.00797039	-0.52965	-0.148027	0.454469	LOC_Os01g03130.1	OsAffx.23070.1.A1_at	expressed protein	2e-16	OMCL19391	0	0	0	0	0	0	0	-0.0042687	0	-0.0042687	0
At1g18020	1.61494	1.86219	0.721703	0.509325	0.701815	2	12-oxophytodienoate reductase
At1g19540	1.25477	1.65581	0.979537	0.759483	0.888476	1	isoflavone reductase, putative	OMCL1403	grail3.0018006801	Ptp.644.1.S1_at	4e-66	OMCL1403	-0.257426	-0.244258	-1.27468	-1.317	LOC_Os01g01660.1	Os.16209.1.S1_at	isoflavone reductase homolog IRL, putative, expressed	2e-73	OMCL1403	0	0	0	0.107753	-0.0346428	0	0.0602246	0.0492876	-0.00683732	0.204245	0.0415392
At1g26770	1.38508	2.23908	1.51063	0.421505	0.401479	2	ATEXPA10 (ARABIDOPSIS THALIANA EXPANSIN A10)	OMCL3504	eugene3.00161298	PtpAffx.213722.1.S1_at	2e-82	OMCL3504	0.109239	0.300265	-0.0116676	-0.119427	LOC_Os05g39990.1	OsAffx.23019.1.S1_at	alpha-expansin 1 precursor, putative, expressed	1e-78	OMCL3504	0	0	0.00182242	0	0	0	0	0	0	0	0
At1g34370	1.09772	1.35763	2.01851	2.17029	2.48884	3	nucleic acid binding / zinc ion binding	OMCL8575	grail3.0041005101	PtpAffx.26556.1.S1_at	1e-154	OMCL8575	-0.276793	0.187405	0.00137704	0.113982	LOC_Os01g65080.1	Os.8796.2.S1_a_at	nucleic acid binding protein, putative, expressed	1e-122	OMCL8575	0.523832	0.109145	-0.429726	0.0140552	-0.0580008	-0.0309025	-0.245089	-0.0686506	-0.00915855	0.34863	0.436883
At1g53520	1.24987	1.55689	1.31553	0.771552	0.632809	1	chalcone-flavanone isomerase-related	OMCL14660	grail3.0168001601	PtpAffx.21901.2.A1_a_at	2e-68	OMCL14660	0.148247	0.0786068	-0.319609	-0.05801	LOC_Os02g21520.1	OsAffx.24370.1.S1_at	chalcone isomerase 3, putative, expressed	2e-37	OMCL14660	-0.343362	-0.585652	-0.0547255	0.150526	0.212808	0.12287	0.00600187	-0.128367	0.0636414	-0.25963	-0.0890377
At1g60690	0.765893	0.782487	1.15714	1.74233	1.64812	2	aldo/keto reductase family protein	OMCL68	eugene3.20980002	PtpAffx.218634.1.S1_at	2e-20	OMCL68	0.343496	0.0361955	0.32048	0.150632	LOC_Os02g57240.1	Os.2240.1.S1_at	voltage-gated potassium channel beta subunit, putative, expressed	1e-20	OMCL68	-0.336365	-0.590868	0.23976	0.0648232	0.395715	-0.200616	0.248957	0.378723	0.272036	0.0648114	-0.062064
At1g64150	0.971293	1.29205	1.1774	1.15597	1.55103	1	similar to unknown protein [Arabidopsis thaliana] (TAIR:AT4G13590.1); similar to Major intrinsic protein; Protein of unknown function UPF0016 [Medicago truncatula] (GB:ABE79746.1); contains InterPro domain Protein of unknown function UPF0016; (InterPro:IP	OMCL19174	estExt_fgenesh4_pg.C_LG_III1111	PtpAffx.203275.1.S1_at	5e-51	OMCL19174	0.0741447	0.0977397	0.198907	0.0468024	LOC_Os01g12220.1	OsAffx.1987.1.S1_at	uncharacterized UPF0016 domain containing protein, expressed	1e-41	OMCL19174	-1.03384	-2.10942	0	0.2805	0.323915	-0.00314548	-0.0294182	0	0	-0.000837268	0
At1g65870	0.978806	0.965629	1.09674	1.56252	1.37757	1	disease resistance-responsive family protein	OMCL1953	fgenesh4_pg.C_scaffold_3758000001	PtpAffx.2559.3.A1_a_at	1e-44	OMCL1953	0.500604	-1.75487	-1.51496	-1.26178	LOC_Os11g27620.1	OsAffx.19042.1.S1_at	dirigent-like protein pDIR9, putative	2e-31	OMCL1953	0.284751	0	0.048705	-0.146608	-0.120928	-0.00918016	0.0729451	0.0443075	0	0	0.0126466
At1g66620	1.34257	1.31446	1.66542	1.11171	0.868769	1	seven in absentia (SINA) protein, putative	OMCL2642	estExt_fgenesh4_pg.C_LG_IV0830	Ptp.7846.1.S1_at	3e-30	OMCL2642	-0.0242157	0.425658	0.235442	0.149219	LOC_Os06g20610.1	OsAffx.15523.1.S1_at	ubiquitin-protein ligase/ zinc ion binding protein, putative, expressed	8e-23	OMCL2642	0.299045	0.0633422	-0.114864	0.197468	0.517408	-0.207053	-0.364382	-0.0207087	0.0813303	-0.17635	-0.116619
At1g69040	1.61163	1.58951	1.34447	1.14792	0.83904	2	ACR4 (ACT REPEAT 4); amino acid binding	OMCL8528	estExt_Genewise1_v1.C_LG_X0513	PtpAffx.9804.1.A1_at	0	OMCL8528	-0.269821	-0.170825	-0.500851	-0.385349	LOC_Os03g29980.2	Os.24495.1.S1_at	ACR4, putative, expressed	1e-137	OMCL8528	-0.963608	-1.12816	-0.799896	0.230011	0.0924307	0.0446966	-0.290443	-0.227735	-0.471679	-0.615185	-0.950602
At1g69410	0.811731	0.906963	1.40668	1.86213	1.71657	2	eukaryotic translation initiation factor 5A, putative / eIF-5A, putative	OMCL1101	estExt_fgenesh4_pm.C_LG_VIII0372	PtpAffx.249.122.S1_at	4e-77	OMCL1101	0.0424938	0.19933	0.084996	0.0898474	LOC_Os12g32240.1	OsAffx.21385.1.S1_at	eukaryotic translation initiation factor 5A-2, putative, expressed	2e-75	OMCL1101	0	0	-0.0628375	0.0100209	0	0.0633038	0	0	0	0	0
At1g70560	0.908301	2.01298	1.14027	1.45262	1.22931	1	alliinase C-terminal domain-containing protein	OMCL19341	fgenesh4_pg.C_LG_X000601	PtpAffx.208683.1.S1_at	1e-140	OMCL19341	-0.337419	-0.0309925	-0.267202	-0.312314	LOC_Os05g07720.1	Os.13941.1.S1_s_at	alliin lyase 2 precursor, putative, expressed	4e-99	OMCL14067	-0.110853	-0.00126767	0.0395597	0	0.00102938	0.00142422	0.115947	-0.0347441	0	0.0417494	0.0977737
At1g72190	0.970101	1.14783	1.41443	1.67307	1.89117	2	oxidoreductase family protein	OMCL19122	estExt_Genewise1_v1.C_410478	PtpAffx.107419.1.S1_at	1e-137	OMCL19122	-0.193036	0.0705324	-0.315074	-0.368983	LOC_Os07g16040.1	OsAffx.8692.1.S1_at	glyoxylate reductase, putative, expressed	1e-119	OMCL19122	-0.00162477	0	-0.316701	0.0017115	0	0.0896984	0.123106	0	0.0111512	0.018356	0.0338023
At1g74940	1.64069	1.97285	2.09512	2.16908	1.95696	5	senescence-associated protein-related	OMCL14782	grail3.0023011702	PtpAffx.206199.1.S1_at	4e-14	OMCL14782	-0.338078	0.225174	-0.0734968	-0.0366123	LOC_Os02g07820.1	Os.11392.1.A1_at	expressed protein	6e-15	OMCL14782	0.257028	-0.0842946	-0.00725466	-0.0678864	0.0277957	0.00958745	0.0312116	-0.0188039	0.226575	0.157934	0.00401587
At1g78010	0.884343	1.06838	1.74294	2.2797	2.47092	3	tRNA modification GTPase, putative	OMCL2633	eugene3.00020856	PtpAffx.201907.1.S1_at	1e-170	OMCL2633	-0.138779	-0.040055	0.00942928	-0.0106131	LOC_Os08g31460.1	Os.39989.1.S1_s_at	tRNA modification GTPase trmE, putative, expressed	1e-162	OMCL2633	-0.211339	-0.256366	0.0106711	0.141815	0.349872	0.138119	0.526365	0.555691	0.306079	-0.189738	-0.0288396
At2g01300	2.24106	1.19778	1.63419	2.11	3.35668	4	similar to unknown protein [Arabidopsis thaliana] (TAIR:AT1G15010.1); similar to Os05g0516700 [Oryza sativa (japonica cultivar-group)] (GB:NP_001056047.1); similar to Os01g0121500 [Oryza sativa (japonica cultivar-group)] (GB:NP_001041876.1); similar to Os	OMCL19391	eugene3.00081186	Ptp.7166.1.S1_at	2e-33	OMCL19391	0.00797039	-0.52965	-0.148027	0.454469	LOC_Os01g03130.1	OsAffx.23070.1.A1_at	expressed protein	1e-18	OMCL19391	0	0	0	0	0	0	0	-0.0042687	0	-0.0042687	0
At2g02620	5.64966	3.49128	2.09541	2.57333	3.40638	5	DC1 domain-containing protein / PHD finger protein-related	OMCL62	eugene3.66350001	PtpAffx.42042.1.A1_at	7e-31	OMCL62	0.152421	-0.0502018	0.111114	0.0538591	LOC_Os07g42070.1	OsAffx.28867.2.S1_at	protein binding protein, putative, expressed	9e-10	OMCL5057	0.0625466	0.174041	-0.000401384	0.0175293	0	0	0.0621218	-0.0257591	0	0.0185944	0
At2g02800	1.55238	1.34378	1.7723	2.06433	2.15106	4	APK2B (PROTEIN KINASE 2B); kinase	OMCL5140	fgenesh4_pm.C_LG_VIII000643	PtpAffx.42389.1.A1_a_at	1e-170	OMCL5140	-0.0324101	0.254669	0.159766	-0.11984	LOC_Os10g26520.1	Os.15059.1.S1_at	protein kinase APK1B, chloroplast precursor, putative, expressed	1e-153	OMCL5140	0	0.0226769	0	-0.00111903	0	0	0	0	2.5415e-05	0	0.121322
At2g04480	4.07238	5.16856	2.25525	1.8331	1.53599	5	similar to unknown protein [Arabidopsis thaliana] (TAIR:AT5G35870.1); similar to Os12g0498900 [Oryza sativa (japonica cultivar-group)] (GB:NP_001066815.1)	OMCL42208	fgenesh4_pg.C_LG_XIV001072	PtpAffx.211928.1.S1_at	3e-15	NA	-0.0779017	-0.205896	-0.476883	-0.406215	LOC_Os12g31510.1	Os.53621.1.S1_at	expressed protein	3e-11	NA	0	0	-0.0183028	0.123891	-0.0247822	0.125038	0.0761806	0.0317548	0.274731	-0.477277	-0.270177
At2g12290	0.859398	0.887358	1.5604	1.02504	1.36689	1	similar to protein binding / zinc ion binding [Arabidopsis thaliana] (TAIR:AT4G19700.1); similar to Zinc finger, RING-type [Medicago truncatula] (GB:ABE88778.1)	no OMCL ID	estExt_Genewise1_v1.C_2000042	PtpAffx.28393.1.S1_at	1e-12	OMCL14086	-0.0808795	-0.215006	0.0294941	-0.425202	LOC_Os03g46570.1	OsAffx.25581.1.S1_at	ubiquitin-protein ligase/ zinc ion binding protein, putative, expressed	4e-08	OMCL11635	-1.24059	-1.61203	-0.0511735	-0.023387	0.046019	-0.817463	-0.0659174	-0.0670651	0.0183794	-0.0524266	-0.0232018
At2g18730	1.07619	0.872331	1.28971	1.6253	1.96117	2	diacylglycerol kinase, putative	OMCL9761	estExt_fgenesh4_pg.C_LG_VI1310	Ptp.1236.1.S1_at	0	OMCL9761	-0.104479	0.0346068	0.0862364	-0.317967	LOC_Os08g15090.1	OsAffx.17004.1.S1_at	diacylglycerol kinase accessory domain family protein, expressed	1e-141	OMCL9761	-0.431718	-0.0552915	0.0289743	0.0163751	0	-0.0242565	-0.0055084	-0.0297621	0.00115008	-0.0297621	-0.00123709
At2g22450	1.00018	0.831401	1.48166	2.127	1.81708	2	riboflavin biosynthesis protein, putative	OMCL955	gw1.I.3631.1	PtpAffx.149678.1.A1_at	1e-145	OMCL955	0.18235	0.252755	0.245647	0.489363	LOC_Os05g38570.1	Os.52526.1.S1_at	riboflavin biosynthesis protein ribAB, chloroplast precursor, putative, expressed	1e-122	OMCL955	0	-0.021025	0	0	0	0	0	0	0	0	0
At2g26430	0.795317	0.983621	1.31726	2.1562	2.09009	2	RCY1 (ARGININE-RICH CYCLIN 1)	OMCL2857	fgenesh4_pm.C_LG_VIII000144	PtpAffx.48352.1.A1_at	1e-136	OMCL2857	-0.210633	0.131208	0.451874	0.158288	LOC_Os01g27940.1	Os.1541.1.S1_at	cyclin-L2, putative, expressed	1e-121	OMCL2857	0.349713	0.540093	0.350878	0.0171557	-0.297744	0.0822195	0.276357	0.316904	0.130101	0.354992	0.286405
At2g27260	1.5089	1.18418	1.0773	1.05152	1.31702	1	similar to hydroxyproline-rich glycoprotein family protein [Arabidopsis thaliana] (TAIR:AT3G52460.1); similar to Harpin-induced 1 [Medicago truncatula] (GB:ABD32758.1); similar to Os11g0157300 [Oryza sativa (japonica cultivar-group)] (GB:NP_001065800.1);	OMCL18968	fgenesh4_pm.C_LG_IX000665	PtpAffx.205024.1.S1_at	8e-30	OMCL18968	0.00510866	-0.193196	0.138904	0.328076	LOC_Os11g05870.1	Os.56635.1.S1_at	harpin-induced protein, putative, expressed	9e-07	OMCL18968	0	-0.0258768	0	0	-0.0232642	0	0	0	0	0	0
At2g29720	1.21649	1.44939	3.12255	3.39324	4.42147	3	CTF2B; monooxygenase	OMCL819	fgenesh4_pg.C_LG_V000519	PtpAffx.56585.1.S1_at	1e-17	OMCL819	0.287961	0.117636	0.118326	0.0325039	LOC_Os04g37619.2	OsAffx.26365.1.A1_at	zeaxanthin epoxidase, chloroplast precursor, putative, expressed	8e-20	OMCL819	0	0	0	0	0	0.0537669	0	0	0	0	0
At2g32640	0.853918	1.28834	1.56142	0.915521	0.648623	1	similar to Os08g0422000 [Oryza sativa (japonica cultivar-group)] (GB:NP_001061825.1); similar to hypothetical protein Npun02004577 [Nostoc punctiforme PCC 73102] (GB:ZP_00108170.1); contains domain no description (G3D.3.50.50.60); contains domain FAD/NAD(	OMCL6079	grail3.0012022901	PtpAffx.144818.1.S1_at	8e-31	OMCL6079	0.141691	-0.254647	-0.1242	0.112498	LOC_Os08g32630.2	Os.38228.1.A1_x_at	oxidoreductase, FAD-binding, putative, expressed	1e-174	OMCL6079	0.260718	0.297341	0	0.298548	-0.065627	-0.185334	0	0	0	0	0
At2g35450	1.34929	1.27679	1.66515	1.27665	1.09261	1	hydrolase	OMCL28008	estExt_Genewise1_v1.C_LG_III1965	PtpAffx.8187.1.A1_at	1e-131	OMCL28008	-0.0623351	0.0931812	0.0677087	0.191193	LOC_Os04g32150.1	Os.57370.1.S1_at	amidohydrolase family protein, expressed	3e-99	OMCL28008	0	0	0	0	0	0	0	5.4356e-05	0.0765161	0	0.00927188
At2g35660	1.2261	1.17143	2.53184	3.33522	4.17184	3	CTF2A; monooxygenase
At2g35820	0.848509	0.814031	1.27647	1.7513	2.64219	2	similar to unknown protein [Arabidopsis thaliana] (TAIR:AT2G35810.1); similar to hypothetical protein MtrDRAFT_AC152818g11v1 [Medicago truncatula] (GB:ABE77875.1)	OMCL8455	estExt_fgenesh4_pg.C_LG_X1962	PtpAffx.27674.1.S1_at	2e-60	OMCL8455	0.103302	0.116719	0.321696	0.311049	LOC_Os01g61670.2	Os.11151.1.S1_a_at	expressed protein	2e-57	OMCL8455	-1.43831	-1.26152	-4.76067	0.128213	0.578711	-2.06147	-4.52536	-3.9985	-3.67928	-0.344645	-1.36654
At2g39400	1.33185	2.88052	3.86374	2.36273	3.80282	4	hydrolase, alpha/beta fold family protein	OMCL6738	eugene3.00102057	PtpAffx.50813.1.A1_at	1e-127	OMCL6738	-0.237292	-0.810864	0.0414328	0.177554	LOC_Os12g16180.1	Os.52925.1.S1_at	phospholipase, putative, expressed	1e-105	OMCL6738	0	0	0	0	0.0015171	0	-0.00269736	0	0	0	0
At2g39420	1.13998	0.92128	1.37945	1.50226	1.04004	1	esterase/lipase/thioesterase family protein	OMCL6738	eugene3.00102057	PtpAffx.50813.1.A1_at	1e-130	OMCL6738	-0.237292	-0.810864	0.0414328	0.177554	LOC_Os12g16180.1	Os.52925.1.S1_at	phospholipase, putative, expressed	1e-109	OMCL6738	0	0	0	0	0.0015171	0	-0.00269736	0	0	0	0
At2g44360	1.05077	2.03685	2.21575	1.81875	1.7504	4	similar to Os09g0553800 [Oryza sativa (japonica cultivar-group)] (GB:NP_001063883.1); contains domain BRCT domain (SSF52113)	OMCL27943	grail3.0148002401	PtpAffx.157054.1.S1_at	7e-39	OMCL27943	0.0086344	0.0344573	0.275984	0.0263543	LOC_Os09g38080.1	OsAffx.13434.1.S1_at	expressed protein	5e-33	OMCL27943	0	0	0	0	0.22492	0	0	0.000115316	0	0	0.0512321
At2g46080	1.11455	1.48222	1.59173	1.38407	1.3746	1	similar to BPS1 (BYPASS 1) [Arabidopsis thaliana] (TAIR:AT1G01550.2); similar to unknown [Solanum tuberosum] (GB:ABB16971.1); contains InterPro domain Glutathione S-transferase, C-terminal-like; (InterPro:IPR010987)	OMCL14398	gw1.19200.2.1	PtpAffx.249.578.S1_at	1e-104	OMCL14398	0.349976	0.0190248	0.313848	0.177157	LOC_Os10g36950.1	Os.11620.1.S1_a_at	expressed protein	1e-58	OMCL14398	0.0700047	0.477959	0.0147021	0.00348318	0.00685921	0.388178	-0.152826	-0.106759	-0.0560531	0.00293794	-0.0927524
At3g08840	1.1212	0.862915	1.14876	1.53039	1.55207	2	D-alanine--D-alanine ligase family	OMCL4185	eugene3.149220001	PtpAffx.216662.1.S1_at	8e-16	OMCL4185	-0.185479	0.100778	0.132624	0.00386998	LOC_Os07g49110.1	Os.57164.1.S1_at	D-alanine-D-alanine ligase, putative, expressed	0	OMCL4185	0	0	-0.0740128	0	0.00549885	0	0	0.0601541	-0.0183455	0	-0.0183455
At3g10150	0.736157	0.695265	1.53243	1.1329	0.474961	1	ATPAP16/PAP16 (purple acid phosphatase 16); acid phosphatase/ protein serine/threonine phosphatase	OMCL18771	fgenesh4_pg.C_LG_XVI000321	PtpAffx.213280.1.S1_at	1e-149	OMCL18771	0.00224248	0.235921	0.373321	0.455842	LOC_Os01g71420.1	Os.54192.1.S1_x_at	hydrolase/ protein serine/threonine phosphatase, putative, expressed	1e-137	OMCL18771	-0.0995479	-0.369058	0.0659066	0.00355945	0.222011	0.390652	0.105243	0.0106785	-0.0262265	0.0158548	-0.041161
At3g12500	1.05584	1.36123	1.79458	1.56122	1.84902	3	ATHCHIB (BASIC CHITINASE); chitinase	OMCL4180	estExt_fgenesh4_pm.C_LG_IV0566	Ptp.4052.2.A1_at	1e-139	OMCL4180	0.0736728	0.483186	0.328725	0.410092	LOC_Os05g33140.1	OsAffx.528.1.S1_at	basic endochitinase 1 precursor, putative, expressed	1e-124	OMCL4180	0	0	0	-0.00646137	-0.0292988	0	0	0	0	0	0
At3g15351	1.18753	1.36705	1.59672	1.56224	1.45942	2	similar to Os07g0485600 [Oryza sativa (japonica cultivar-group)] (GB:NP_001059659.1)	OMCL14307	grail3.4341000101	PtpAffx.146146.1.S1_at	4e-37	OMCL14307	0.0128181	0.200474	0.0302071	0.0733669	LOC_Os07g30220.1	Os.15994.1.S1_at	expressed protein	5e-46	OMCL14307	0.167065	0.348468	0.136613	0.187186	0.164416	0.269918	0.56357	0.408663	0.298148	-0.198879	-0.067502
At3g18930	0.868278	1.08282	1.35861	1.36239	1.7242	1	zinc finger (C3HC4-type RING finger) family protein	OMCL18716	eugene3.00090569	PtpAffx.204641.1.S1_at	1e-64	OMCL18716	-0.510821	-0.201052	-0.282256	-0.0473084	LOC_Os12g40460.1	OsAffx.32122.1.S1_x_at	zinc finger, C3HC4 type family protein, expressed	6e-22	OMCL18716	0	0	0.0331299	0	0	-0.009131	0.0507726	0	0	0	0
At3g19900	0.864143	1.27305	2.14713	1.58103	1.64947	3	similar to hypothetical protein [Oryza sativa (japonica cultivar-group)] (GB:BAD22944.1)	OMCL14283	estExt_fgenesh4_pg.C_LG_X1514	PtpAffx.79261.2.S1_at	2e-62	OMCL14283	0.218444	-0.177489	0.0258469	0.0383088	LOC_Os02g58310.1	OsAffx.24921.1.S1_s_at	expressed protein	3e-51	OMCL14283	-2.01874	-2.90086	0	0	0.0528375	0	-0.00277429	0	-0.0801582	0	-0.0923176
At3g22420	1.00171	1.12237	2.60668	2.44999	1.98747	3	WNK2 (WITH NO K 2); kinase	OMCL671	gw1.XV.1755.1	PtpAffx.130275.1.S1_at	1e-129	OMCL671	-0.124997	0.0333536	0.356477	0.473162	LOC_Os05g01780.1	Os.49298.1.S1_at	ZIK1 protein, putative, expressed	1e-121	OMCL671	0.140559	0.379503	0.563609	0.223141	-1.09478	0.0306052	0.249787	0.193195	0.181815	-0.0950975	0.225052
At3g27610	1.08611	0.97396	1.37095	1.58047	1.5816	2	similar to nucleotidyltransferase [Arabidopsis thaliana] (TAIR:AT2G01220.2); similar to unknown protein [Oryza sativa (japonica cultivar-group)] (GB:BAD82489.1); similar to Os01g0691500 [Oryza sativa (japonica cultivar-group)] (GB:NP_001043935.1); contain	OMCL8509	fgenesh4_pg.C_LG_X001092	Ptp.213.1.S1_s_at	1e-147	OMCL8509	-0.217034	0.334875	0.44293	0.272359	LOC_Os01g49670.1	Os.7027.1.S1_s_at	cytidyltransferase-related, putative, expressed	1e-136	OMCL8509	0.323741	0.211756	0.347777	-0.0125052	0.494531	0.418221	0.00219314	0.129837	0.110297	0.29919	0.358834
At3g29240	1.27858	2.46346	2.91797	2.79942	3.64067	4	similar to unknown protein [Arabidopsis thaliana] (TAIR:AT1G33780.1); similar to Os10g0330400 [Oryza sativa (japonica cultivar-group)] (GB:NP_001064365.1); similar to Protein of unknown function DUF179 [Medicago truncatula] (GB:ABE94310.1); contains Inter	OMCL18663	grail3.0105005201	PtpAffx.79803.1.S1_at	3e-97	OMCL18663	0.288351	0.173952	0.401135	0.417979	LOC_Os10g18370.1	OsAffx.12516.1.S1_at	uncharacterized ACR, COG1678 family protein, expressed	2e-68	OMCL18663	-0.00910709	0	-0.0030131	-0.0156773	-0.141105	-0.0582527	0	0	0.00981423	0.0202496	0.0582064
At3g47220	1.36103	1.23439	1.38533	1.59541	1.32777	1	phosphoinositide-specific phospholipase C family protein	OMCL41846	gw1.IX.3737.1	PtpAffx.204906.1.S1_at	6e-79	OMCL397	0.457423	0.202899	0.295396	0.151397	LOC_Os12g37560.1	OsAffx.20000.1.S1_at	phospholipase C, putative, expressed	5e-98	OMCL397	0	0	0.00279597	0.0241199	-0.0264107	-0.00377635	0.066863	0	0	0.0070115	0.00323108
At3g49620	1.7636	2.50138	3.88575	3.57098	3.22898	5	DIN11 (DARK INDUCIBLE 11); oxidoreductase	OMCL6017	estExt_fgenesh4_pg.C_LG_VII0849	PtpAffx.207258.1.S1_at	1e-119	OMCL6017	0.0797961	-0.00307303	0.313483	0.0533067	LOC_Os09g07020.2	Os.56975.1.S1_at	flavonol synthase-like protein, putative, expressed	1e-109	OMCL6017	0	0	0	0	-0.00143311	0.021919	0.0326504	0	0	0	0
At3g50190	1.53696	1.26742	1.63895	1.66956	1.8439	4	similar to unknown protein [Arabidopsis thaliana] (TAIR:AT3G50140.1); similar to unknown protein [Arabidopsis thaliana] (TAIR:AT3G50130.1); similar to hypothetical protein [Oryza sativa (japonica cultivar-group)] (GB:BAD03197.1); similar to Os11g0543300 [	OMCL6016	fgenesh4_pm.C_LG_VII000313	PtpAffx.207256.1.S1_at	1e-142	OMCL6016	-0.0434168	-0.125004	-0.0150054	0.0800145	LOC_Os04g42650.1	Os.50505.1.S1_at	expressed protein	1e-117	OMCL6016	0	0	0.00313763	0	0	0	0.102283	0.0178994	0.0205354	0.0279035	0
At3g50210	1.06341	1.35099	1.78994	2.12577	1.96839	3	oxidoreductase	OMCL6017	estExt_fgenesh4_pg.C_LG_VII0849	PtpAffx.207258.1.S1_at	1e-139	OMCL6017	0.0797961	-0.00307303	0.313483	0.0533067	LOC_Os09g07020.2	Os.56975.1.S1_at	flavonol synthase-like protein, putative, expressed	1e-123	OMCL6017	0	0	0	0	-0.00143311	0.021919	0.0326504	0	0	0	0
At3g53920	0.98889	0.955755	1.3491	1.73863	1.59487	2	SIGC (RNA polymerase sigma subunit C); DNA binding / DNA-directed RNA polymerase/ transcription factor	OMCL9601	estExt_fgenesh4_pg.C_LG_VI1603	PtpAffx.206702.1.S1_at	1e-112	OMCL9601	-0.0126317	-0.0279506	0.0168707	0.38006	LOC_Os05g51150.1	Os.14820.1.S2_s_at	RNA polymerase sigma factor rpoD, putative, expressed	5e-64	OMCL9601	-0.345935	0.373991	0.352149	-1.59609	0.567139	0.00521977	0.428446	0.528178	0.223527	-0.499566	-0.0439062
At3g55080	1.09317	1.32808	1.91543	1.98802	1.86269	3	SET domain-containing protein	OMCL1037	eugene3.00141165	PtpAffx.24602.3.A1_at	4e-20	OMCL1037	0.0597424	0.164393	0.049332	0.173642	LOC_Os02g49326.1	Os.27449.1.S1_at	ribulose-1,5-bisphosphate carboxylase/oxygenase small subunit N-methyltransferase I, putative, expressed	4e-20	OMCL1037	-0.534946	-0.666278	0.452455	0.240374	0.596187	0.133232	0.0635879	0.397413	0.571326	0.0384938	0.355332
At4g01910	0.858478	0.93214	1.17755	1.31423	1.72206	1	DC1 domain-containing protein	OMCL62	eugene3.22270001	PtpAffx.218956.1.S1_at	3e-10	OMCL62	0.109269	-0.075137	0.380344	-0.000496104	LOC_Os07g42070.1	OsAffx.28867.2.S1_at	protein binding protein, putative, expressed	4e-08	OMCL5057	0.0625466	0.174041	-0.000401384	0.0175293	0	0	0.0621218	-0.0257591	0	0.0185944	0
At4g02020	1.01336	1.47818	1.968	2.16276	1.67237	3	EZA1 (SWINGER); transcription factor	OMCL2687	estExt_Genewise1_v1.C_LG_XIV2284	PtpAffx.28870.1.S1_at	0	OMCL2687	0.0548494	0.354091	-0.108227	0.237283	LOC_Os03g19480.1	Os.21566.1.S1_at	polycomb protein EZ3, putative, expressed	0	OMCL2687	0.0109383	0.0539684	-0.211784	0.104045	0.276365	-0.0946354	0.216248	0.320528	0.257178	0.382897	0.371677
At4g02880	0.997703	0.977071	1.31719	1.3208	1.66841	1	similar to unknown protein [Arabidopsis thaliana] (TAIR:AT1G03290.1); similar to conserved hypothetical protein [Medicago truncatula] (GB:ABE77463.1); contains InterPro domain UBA-like; (InterPro:IPR009060)	OMCL14882	eugene3.00140857	PtpAffx.156593.2.S1_a_at	1e-64	OMCL14882	0.0166163	0.365272	0.386498	0.353484	LOC_Os10g16440.2	Os.3300.1.S1_s_at	CUE domain containing protein, expressed	9e-08	OMCL14882	-0.199043	0.0398744	0.259771	0.393443	0.0828356	0.391713	0.261614	0.092176	-0.228504	0.181034	0.318597
At4g08770	0.736525	0.757787	1.3807	3.01577	2.56825	2	peroxidase, putative	OMCL2219	eugene3.00010103	PtpAffx.127799.1.A1_at	1e-108	OMCL2219	0.172055	0.187639	0.126567	-0.178992	LOC_Os03g13180.1	OsAffx.3220.1.S1_at	peroxidase 54 precursor, putative, expressed	5e-85	OMCL2219	0.446155	0.0165813	-0.000285735	0	0.00494764	7.0352e-05	-0.0551184	-0.00815714	-0.0072036	0.0559564	-0.0072036
At4g10100	1.03436	1.05364	1.50134	1.62034	1.82645	3	CNX7/SIR5; catalytic	OMCL6664	estExt_fgenesh4_pg.C_LG_XIX0639	Ptp.7733.1.S1_s_at	7e-29	OMCL6664	-0.000772731	0.272061	0.420745	0.339603	LOC_Os02g35200.1	Os.11308.1.S1_at	VP15, putative, expressed	1e-20	OMCL6664	-0.115804	-0.00669098	-0.157782	-0.329931	-0.806332	0.151037	-0.0942174	-0.21136	-0.215753	-0.0198877	0.0557328
At4g13670	0.931769	1.00239	1.48849	1.77885	1.81424	2	PTAC5 (PLASTID TRANSCRIPTIONALLY ACTIVE5)	OMCL27578	eugene3.00010402	PtpAffx.81711.1.A1_at	1e-91	OMCL27578	-0.565877	-0.241338	0.464141	0.349437	LOC_Os04g43420.1	Os.12126.1.S1_at	peptidoglycan binding domain containing protein, putative, expressed	5e-73	OMCL27578	0	0	0	0.00135073	0.0647116	0	0	0	0	0	0
At4g14430	1.04141	1.24829	1.70519	1.48749	1.99945	2	enoyl-CoA hydratase/isomerase family protein	OMCL2887	fgenesh4_pg.C_LG_X001879	PtpAffx.209344.1.S1_at	4e-40	OMCL2887	0.33763	0.397186	-0.223147	0.121782	LOC_Os05g45300.1	Os.52229.1.S1_at	carnitine racemase/ catalytic, putative, expressed	1e-39	OMCL2887	0.189106	-0.29116	-0.440309	-0.018386	0.0886954	-0.104864	-0.264261	-0.121688	0.124996	-0.142184	-0.0393428
At4g14720	0.857548	1.33306	1.71278	1.87166	1.84093	3	PPD2 (PEAPOD 2)	OMCL14114	eugene3.00051214	PtpAffx.29072.1.S1_at	2e-48	OMCL14114	0.260082	0.0156994	0.0055197	-0.0136879	LOC_Os07g42370.1	Os.12710.1.S1_at	pnFL-2, putative, expressed	3e-08	OMCL7619	-0.498236	-0.396893	-1.98821	-1.17997	-1.04695	-1.15591	-0.400733	-0.131228	-0.0595813	0.273342	0.295674
At4g14970	1.23341	1.717	1.15424	0.604729	0.597555	1	similar to putative fanconi anemia, complementation group D2 [Oryza sativa (japonica cultivar-group)] (GB:BAD31595.1)	OMCL7406	fgenesh4_pg.C_LG_VI000204	PtpAffx.206006.1.S1_at	0	OMCL7406	0.0682563	-0.0180363	-0.0397947	-0.316852	LOC_Os07g05960.1	OsAffx.5226.1.S1_at	conserved hypothetical protein	0	OMCL7406	0	0	0.0448414	0.0985013	0	-0.511904	-0.00249618	0.00109276	-0.00910347	0	-0.00808148
At4g14980	10.4918	8.80685	8.10717	8.50859	8.15612	5	DC1 domain-containing protein	OMCL62	eugene3.22270001	PtpAffx.218956.1.S1_at	5e-11	OMCL62	0.109269	-0.075137	0.380344	-0.000496104	LOC_Os07g42070.1	OsAffx.28867.2.S1_at	protein binding protein, putative, expressed	7e-08	OMCL5057	0.0625466	0.174041	-0.000401384	0.0175293	0	0	0.0621218	-0.0257591	0	0.0185944	0
At4g15620	1.14038	1.5146	1.2751	0.895973	0.878728	1	integral membrane family protein	OMCL11320	estExt_fgenesh4_pg.C_LG_VIII1848	PtpAffx.25940.1.S1_at	1e-26	OMCL11320	-0.38825	0.340662	0.362829	0.203096	LOC_Os01g26120.1	OsAffx.11211.1.S1_at	plant integral membrane protein TIGR01569 containing protein, expressed	2e-12	OMCL11320	0	0.00249074	0	-0.0361771	0.000676592	0	0.00296174	0	0	0.0176239	0
At4g19420	1.06281	0.667734	0.925192	1.28382	1.52409	1	pectinacetylesterase family protein	OMCL14087	estExt_fgenesh4_pg.C_860139	PtpAffx.36812.1.A1_a_at	1e-175	OMCL14087	0.00377307	0.501049	-0.101096	-0.1466	LOC_Os02g47400.1	Os.52664.1.S1_at	carboxylic ester hydrolase, putative, expressed	1e-159	OMCL14087	0.0496764	-0.423711	-0.272587	0.0592915	-0.00153086	-0.0410677	-0.163557	0.216327	0.115955	0.0447893	-0.127541
At4g19700	0.979552	1.10369	1.26247	1.25562	1.60323	1	protein binding / zinc ion binding
At4g21810	0.969759	1.16362	1.59281	1.4653	1.56032	2	Der1-like family protein / degradation in the ER-like family protein	OMCL2564	estExt_Genewise1_v1.C_LG_IV1734	PtpAffx.5545.1.S1_a_at	1e-111	OMCL2564	0.00706139	-0.091754	0.274366	0.10085	LOC_Os03g63520.1	Os.35309.1.A1_at	derlin-2, putative, expressed	1e-106	OMCL2564	0.384999	0.311802	-0.977061	0.035212	-0.38473	0.120206	0.225482	0.247555	0.385313	0.243324	0.374718
At4g23810	2.30245	1.12989	0.528626	0.515123	0.651881	1	WRKY53 (WRKY DNA-binding protein 53); transcription factor	OMCL6001	estExt_fgenesh4_pg.C_LG_II1537	PtpAffx.132628.1.S1_at	2e-41	OMCL6001	0.1296	0.232945	0.192724	0.0966068	LOC_Os06g06360.1	OsAffx.22585.1.S1_at	WRKY transcription factor 30, putative, expressed	5e-34	OMCL6001	-0.121833	-0.271045	0.0631142	-0.0249869	0.367339	0.000121516	0.00342755	-0.0122673	0.146265	0.0244544	0
At4g26620	1.11521	0.954802	1.41779	1.69629	1.8731	2	sucrase-related	OMCL6027	eugene3.00012665	PtpAffx.49790.1.A1_at	1e-146	OMCL6027	0.0729844	0.124451	0.309482	0.0470579	LOC_Os02g49320.1	Os.9750.1.S1_at	sucrose cleavage protein-like, putative, expressed	1e-112	OMCL6027	-1.04746	-0.710552	0.239049	0.0753954	0.0996317	-0.535675	-1.31104	-0.980095	-0.915923	0.295134	-0.313808
At4g27460	3.11965	3.03044	0.960199	0.501853	0.579519	2	CBS domain-containing protein	OMCL11290	fgenesh4_pg.C_LG_XI000996	PtpAffx.26605.1.A1_at	4e-84	OMCL11290	0.194002	0.507505	0.207318	0.480462	LOC_Os10g35630.2	Os.50080.1.S1_at	expressed protein	7e-12	OMCL11290	0	0	0	0.00346611	-0.0215031	0	0	0	0	0	0
At4g28390	0.916556	0.891803	1.18874	1.21028	1.79849	1	AAC3 (ADP/ATP CARRIER 3); ATP:ADP antiporter/ binding	OMCL587	estExt_fgenesh4_pg.C_LG_I1918	PtpAffx.158098.1.A1_at	1e-146	OMCL587	0.155631	-0.187479	0.154701	0.387931	LOC_Os05g23720.1	Os.55485.1.S1_at	ADP,ATP carrier protein, mitochondrial precursor, putative, expressed	1e-151	OMCL587	0.0128262	-0.0586316	-0.0926377	0.0487102	0.17287	-0.0142972	0.0400538	-0.0484246	-0.184655	0.0336325	-0.0992316
At4g30380	10.5621	23.0831	47.3214	38.4556	11.8028	5	expansin-related	OMCL14041	fgenesh4_pm.C_LG_VI000567	PtpAffx.206557.1.S1_at	3e-40	OMCL14041	0.0718508	0.12464	0.0503822	0.186609	LOC_Os09g29710.1	Os.13780.1.S1_x_at	blight-associated protein p12 precursor, putative, expressed	4e-31	OMCL14041	0	0	0	0	0	0	0	0	0	0	0
At4g31760	0.608657	1.65393	0.93793	0.599127	2.5219	2	peroxidase, putative	OMCL14493	gw1.XVIII.1993.1	PtpAffx.9793.1.S1_at	1e-113	OMCL14493	0.263847	0.0840032	0.147415	0.22522	LOC_Os04g42100.1	OsAffx.9887.1.S1_at	peroxidase 18 precursor, putative, expressed	7e-81	OMCL14493	0	0	0	0	-0.00740901	0	0	0	4.8596e-05	0	0.0169979
At4g34090	1.23821	1.41205	1.62598	1.38876	1.12837	1	similar to unknown protein [Arabidopsis thaliana] (TAIR:AT2G23370.1); similar to Hypothetical protein [Oryza sativa (japonica cultivar-group)] (GB:AAN61482.1); similar to Os03g0109700 [Oryza sativa (japonica cultivar-group)] (GB:NP_001048710.1); contains	OMCL9747	gw1.VII.2926.1	PtpAffx.142535.1.A1_at	1e-107	OMCL9747	0.18133	0.163289	-0.0223321	0.164238	LOC_Os03g01920.1	Os.52840.1.S1_at	expressed protein	1e-104	OMCL9747	-0.377009	-0.63996	-0.000346513	0	0	-0.0208025	-0.0253121	0.116845	0	0.00653626	0
At4g36530	0.971579	1.60965	1.9635	1.84559	1.41208	3	hydrolase, alpha/beta fold family protein	OMCL1050	grail3.0057014501	PtpAffx.95918.1.A1_s_at	1e-149	OMCL1050	-0.580748	0.0181282	0.451427	-0.0740255	LOC_Os02g47620.3	Os.11566.1.S1_at	catalytic/ hydrolase, putative, expressed	1e-127	OMCL1050	-2.66575	-2.37581	-0.242347	0.0191669	-1.07061	-1.27734	-0.880488	-1.127	-0.877055	-1.23072	-1.3743
At4g39710	1.09783	1.70792	1.15797	0.867358	0.571122	1	immunophilin, putative / FKBP-type peptidyl-prolyl cis-trans isomerase, putative	OMCL27416	estExt_Genewise1_v1.C_LG_V2929	Ptp.6962.1.S1_at	3e-72	OMCL27416	0.256607	-0.0246592	-0.0465335	-0.0706489	LOC_Os02g51570.1	Os.11397.1.S1_at	FKBP-type peptidyl-prolyl cis-trans isomerase 4, chloroplast precursor, putative, expressed	7e-62	OMCL27416	-1.37201	-1.52216	0	-0.0438359	0.54007	-0.0574765	-0.34163	0.034392	0.00146852	-0.0477724	0.0133815
At5g03050	1.18268	1.27231	1.54829	1.49196	1.35116	1	similar to knotted 1-binding protein 36 [Nicotiana tabacum] (GB:ABC46407.1)	OMCL18315	fgenesh4_pg.C_LG_XIV000509	PtpAffx.211666.1.S1_at	3e-39	OMCL18315	0.155969	0.214148	0.10467	-0.0813102	LOC_Os03g01840.1	Os.26376.1.S1_at	expressed protein	6e-19	OMCL18315	-0.276605	-0.042697	-0.563413	-0.116749	-0.518843	-0.111772	-0.124844	-0.225901	-0.244395	-0.554722	-0.416392
At5g07460	0.846386	0.789773	0.967998	1.63582	1.59889	2	PMSR2 (PEPTIDEMETHIONINE SULFOXIDE REDUCTASE 2); protein-methionine-S-oxide reductase	OMCL735	estExt_Genewise1_v1.C_2320013	Ptp.6157.1.S1_at	1e-81	OMCL735	-0.145867	0.476071	0.433152	0.376289	LOC_Os06g04650.1	Os.6734.1.S1_at	peptide methionine sulfoxide reductase, putative, expressed	7e-24	OMCL735	-0.0742523	-0.320105	-0.231853	-0.0182712	-0.105831	0.26317	0.451804	0.353051	0.335096	-0.117615	-0.10274
At5g09310	1.0571	1.26703	1.6204	1.47148	1.51049	2	Identical to Gamma-secretase subunit PEN2-like protein [Arabidopsis Thaliana] (GB:Q9FY84); similar to presenilin enhancer 2 homolog [Rattus norve (GB:NP_001008764.1); similar to Os01g0960000 [Oryza sativa (japonica cultivar-group)] (GB:NP_001045463.1); si	OMCL5408	gw1.V.2455.1	PtpAffx.21087.1.S1_at	2e-52	OMCL5408	-0.0334768	-0.042906	-0.0938713	0.037156	LOC_Os01g72960.1	OsAffx.9745.1.S1_at	expressed protein	1e-35	OMCL5408	0	0	0	0.025702	0	0.000675623	0	0.00981042	-0.0381044	0	-0.0381044
At5g09670	0.940895	0.864364	1.29044	1.67009	1.648	2	loricrin-related	OMCL6635	estExt_Genewise1_v1.C_LG_III1454	PtpAffx.44439.1.S1_a_at	0	OMCL6635	-0.0872558	0.0504181	0.57251	0.325636	LOC_Os04g38520.1	Os.13740.1.A1_at	expressed protein	1e-173	OMCL6635	-2.06825	-2.31577	0.505733	0.0240625	-0.0386202	0.206771	0.192952	0.346759	0.457206	-0.541868	-0.369556
At5g11090	1.01609	1.30919	1.88146	1.38197	1.61488	2	serine-rich protein-related	OMCL11235	eugene3.00061898	PtpAffx.9312.1.A1_at	2e-47	OMCL11235	-0.0959825	-0.0211797	0.144519	-0.210931	LOC_Os02g55610.1	Os.17470.1.S1_at	serine-rich protein, putative, expressed	2e-16	OMCL11235	0.0698285	0.258582	0.0433306	-0.33522	0.0184421	0.303802	0.238358	-0.40218	-0.3681	0.0597122	0.326725
At5g13190	1.9373	1.19659	0.561538	0.51144	0.687265	1	similar to LITAF-domain-containing protein [Pisum sativum] (GB:AAY40471.1); similar to Os02g0515600 [Oryza sativa (japonica cultivar-group)] (GB:NP_001046956.1); contains InterPro domain LPS-induced tumor necrosis factor alpha factor; (InterPro:IPR006629)	OMCL18247	eugene3.00031355	PtpAffx.17949.1.A1_a_at	1e-62	OMCL18247	-0.138745	0.215503	0.218127	-0.0849287	LOC_Os02g31100.1	OsAffx.24521.1.S1_at	LITAF-domain-containing protein, putative, expressed	6e-50	OMCL18247	0	0	-0.101589	-0.0151782	0.00115904	0	0.00367081	0	0	0	0
At5g18640	0.890133	1.03162	1.41626	1.72424	1.75955	2	lipase class 3 family protein	OMCL512	fgenesh4_kg.C_LG_X000010	Ptp.3469.1.S1_at	1e-143	OMCL512	-0.375691	0.459787	0.347038	0.354173	LOC_Os11g43510.1	Os.33665.1.S1_at	lipase precursor, putative, expressed	1e-105	OMCL512	0.308599	0.151894	0.14753	-0.0458775	0.396451	0.265449	0.250151	0.311687	0.285558	0.318217	0.26555
At5g19540	1.03682	1.31341	2.13454	1.26259	1.16372	1	similar to Os08g0387500 [Oryza sativa (japonica cultivar-group)] (GB:NP_001061714.1); similar to unknown [Striga asiatica] (GB:ABE66393.1)	OMCL27300	fgenesh4_pg.C_LG_XVIII000672	PtpAffx.3690.1.A1_at	1e-166	OMCL27300	-0.363266	-0.564806	-0.657117	-0.460986	LOC_Os08g29780.1	Os.54411.1.A1_at	expressed protein	1e-142	OMCL27300	-1.12566	-1.7011	-1.34945	0.152574	-0.630857	-0.125234	-0.403254	-0.463128	-0.331416	-0.689702	-1.44976
At5g20220	1.99906	1.36041	1.21663	1.2055	1.13204	1	zinc knuckle (CCHC-type) family protein	OMCL18194	gw1.X.6048.1	PtpAffx.133751.1.A1_at	1e-90	OMCL18194	0.188195	0.0979164	0.0899231	0.309066	LOC_Os01g51710.1	Os.27635.3.A1_x_at	zinc finger protein, putative, expressed	1e-103	OMCL18194	-0.136278	-0.286009	0.348747	0.144607	0.200597	-0.0330858	0.0822808	0.0647088	0.0997434	0.239994	0.0043652
At5g22340	1.09658	1.23958	2.01122	2.10218	1.97201	3	similar to Os03g0322600 [Oryza sativa (japonica cultivar-group)] (GB:NP_001049968.1)	OMCL18184	estExt_fgenesh4_pg.C_LG_IX0092	PtpAffx.38113.1.A1_at	2e-78	OMCL18184	0.214818	0.00860174	0.326425	0.313492	LOC_Os03g20640.1	Os.24684.1.S1_at	expressed protein	2e-52	OMCL18184	-1.13191	-1.15268	0.322367	0.200782	0.58671	-0.234585	0.268459	-0.242779	-0.168274	-0.299345	-0.722268
At5g25280	0.608672	0.935193	1.48994	1.64695	1.67507	2	serine-rich protein-related	OMCL11235	eugene3.00061898	PtpAffx.9312.1.A1_at	2e-48	OMCL11235	-0.0959825	-0.0211797	0.144519	-0.210931	LOC_Os02g55610.1	Os.17470.1.S1_at	serine-rich protein, putative, expressed	6e-15	OMCL11235	0.0698285	0.258582	0.0433306	-0.33522	0.0184421	0.303802	0.238358	-0.40218	-0.3681	0.0597122	0.326725
At5g27460	0.981365	1.30301	1.51208	1.41369	1.68415	2	pentatricopeptide (PPR) repeat-containing protein	OMCL27269	eugene3.00050651	PtpAffx.205452.1.S1_at	1e-131	OMCL27269	-0.233024	-0.355275	0.0484601	-0.0056389	LOC_Os02g55310.1	OsAffx.24883.1.S1_at	expressed protein	1e-104	OMCL27269	-0.34367	-0.155517	0	0.106981	-0.426411	0.203693	0.404058	0.328436	0.0348165	-0.39201	-0.500337
At5g40190	1.11224	1.24249	1.452	1.22453	1.54595	1	calmodulin-binding protein	OMCL11412	eugene3.00011929	PtpAffx.34296.2.S1_at	7e-61	OMCL11412	-0.322195	-0.337393	-0.491219	-0.304443	LOC_Os09g20860.1	OsAffx.8964.1.S1_at	calmodulin binding protein, putative, expressed	9e-37	OMCL11412	0	0	0	0	0.0120436	0	0	0	0	0	0
At5g40780	1.03734	2.07254	4.02754	3.08625	2.49154	4	LHT1 (LYSINE HISTIDINE TRANSPORTER 1); amino acid transporter	OMCL4718	estExt_fgenesh4_pg.C_LG_I2255	PtpAffx.201013.1.S1_at	0	OMCL4718	0.277415	0.578565	0.313207	-0.023634	LOC_Os12g14100.1	Os.52989.1.S1_at	AATL2, putative, expressed	1e-178	OMCL4718	0	0	0	0.212142	0.106735	0.000146661	0	0	0.00479609	0.0660568	0.113181
At5g42010	0.898714	1.0505	2.4546	2.95159	3.35656	3	WD-40 repeat family protein	OMCL5094	gw1.I.8439.1	PtpAffx.18937.1.A1_at	1e-133	OMCL5094	-0.127278	-0.0931974	0.0126328	0.127729	LOC_Os03g02440.2	OsAffx.19880.1.S1_at	signal transducer, putative, expressed	1e-110	OMCL5094	0	0	0.032912	0	0	0	0	0	0	0	0
At5g42630	1.36801	2.38427	3.06544	3.0785	3.06459	4	ATS/KAN4 (ABERRANT TESTA SHAPE); DNA binding / transcription factor	OMCL13879	eugene3.00021210	PtpAffx.202081.1.S1_at	4e-41	OMCL13879	0.0223481	0.0684179	0.121529	0.148375	LOC_Os03g55760.1	Os.55608.1.S1_at	myb-like DNA-binding domain, SHAQKYF class family protein, expressed	6e-32	OMCL13879	0.0193696	-0.0288624	0	0.0128139	0.284511	-0.223588	-0.731988	-0.0392974	0.00830796	0.061672	-0.170319
At5g42840	1.15332	1.30416	1.95506	2.33024	1.68003	3	DC1 domain-containing protein	OMCL62	eugene3.22270001	PtpAffx.218956.1.S1_at	8e-09	OMCL62	0.109269	-0.075137	0.380344	-0.000496104	LOC_Os07g42070.1	OsAffx.28867.2.S1_at	protein binding protein, putative, expressed	7e-07	OMCL5057	0.0625466	0.174041	-0.000401384	0.0175293	0	0	0.0621218	-0.0257591	0	0.0185944	0
At5g44520	1.08516	1.07902	1.62257	1.50609	1.20225	2	ribose 5-phosphate isomerase-related	OMCL18124	fgenesh4_pg.C_LG_XI001338	PtpAffx.1179.1.A1_at	9e-86	OMCL18124	0.00754452	0.049713	0.114645	0.00301731	LOC_Os03g56869.1	OsAffx.22969.1.S1_at	ribose-5-phosphate isomerase, putative, expressed	5e-73	OMCL18124	0	0.00372779	0.260634	0.199949	0.180135	-0.121126	-0.0543661	0.221338	-0.0167894	-0.00960218	0.0911092
At5g45360	0.961537	1.15219	1.41282	1.64418	1.75606	2	F-box family protein	OMCL18117	estExt_fgenesh4_pg.C_860159	PtpAffx.161631.1.S1_s_at	1e-101	OMCL18117	-0.143501	0.249441	0.44745	0.190433	LOC_Os06g49530.1	Os.39664.1.A1_at	F-box domain containing protein, expressed	2e-82	OMCL18117	0	0.013196	-0.000212141	-0.012776	0.222831	-0.113759	-0.00725311	0	0	0	0.0427361
At5g52630	0.854951	1.19928	1.67493	1.5636	1.39027	2	pentatricopeptide (PPR) repeat-containing protein	OMCL27170	gw1.XVI.1702.1	PtpAffx.225022.1.S1_at	0	OMCL27170	0.0958721	0.022392	0.260046	0.225305	LOC_Os01g46230.1	Os.41530.1.S1_at	pentatricopeptide repeat protein PPR986-12, putative	1e-165	OMCL27170	-0.193534	-0.541535	0.280253	0.308401	-0.131201	-0.482685	-0.117139	-0.215731	0.346688	-0.208564	0.209413
At5g56860	1.86102	2.05435	1.30235	0.515387	0.715961	2	GNC (GATA, NITRATE-INDUCIBLE, CARBON METABOLISM-INVOLVED); transcription factor	OMCL9553	grail3.0013019801	PtpAffx.10597.2.S1_at	2e-20	OMCL9553	-0.220559	0.227276	0.214787	0.158641	LOC_Os02g12790.1	Os.53733.1.S1_at	GATA transcription factor 20, putative, expressed	1e-15	OMCL9553	-1.81029	-2.19233	-0.0187517	0.209461	-0.0172526	0.0702382	0.175857	0.00849666	0.0634781	0.00425846	0.013437
At5g58980	1.07258	1.20804	1.49104	2.0527	2.03184	2	ceramidase family protein	OMCL2948	eugene3.00020118	PtpAffx.201569.1.S1_at	1e-135	OMCL2948	0.144522	0.204868	0.233842	0.105187	LOC_Os01g43520.2	Os.23622.1.A1_at	ceramidase, putative, expressed	0	OMCL2948	0	0	0	0.0337967	0.0472429	0	0.0693933	0	0.00494853	0	0
At5g59930	1.79274	1.77687	2.48458	2.71452	3.24422	5	DC1 domain-containing protein / UV-B light-insensitive protein, putative	OMCL62	eugene3.22270001	PtpAffx.218956.1.S1_at	3e-08	OMCL62	0.109269	-0.075137	0.380344	-0.000496104	LOC_Os07g42070.1	OsAffx.28867.2.S1_at	protein binding protein, putative, expressed	6e-07	OMCL5057	0.0625466	0.174041	-0.000401384	0.0175293	0	0	0.0621218	-0.0257591	0	0.0185944	0
At5g60540	0.876582	0.953819	1.37959	2.25554	2.9225	2	ATPDX2/EMB2407/PDX2 (PYRIDOXINE BIOSYNTHESIS 2); glutaminase/ glutamyl-tRNA(Gln) amidotransferase/ protein heterodimerization	OMCL5380	estExt_Genewise1_v1.C_LG_IX4777	PtpAffx.31190.1.A1_s_at	1e-104	OMCL5380	-0.356101	0.301762	0.571602	0.321873	LOC_Os02g03740.1	OsAffx.10254.1.S1_at	glutamine amidotransferase subunit pdxT, putative, expressed	3e-90	OMCL5380	0	0	0	0.00700168	0	0	0	0.00843023	0.000686494	0	0
At5g64860	0.919798	0.956936	1.22778	1.77495	1.8702	2	DPE1 (DISPROPORTIONATING ENZYME); 4-alpha-glucanotransferase	OMCL4632	gw1.VII.2145.1	PtpAffx.37679.1.A1_a_at	0	OMCL4632	0.221725	0.423937	-0.0721616	0.0187488	LOC_Os07g43390.1	Os.51257.1.S1_at	4-alpha-glucanotransferase, chloroplast precursor, putative, expressed	0	OMCL4632	0.0138376	-0.111807	-0.000105141	0	0.00197806	0	0	0	0	0	0
At5g65205	1.18761	1.39336	1.38233	1.22723	1.54056	1	short-chain dehydrogenase/reductase (SDR) family protein	OMCL156	estExt_fgenesh4_pg.C_860076	PtpAffx.8667.1.S1_at	2e-12	OMCL156	-0.0608218	0.206671	0.334344	0.375609	LOC_Os02g35170.2	Os.11754.1.A1_at	expressed protein	2e-14	OMCL156	-0.864372	-0.75943	-0.0416698	-0.406587	0.364396	-0.0362846	-0.0648041	0.0899491	-0.0505074	-0.0504409	-0.104488
At5g67570	0.945842	1.28991	2.14912	2.51873	1.93191	3	EMB1408 (EMBRYO DEFECTIVE 1408); binding	OMCL27080	gw1.VII.120.1	PtpAffx.207443.1.S1_at	0	OMCL27080	0.426387	-0.116293	0.176646	0.12899	LOC_Os05g25060.1	OsAffx.14819.1.S1_at	EMB1408, putative, expressed	1e-149	OMCL27080	0.387197	0.445615	0.257463	0.171842	0.105515	-0.090021	-0.0870374	0.461309	-0.343385	0.0902312	-0.1956
The gene list with genes that are specific induced in higher plants [14] were used to further selection. Genes selected with no induction (SLR >= 0.6) in all poplar and rice data, and filtered out those genes that were not induced in any time points (Fold-change <1.5) in roots of Arabidopsis under root flooding.
SLR, Signal Log 2 Ratio
