# Supplementary material for: Insights into Hypoxic Systemic Responses Based on Analyses of Transcriptional Regulation in Arabidopsis
Source: PLoS One. 2011 Dec 15;6(12):e28888. doi: 10.1371/journal.pone.0028888 (PMC3240646; doi:10.1371/journal.pone.0028888)
Supplement: Table S12 — Classification of upregulated genes that are specific in Arabidopsis in response to hypoxic local responses. (XLS) [file pone.0028888.s014.xls]

## Sheet: Table S12
Table S12. Classification of upregulated genes that are specific in Arabidopsis in response to hypoxic local responses.
ID	MAPMAN categories	Description
DNA (nr. in set: 3135, P value = 5.072e-04)
At5g07460	[28.1] DNA.synthesis/chromatin structure	ATMSRA2,PMSR2, peptidemethionine sulfoxide reductase 2
Co-factor and vitamine metabolism (nr. in set: 81, P value = 1.803e-03)
At4g10100	[18.1] Co-factor and vitamine metabolism.molybdenum cofactor	CNX7_SIR5__co-factor for nitrate, reductase and xanthine dehydrogenase 7
At5g60540	[18.1008] Co-factor and vitamine metabolism	ATPDX2_EMB2407_PDX2__pyridoxine biosynthesis 2
At2g22450	[18.3.1] Co-factor and vitamine metabolism.riboflavin.GTP cyclohydrolase II	riboflavin biosynthesis protein, putative
major CHO metabolism (nr. in set: 102, P value = 3.411e-03)
At5g64860	[2.2.2.4] major CHO metabolism.degradation.starch.D enzyme	DPE1__disproportionating enzyme
At1g10760	[2.2.2.3] major CHO metabolism.degradation.starch.glucan water dikinase	GWD_GWD1_SEX1_SOP_SOP1__Pyruvate phosphate dikinase, PEP/pyruvate binding domain
At4g26620	[2.2.1.99] major CHO metabolism.degradation.sucrose.misc	Sucrase/ferredoxin-like family protein
lipid metabolism (nr. in set: 415, P value = 6.891e-03)
At2g18730	[11.3.5] lipid metabolism.Phospholipid synthesis.diacylglycerol kinase	ATDGK3_DGK3__diacylglycerol kinase 3
At5g58980	[11.8.1.1] lipid metabolism.''exotics'' (steroids, squalene etc).sphingolipids.ceramidase	Neutral/alkaline non-lysosomal ceramidase
At2g39400	[11.9.2.2] lipid metabolism.lipid degradation.lipases.acylglycerol lipase	alpha/beta-Hydrolases superfamily protein
At5g18640	[11.9.2] lipid metabolism.lipid degradation.lipases	alpha/beta-Hydrolases superfamily protein
At4g14430	[11.9.4.3] lipid metabolism.lipid degradation.beta-oxidation.enoyl CoA hydratase	ATECI2_ECHIB_ECI2_IBR10_PEC12__indole-3-butyric acid response 10
protein (nr. in set: 4674, P value = 0.025)
At1g69410	[29.2.3] protein.synthesis.initiation	ATELF5A-3_ELF5A-3__eukaryotic elongation factor 5A-3
At2g02800	[29.4.1.57] protein.postranslational modification.kinase.receptor like cytoplasmatic kinase VII	APK2B__protein kinase 2B
At1g01140	[29.4] protein.postranslational modification	CIPK9_PKS6_SnRK3.12__CBL-interacting protein kinase 9
At3g22420	[29.4] protein.postranslational modification	ATWNK2_WNK2_ZIK3__with no lysine (K) kinase 2
At3g18930	[29.5.11.4.2] protein.degradation.ubiquitin.E3.RING	RING/U-box superfamily protein
At4g19700	[29.5.11.4.2] protein.degradation.ubiquitin.E3.RING	RING__SBP (S-ribonuclease binding protein) family protein
At5g45360	[29.5.11.4.3.2] protein.degradation.ubiquitin.E3.SCF.FBOX	F-box family protein
At4g39710	[29.6] protein.folding	FKBP16-2__FK506-binding protein 16-2
secondary metabolism (nr. in set: 442, P value = 0.034)
At1g70560	[16.5.99.1] secondary metabolism.sulfur-containing.misc.alliinase	SAV3_TAA1_WEI8__tryptophan aminotransferase of Arabidopsis 1
At3g50210	[16.8.4] secondary metabolism.flavonoids.flavonols	2-oxoglutarate (2OG) and Fe(II)-dependent oxygenase superfamily protein
At1g19540	[16.8.5] secondary metabolism.flavonoids.isoflavonols	NmrA-like negative transcriptional regulator family protein
At1g53520	[16.8.2] secondary metabolism.flavonoids.chalcones	Chalcone-flavanone isomerase family protein
amino acid metabolism (nr. in set: 258, P value = 0.036)
At4g14430	[13.2.6.3] amino acid metabolism.degradation.aromatic aa.tryptophan	ATECI2_ECHIB_ECI2_IBR10_PEC12__indole-3-butyric acid response 10
At1g72190	[13.2.5.2] amino acid metabolism.degradation.serine-glycine-cysteine group.glycine	D-isomer specific 2-hydroxyacid dehydrogenase family protein
At1g69040	[13.99] amino acid metabolism.misc	ACR4__ACT domain repeat 4
RNA (nr. in set: 3101, P value = 0.129)
At3g53920	[27.2] RNA.transcription	SIG3_SIGC__RNApolymerase sigma-subunit C
At1g34370	[27.3.11] RNA.regulation of transcription.C2H2 zinc finger family	STOP1__C2H2 and C2HC zinc fingers superfamily protein
At5g20220	[27.3.11] RNA.regulation of transcription.C2H2 zinc finger family	zinc knuckle (CCHC-type) family protein
At2g02620	[27.3.99] RNA.regulation of transcription.unclassified	Cysteine/Histidine-rich C1 domain family protein
At4g02020	[27.3.65] RNA.regulation of transcription.Polycomb Group (PcG)	EZA1_SDG10_SWN__SET domain-containing protein
At4g23810	[27.3.32] RNA.regulation of transcription.WRKY domain transcription factor family	ATWRKY53_WRKY53__WRKY family transcription factor
At5g42630	[27.3.25] RNA.regulation of transcription.MYB domain transcription factor family	ATS_KAN4__Homeodomain-like superfamily protein
At5g27460	[27.3.67] RNA.regulation of transcription.putative transcription regulator	Tetratricopeptide repeat (TPR)-like superfamily protein
At5g56860	[27.3.9] RNA.regulation of transcription.C2C2(Zn) GATA transcription factor family	GATA21_GNC__GATA type zinc finger transcription factor family protein
At3g55080	[27.3.69] RNA.regulation of transcription.SET-domain transcriptional regulator family	SET domain-containing protein
Genes from Table S12 were analyzed with Functional Classification SuperViewer (Provart and Zhu, 2003) via Mapman category.
Overrepresented and selected catogories were shown in this table.
