# Supplementary material for: Insights into Hypoxic Systemic Responses Based on Analyses of Transcriptional Regulation in Arabidopsis
Source: PLoS One. 2011 Dec 15;6(12):e28888. doi: 10.1371/journal.pone.0028888 (PMC3240646; doi:10.1371/journal.pone.0028888)
Supplement: Table 13 — (XLS) [file pone.0028888.s015.xls]

## Sheet: Table S13
Table S13. Classification of regulated genes that are specific or conserved in Arabidopsis and cotton in response to hypoxic systemic responses.
MAPMAN categories	nr	numbers of regulated genes	P value
From genes conserved in Arabidopsis and cotton (157 genes)
protein	4674	54	5.454e-11
DNA	3135	1	3.16e-06
lipid metabolism	415	6	0.01
stress	1223	10	0.033
development	791	7	0.046
From genes specific in Arabidopsis (2345 genes)
DNA	3135	36	7.524e-59
Photosynthesis	204	56	1.744e-19
amino acid metabolism	258	57	3.39e-15
secondary metabolism	442	70	5.908e-11
hormone metabolism	534	77	5.828e-10
cell wall	536	75	3.527e-09
nucleotide metabolism	180	36	5.739e-09
protein	4674	249	1.763e-07
tetrapyrrole synthesis	48	15	4.285e-07
gluconeogenesis/ glyoxylate cycle	13	7	8.747e-06
minor CHO metabolism	124	21	8.48e-05
lipid metabolism	415	49	0.0001008
major CHO metabolism	102	18	0.0001518
transport	1044	98	0.0004979
metal handling	89	15	0.0007873
oxidative pentose pathway	32	7	0.004371
RNA	3101	193	0.007076
redox	210	23	0.009377
stress	1223	100	0.011
cell	824	67	0.022
N-metabolism	26	5	0.024
signalling	1365	91	0.04
From genes specific in cotton (608 genes)
DNA	3135	9	3.061e-16
protein	4674	155	1.1e-14
development	791	32	1.519e-05
nucleotide metabolism	180	10	0.001271
amino acid metabolism	258	12	0.001899
lipid metabolism	415	15	0.005334
transport	1044	29	0.006735
cell wall	536	17	0.009779
RNA	3101	68	0.014
secondary metabolism	442	14	0.016
hormone metabolism	534	16	0.017
C1-metabolism	40	3	0.03
stress	1223	16	0.037
Genes from Figure S2 were analyzed with Functional Classification SuperViewer (Provart and Zhu, 2003) via Mapman category.
Overrepresentedcatogories were shown in this table.
Yellow highlight indicates over-represented functional categories in all three conserved and specific lists
Green highlight indicates over-represented functional categories in both Arbidopsis specific and cotton specific lists
