# Supplementary material for: Insights into Hypoxic Systemic Responses Based on Analyses of Transcriptional Regulation in Arabidopsis
Source: PLoS One. 2011 Dec 15;6(12):e28888. doi: 10.1371/journal.pone.0028888 (PMC3240646; doi:10.1371/journal.pone.0028888)
Supplement: File S1 — Datasets of gene lists for Figure 1 . (XLS) [file pone.0028888.s016.xls]

## Sheet: Up in SHOOT(716)
any time point 2x up SHOOT only
hyp-col-1-15
Time ()	0.5				1				3				6				12				0.5				1				3				6				12
tissue ()*S	R				R				R				R				R				S				S				S				S				S
Systematic	Normalized	t-test P-value	Raw	Control	Normalized	t-test P-value	Raw	Control	Normalized	t-test P-value	Raw	Control	Normalized	t-test P-value	Raw	Control	Normalized	t-test P-value	Raw	Control	Normalized	t-test P-value	Raw	Control	Normalized	t-test P-value	Raw	Control	Normalized	t-test P-value	Raw	Control	Normalized	t-test P-value	Raw	Control	Normalized	t-test P-value	Raw	Control	Common	Synonyms	Genbank	Gene Symbol	Description	Curator_summary	Computational_description	Short_description	oligo sequence
A000959_01	0.9169	0.8182	690.75	736.868	1.08559	0.789529	774.5	709.95	0.866254	0.678953	596.75	698.681	0.505361	0.113166	456	853.371	0.867351	0.74136	456.25	498.238	1.79506	0.110796	384	232.118	2.98504	0.0483402	632.25	199.151	4.99487	0.020405	559.5	133.564	6.47863	0.0103069	718	128.985	10.7896	0.00810351	1037.5	121.929	At1g01480	AT1G01480.2	NM_100030		ACS2 (1-Amino-cyclopropane-1-carboxylate synthase 2)	a member of the 1-aminocyclopropane-1-carboxylate (ACC) synthase (S-adenosyl-L-methionine methylthioadenosine-lyase, EC 4.4.1.14) gene family, isolated from a flower-specific cDNA library.	ACS2; FUNCTIONS IN: 1-aminocyclopropane-1-carboxylate synthase activity; INVOLVED IN: ethylene biosynthetic process; LOCATED IN: cellular_component unknown; EXPRESSED IN: 6 plant structures; EXPRESSED DURING: 4 anthesis, petal differentiation and expansio	ACS2; 1-aminocyclopropane-1-carboxylate synthase	TACTCTCCATGTGGCGCTTGGACGGATCCAAGATTTCGTGTCTAAGAACAAGAACAAGATCGTCGAGAAA
A200203_01	0.58924	0.0173633	13184.2	22819.4	0.434451	0.000844559	10320.2	23646	0.388404	0.0215189	7551.75	20592	0.415992	0.0748503	7471	19607.7	0.451497	0.0140822	9403	19516.2	1.7428	0.0487145	21401	12203.9	1.56074	0.209871	18686.2	10767.1	2.00338	0.0103472	15963.8	7881.54	2.71411	0.0132274	21623	8060.48	1.89068	0.0492329	14771	8073.26	At1g01720	AT1G01720.1	BX816139		ATAF1 (Arabidopsis NAC domain containing protein 2); transcription factor	Belongs to a large family of putative transcriptional activators with NAC domain. Transcript level increases in response to wounding and abscisic acid. ATAF1 attentuates ABA signaling and sythesis. Mutants are hyposensitive to ABA.	ATAF1; FUNCTIONS IN: transcription factor activity, transcription activator activity; INVOLVED IN: multicellular organismal development, negative regulation of abscisic acid mediated signaling, response to wounding; LOCATED IN: cellular_component unknown;	ATAF1; transcription activator/ transcription factor	TTCAGATCATCCCTAATCGGACGGTGGTCGTTGGATGTATCAGTAGTGTATTACTGTGTTAGGTAGAAGA
A024232_01	1.05242	0.677937	4793.75	4610.6	0.792204	0.241289	3282	4034.13	1.03844	0.853738	4445.75	4228.54	1.12439	0.510162	4940.75	4283.48	1.15429	0.464843	4345	3690.45	1.05597	0.73382	1660.25	1608.54	1.085	0.758132	1734.75	1528.3	1.74545	0.0372087	2010.5	1134.49	2.43855	0.00234407	2396.25	1018.64	2.09798	0.0238215	1817.5	936.016	At1g01780	AT1G01780.1	BX817923		LIM domain-containing protein		LIM domain-containing protein; FUNCTIONS IN: zinc ion binding; INVOLVED IN: biological_process unknown; LOCATED IN: cellular_component unknown; EXPRESSED IN: 23 plant structures; EXPRESSED DURING: 15 growth stages; CONTAINS InterPro DOMAIN/s: Zinc finger,	LIM domain-containing protein	TCTTCCACCGGAACCTACCGAAGACGTCGCCGTGGAGGCCAAGGAAGAGAATGGCGTTTCAGAGTCTTGA
At30000138	0.888302	0.42892	367.5	422.626	0.64261	0.0709787	225.75	347.83	0.339651	0.0579851	108.5	314.126	0.213579	0.00448897	67.75	315.953	0.208483	0.0112985	61	251.787	1.41197	0.207412	707.5	493.48	0.895252	0.581246	509	629.665	0.716868	0.0439239	251.75	362.583	1.34764	0.537821	556.5	351.136	2.35911	0.00318344	720.75	313.186	At1g02205	AT1G02205.2	-		CER1 (ECERIFERUM 1)	Expression of the CER1 gene associated with production of stem epicuticular wax and pollen fertility. Biochemical studies showed that cer1 mutants are blocked in the conversion of stem wax C30 aldehydes to C29 alkanes, and they also lack the secondary alc	ECERIFERUM 1 (CER1); FUNCTIONS IN: octadecanal decarbonylase activity; INVOLVED IN: wax biosynthetic process, cuticle development; LOCATED IN: endoplasmic reticulum; EXPRESSED IN: 18 plant structures; EXPRESSED DURING: 13 growth stages; CONTAINS InterPro	CER1 (ECERIFERUM 1); octadecanal decarbonylase	CAAAATCTCTGGTGAATGTCCACTCCTGTGAGAACTGGTTACCGAGAAAGGCGATGAGTGCAACTAGAGT
A005659_01	0.974034	0.86825	458	473.323	1.0577	0.812657	503.75	454.769	1.29574	0.288199	549	438.105	1.53914	0.172641	820.75	512.207	1.89662	0.0348278	758.5	389.485	1.00951	0.963002	326	327.525	1.06378	0.85792	365.75	322.42	1.56361	0.182717	295.5	193.654	2.30453	0.0389328	361.25	171.59	2.66537	0.00562097	367.75	146.107	At1g02260	AT1G02260.1	NM_100106		transmembrane protein, putative		transmembrane protein, putative; FUNCTIONS IN: citrate transmembrane transporter activity, transporter activity; INVOLVED IN: citrate transport; LOCATED IN: endomembrane system, integral to membrane; EXPRESSED IN: 23 plant structures; EXPRESSED DURING: 13	transmembrane protein, putative	AAACATGTCGTGGACCGCAATTACCGCGGCTCTAGCACTCGTGGTTCTTGATTTCAAAGACGCAAGGCCG
A025916_01	0.814469	0.368393	11444.8	13588	1.0182	0.9137	17606.5	16948.8	1.41849	0.0305556	21623.2	15468.1	1.52151	0.0824877	27776	17493.9	1.84672	0.0206507	21683.5	11828	0.973802	0.93233	9109.75	9908.12	1.04506	0.49891	11330.5	10785.2	1.55872	0.088206	9479.25	6359.76	2.03068	0.00592495	13811.5	6518.49	2.97115	0.000284669	19192.2	6491.77	At1g02305	AT1G02305.1	AY039887		cathepsin B-like cysteine protease, putative		cathepsin B-like cysteine protease, putative; FUNCTIONS IN: cysteine-type endopeptidase activity, cysteine-type peptidase activity; INVOLVED IN: proteolysis, regulation of catalytic activity; LOCATED IN: vacuole; EXPRESSED IN: 23 plant structures; EXPRESS	cathepsin B-like cysteine protease, putative	TTCACTCAGCCTCTGTTTTCTTCTGTTTAGGGCTTCTAATTTCATCCTTCAACTTGTTGCAGGGTATTGC
A001172_01	1.17903	0.478454	1595.75	1323.73	1.46693	0.319862	1666.75	1146.17	0.851482	0.580409	1022.75	1270.81	0.795493	0.562536	1092.75	1270.87	1.0926	0.845656	1056.75	886.086	1.17555	0.658583	4721.5	3471.03	1.80775	0.084985	6633.25	3367.93	1.57005	0.0857292	3328.75	2143.18	1.66559	0.183065	4106.5	2191.08	2.3975	0.017765	4665.5	1975.32	At1g02340	AT1G02340.1	NM_100115 ,AF323182		HFR1 (LONG HYPOCOTYL IN FAR-RED); DNA binding / transcription factor	Encodes a light-inducible, nuclear bHLH protein involved in phytochrome signaling. Mutants exhibit a long-hypocotyl phenotype only under far-red light but not under red light and are defective in other phytochrome A-related responses. Mutants also show bl	LONG HYPOCOTYL IN FAR-RED (HFR1); FUNCTIONS IN: protein binding, transcription factor activity, DNA binding; INVOLVED IN: signal transduction, red, far-red light phototransduction, response to light intensity, protein polyubiquitination, blue light signal	HFR1 (LONG HYPOCOTYL IN FAR-RED); DNA binding / protein binding / transcription factor	GGTCTAAAATGGGGCTACGGCTACTTTGATCATGATCAAACTGATAATTATCTTCAGATTGTTCCAGAGA
A001000_01	0.76322	0.466862	7969.5	10416.1	1.43139	0.180682	16762.8	12603.9	1.56983	0.208899	17488.2	12006.8	1.14511	0.702058	14582.2	12349.3	1.00136	0.99807	9711	9605.81	1.42269	0.115679	848	580.75	1.64213	0.187923	1066	648.105	1.64206	0.168959	780.75	411.262	1.74747	0.0256491	754.75	398.908	5.67305	0.00923036	2475.5	370.015	At1g02360	AT1G02360.1	NM_100117 ,BT012598		chitinase, putative		chitinase, putative; FUNCTIONS IN: chitinase activity; INVOLVED IN: cell wall macromolecule catabolic process; LOCATED IN: endomembrane system; EXPRESSED IN: stem, leaf whorl, cotyledon, root; CONTAINS InterPro DOMAIN/s: Glycoside hydrolase, family 19 (In	chitinase, putative	CCTCTCAATCTCTTATTTACTATCTTCCGCCCAAACCGAAGCCACCTCAATCGAGAGATTAGTGCCAAGA
A200218_01	0.929394	0.699359	73	81.2081	0.807911	0.0729653	76.5	93.1721	1.18004	0.213946	107	88.1813	1.6781	0.0992702	159.75	82.3476	2.44731	0.0187295	139.75	57.5898	0.825706	0.579947	653	761.248	1.04561	0.706045	886.25	832.72	1.69551	0.0120165	1013.75	607.398	3.2895	0.0164682	1648	540.792	5.74742	0.00049519	2687.75	491.71	At1g02470	AT1G02470.2	NM_100128		similar to unknown protein [Arabidopsis thaliana] (TAIR:AT1G02475.1); similar to Streptomyces cyclase/dehydrase [Medicago truncatula] (GB:ABE82400.1); contains InterPro domain Streptomyces cyclase/dehydrase; (InterPro:IPR005031)		FUNCTIONS IN: molecular_function unknown; INVOLVED IN: biological_process unknown; LOCATED IN: chloroplast; EXPRESSED IN: 10 plant structures; EXPRESSED DURING: 4 anthesis, C globular stage, petal differentiation and expansion stage; CONTAINS InterPro DOM		TCTATCGAAGGCTTTGAAAATAGAGGCAGTGTTCGATTTTTCCCAAGAGGCCCTTCCTCGTGTTTAGTAG
A002126_01	1.01344	0.952494	1966.25	1902.01	1.18578	0.608606	2418.5	1802.66	1.53607	0.109951	3081	1921.8	1.01117	0.969027	2137	1951.17	1.04554	0.836959	1523.75	1440.95	0.911029	0.739351	1110.5	1131.9	1.30625	0.423903	1472.25	1075.85	2.20239	0.0104331	1758.75	787.542	2.36342	0.0123857	1630	705.79	1.8094	0.0654198	831.75	543.544	At1g02850	AT1G02850.4	NM_179247		glycosyl hydrolase family 1 protein		BETA GLUCOSIDASE 11 (BGLU11); FUNCTIONS IN: cation binding, hydrolase activity, hydrolyzing O-glycosyl compounds, catalytic activity; INVOLVED IN: carbohydrate metabolic process; LOCATED IN: endomembrane system; EXPRESSED IN: 24 plant structures; EXPRESSE	BGLU11 (BETA GLUCOSIDASE 11); catalytic/ cation binding / hydrolase, hydrolyzing O-glycosyl compounds	GATCAGTAGGCATTAGCGTATACACATATGGAGCTGTCCCTTTAACTAACTCTGTGAAGGATAAGCAGGC
A005477_01	0.924851	0.691599	93.25	97.3869	0.871052	0.098275	91	104.551	1.0055	0.982236	94.75	92.3898	1.07902	0.738076	89	85.6031	1.29205	0.273539	124	82.5539	1.21226	0.542679	50.25	39.1988	1.17838	0.528019	51.75	39.7445	2.48123	0.103928	57.75	24.0042	6.00634	0.00729737	166.25	29.4087	10.2434	0.00367319	227.25	24.0964	At1g03106	AT1G03106.1	BX817603		unknown protein		unknown protein; FUNCTIONS IN: molecular_function unknown; INVOLVED IN: biological_process unknown; LOCATED IN: cellular_component unknown; Has 2 Blast hits to 2 proteins in 1 species: Archae - 0; Bacteria - 0; Metazoa - 0; Fungi - 0; Plants - 2; Viruses	unknown protein	AGGATGTGAAATAAACACGTATCCTCAACTTATCCCCATCGATGAGACACGTTCTTGAGTTTATCCTTTC
A019776_01	1.12866	0.107842	2496	2219.44	0.920865	0.370085	2345	2514.21	1.21049	0.446211	2630.25	2318.29	1.33297	0.232288	3086.25	2275.43	1.55366	0.0426075	3234.75	2119.21	1.18531	0.551663	1129	932.422	1.02206	0.927977	1104.5	982.847	1.34728	0.127522	990.25	736.063	2.24939	0.046755	1281.25	583.532	2.23949	0.0200115	1089	507.488	At1g03210	AT1G03210.1	AY070088		phenazine biosynthesis PhzC/PhzF family protein		phenazine biosynthesis PhzC/PhzF family protein; FUNCTIONS IN: catalytic activity; INVOLVED IN: biosynthetic process; LOCATED IN: endomembrane system; EXPRESSED IN: 24 plant structures; EXPRESSED DURING: 15 growth stages; CONTAINS InterPro DOMAIN/s: Phena	phenazine biosynthesis PhzC/PhzF family protein	CAGTCTCTTGCCACCGAGTTCAATATCTCCGAGACTTGTTTCCTCACTCCGATCATCGGAGACTTGCCTC
At30000263	1.30166	0.0012238	60226.5	46297.8	1.63612	0.031166	65091.2	40761.5	1.5419	0.0872118	57972.2	38716.6	1.54781	0.0288501	61748	40197.9	1.82801	0.0752593	61672	35909.7	1.9935	0.0590907	29117.8	14554.4	1.943	0.100461	28730.5	14802.1	1.83868	0.0198266	21099	11411.6	2.25622	0.010379	21963.2	10144.4	2.67451	0.00320785	24139.5	9062.61	At1g03220	AT1G03220.1	NM_100204 ,AY035026		extracellular dermal glycoprotein, putative / EDGP, putative		extracellular dermal glycoprotein, putative / EDGP, putative; FUNCTIONS IN: aspartic-type endopeptidase activity; INVOLVED IN: response to salt stress; LOCATED IN: cell wall, plasma membrane, membrane, plant-type cell wall; EXPRESSED IN: stem, root, callu	extracellular dermal glycoprotein, putative / EDGP, putative	AACGACGCCCCTTCTCATCAATCCGGTCAGCACTGCTTCTGCGTTTTCACAAGGTGAGAAATCCTCAGAG
A000489_01	1.01806	0.795173	1158.5	1143.02	0.968442	0.561548	1184.75	1237.6	1.18835	0.0199947	1374.75	1140.46	1.59873	0.100382	1302.5	779.238	1.43983	0.00517135	1369.25	945.634	0.968886	0.782878	486	511.47	1.20011	0.288336	538.25	442.627	1.54558	0.0249604	498.5	324.747	2.9598	0.00521386	803.25	275.477	2.79187	0.0167302	670	252.669	At1g03550	AT1G03550.1	NM_100237		secretory carrier membrane protein (SCAMP) family protein		secretory carrier membrane protein (SCAMP) family protein; FUNCTIONS IN: transmembrane transporter activity; INVOLVED IN: protein transport; LOCATED IN: integral to membrane; EXPRESSED IN: 23 plant structures; EXPRESSED DURING: 15 growth stages; CONTAINS	secretory carrier membrane protein (SCAMP) family protein	ACTACTAATGCTGCAGTCGGGATAATGTATTTCATTGGTGCTGGGTTCTTCTGCATCGAAACACTTCTCA
A002988_01	0.652552	0.268102	9101.25	14349.1	0.439337	0.00113851	6156	14024.3	0.122704	0.010476	1508.75	13399.8	0.121962	0.00761113	1710.25	15929.8	0.102802	0.00999338	1180.5	10636.1	1.40252	0.321839	663.5	398.156	1.18594	0.41586	612.75	471.956	1.63808	0.105884	565.5	331.295	2.42489	0.0426556	1094.25	530.254	4.20015	0.00830462	952.5	226.247	At1g04220	AT1G04220.1	NM_100303		beta-ketoacyl-CoA synthase, putative	Encodes KCS2, a member of the 3-ketoacyl-CoA synthase family involved in the biosynthesis of VLCFA (very long chain fatty acids).	3-KETOACYL-COA SYNTHASE 2 (KCS2); FUNCTIONS IN: fatty acid elongase activity; INVOLVED IN: response to wounding, response to osmotic stress, suberin biosynthetic process; LOCATED IN: membrane; EXPRESSED IN: 17 plant structures; EXPRESSED DURING: 6 growth	KCS2 (3-KETOACYL-COA SYNTHASE 2); fatty acid elongase	TGAGATTCATGAGTTTCCCGTGCCGGTTCCAAGGACATCTCCGGTGACATCTTCCTCGGAATCTCGATAG
A004604_01	0.429775	0.0403112	1226.75	3089.97	0.149486	0.00392249	451.75	2881.54	0.0658629	0.000592167	172	2870.03	0.0561436	0.00110923	139.25	2680.14	0.0624694	0.00208787	152.75	2095.93	1.62128	0.0038915	572	345.621	1.62523	0.125542	565.25	327.845	2.03784	0.0784363	540.5	274.295	7.27393	0.0164845	1677	205.844	11.6568	0.00672196	2041.75	155.1	At1g05100	AT1G05100.1	AY064039 ,NM_100389		MAPKKK18 (Mitogen-activated protein kinase kinase kinase 18); kinase	member of MEKK subfamily	MAPKKK18; FUNCTIONS IN: protein serine/threonine kinase activity, protein kinase activity, kinase activity, ATP binding; INVOLVED IN: protein amino acid phosphorylation; EXPRESSED IN: 6 plant structures; EXPRESSED DURING: 4 anthesis, petal differentiation	MAPKKK18; ATP binding / kinase/ protein kinase/ protein serine/threonine kinase	AGCTGGTGGGAATGTCACGAGGATGAGAGAATTGGAGTGCTAAGCTGGATTGGTCATGTTGTGGTGGAGT
A003084_01	0.971132	0.463953	62619.5	64616.4	0.971375	0.567063	65435.5	67574	0.861432	0.153639	58429	67441.4	0.809755	0.205613	51554.8	61781.7	1.02809	0.830355	62589.5	61560.5	1.61786	0.0246664	44290.2	26666.4	1.11367	0.395652	34139.5	30057.3	1.03818	0.731242	23288.5	22761.7	1.44908	0.0146436	28789.2	19946.1	2.02324	0.0128782	29641.2	15448.7	At1g05340	AT1G05340.1	BX841888 ,AF360144		similar to unknown protein [Arabidopsis thaliana] (TAIR:AT2G32210.1); similar to conserved hypothetical protein [Medicago truncatula] (GB:ABD32591.1)		unknown protein; FUNCTIONS IN: molecular_function unknown; INVOLVED IN: biological_process unknown; LOCATED IN: chloroplast; EXPRESSED IN: 14 plant structures; EXPRESSED DURING: 7 growth stages; BEST Arabidopsis thaliana protein match is: unknown protein	unknown protein	ACCTGTACATCACCACCACCGCCGATTGGTTACCCGACTAACCAACCGAGTCATGGTTCGGTAGCTCAGG
A024182_01	0.622237	0.0322013	2165.5	3446.92	0.634179	0.0181906	2089.75	3246.88	0.534773	0.0488334	1808	3200.4	0.432343	0.00476018	1493.25	3392.85	0.494972	0.0881868	1405.5	2380.49	0.804252	0.40364	5285	6480.44	1.26253	0.372121	6487.25	5233.11	2.23255	0.00296967	8900.5	4014.58	2.9974	0.00492935	11936.5	4190.37	4.16368	0.0271308	12232.8	3143.7	At1g05560	AT1G05560.1	NM_100435 ,AF367358		UGT1 (UDP-glucosyl transferase 75B1); UDP-glycosyltransferase/ transferase, transferring glycosyl groups	A UDP-glucose transferase localized in the phragmoplast. It has been co-purified with the callose synthase complex and may transfer UDP-glucose from sucrose synthase to the callose synthase and thus help form a substrate channel for the synthesis of call	UDP-GLUCOSYLTRANSFERASE 75B1 (UGT75B1); FUNCTIONS IN: UDP-glucose:4-aminobenzoate acylglucosyltransferase activity, UDP-glycosyltransferase activity, UDP-glucosyltransferase activity, abscisic acid glucosyltransferase activity, transferase activity, trans	UGT75B1 (UDP-GLUCOSYLTRANSFERASE 75B1); UDP-glucose:4-aminobenzoate acylglucosyltransferase/ UDP-glucosyltransferase/ UDP-glycosyltransferase/ abscisic acid glucosyltransferase/ transferase, transferring glycosyl groups	GGAGGATCTTCGGATAAGAACATGGAGGCTTTTGTGGAGGATATTTGTGGAGAATCTCTTATTCAAAACT
At30000535	1.38067	0.355358	968.75	691.609	0.838618	0.409236	587	688.503	0.256889	0.00851087	161.25	570.322	0.27637	0.00399681	180.75	633.139	0.69801	0.110474	404.75	540.272	1.21945	0.574075	235.5	181.806	1.57156	0.128612	244	158.104	1.98542	0.075357	212.75	108.695	3.5343	0.00917656	311.25	95.5969	3.31469	0.0397448	303	98.2857	At1g05680	AT1G05680.1	NM_100448		UDP-glucoronosyl/UDP-glucosyl transferase family protein		UDP-glucoronosyl/UDP-glucosyl transferase family protein; FUNCTIONS IN: transferase activity, transferring hexosyl groups, UDP-glycosyltransferase activity, UDP-glucosyltransferase activity, transferase activity, transferring glycosyl groups; INVOLVED IN:	UDP-glucoronosyl/UDP-glucosyl transferase family protein	AAATGGGTCCAAAGCTTGTGGCCAGTCTTGAATATTGGACCAACGGTTCC
A023934_01	1.19663	0.480384	245.5	261.066	1.09721	0.823208	119.5	128.461	0.607789	0.226175	63.5	121.164	0.340614	0.0392633	39.25	132.454	0.404167	0.00504525	46.25	110.887	0.854712	0.676655	241.75	306.03	0.607377	0.121137	182.25	312.148	1.14417	0.175021	250	223.705	2.17424	0.00623844	356.75	166.445	1.96053	0.0475394	341.5	165.668	At1g06350	AT1G06350.1	NM_100516		fatty acid desaturase family protein		fatty acid desaturase family protein; FUNCTIONS IN: oxidoreductase activity; INVOLVED IN: lipid metabolic process; CONTAINS InterPro DOMAIN/s: Fatty acid desaturase, type 1, core (InterPro:IPR015876), Fatty acid desaturase, type 1 (InterPro:IPR005804); BE	fatty acid desaturase family protein	AAGCAGAGTGGTGAGTACTATGCAAAAGAGGGCGTATTTTCAGAGACAATGGCCGTTGGTCGATGTCGTA
A020982_01	0.728521	0.0300726	20959	27827.3	1.10607	0.538391	36874.5	32860.7	1.40022	0.150949	45473	31628.6	1.36823	0.115068	45598.5	33001	1.34171	0.159553	40113.8	30090.2	1.02906	0.90451	15468.2	16680.8	1.33709	0.101947	26346.5	19542.2	1.47382	0.0894875	21110.2	14446.7	1.79629	0.0048712	24429.8	13626.5	2.35787	0.00726294	29318.5	12367.8	At1g06760	AT1G06760.1	BT008639 ,NM_100553		histone H1, putative		histone H1, putative; FUNCTIONS IN: DNA binding; INVOLVED IN: nucleosome assembly; LOCATED IN: nucleus, nucleosome; EXPRESSED IN: 23 plant structures; EXPRESSED DURING: 13 growth stages; CONTAINS InterPro DOMAIN/s: Winged helix repressor DNA-binding (Inte	histone H1, putative	CGGCGACTGTGGCGGTTACCAAGGCGAAGAGAAAGGTCGCTGCGGCTTCCAAGGCTAAGAAAACAATCGC
A003579_01	0.767263	0.0514286	685.75	877.36	0.738705	0.00338076	655.75	876.708	0.713439	0.117827	622.25	870.832	0.644645	0.087303	531.25	784.162	1.23661	0.421937	803.5	636.503	0.848082	0.568448	596.5	753.642	0.980033	0.87357	768.25	780.222	1.36812	0.0365936	760	584.466	2.70281	0.0329348	1197.5	466.46	4.73696	0.00587436	1448	333.757	At1g06980	AT1G06980.1	NM_100571 ,AY088543		similar to unknown protein [Arabidopsis thaliana] (TAIR:AT2G30230.1); similar to hypothetical protein LOC_Os03g18660 [Oryza sativa (japonica cultivar-group)] (GB:ABF95458.1)		unknown protein; FUNCTIONS IN: molecular_function unknown; INVOLVED IN: biological_process unknown; LOCATED IN: endomembrane system; EXPRESSED IN: male gametophyte, sepal, carpel; EXPRESSED DURING: 4 anthesis; BEST Arabidopsis thaliana protein match is: u	unknown protein	TCCTCGCCGGAAGAAGAATCTCCAAAACCCTAGTGCCGACGCCGCCGGCCGAGAAATTAAAGGTGATGAG
A001038_01	0.597638	0.749652	27	13.5437	1.91191	0.0441727	79	42.7522	0.626591	0.356501	20.5	43.8278	0.769532	0.726164	38.6667	48.1815	0.880216	0.890734	26	80.9608	0.71208	0.505633	38.5	97.4503	0.952034	0.935455	43.75	78.0279	0.920665	0.819212	70.5	92.7147	1.73873	0.261777	64.5	47.9629	6.9346	0.0285565	202.75	37.7453	At1g07050	AT1G07050.1	NM_100579		CONSTANS-like protein-related		CONSTANS-like protein-related; FUNCTIONS IN: molecular_function unknown; INVOLVED IN: biological_process unknown; LOCATED IN: cellular_component unknown; EXPRESSED IN: 20 plant structures; EXPRESSED DURING: 13 growth stages; CONTAINS InterPro DOMAIN/s: CC	CONSTANS-like protein-related	GTTTTGGGTTTTGGGAGAATAAGCCGACGGATTATGAAGACAAAGACTTGGGTCTGAAGCTGAATCTGAA
A200277_01	0.822764	0.465043	11904	15685.7	0.803022	0.236409	12890.8	16629.8	0.897909	0.437604	14422.2	16719.4	1.65603	0.0386059	21815.5	13651.3	1.80502	0.031334	18112.5	11174.6	0.929651	0.856147	12069.5	15409.3	0.802159	0.309276	13171.2	17854.4	0.854167	0.415358	10685.2	13193.5	1.20905	0.148951	12555.2	10396.9	2.04998	0.0387086	19766.2	10148.1	At1g07280	AT1G07280.2	NM_100602 ,AY065061		binding		binding; FUNCTIONS IN: binding; INVOLVED IN: biological_process unknown; LOCATED IN: chloroplast; EXPRESSED IN: 21 plant structures; EXPRESSED DURING: 13 growth stages; CONTAINS InterPro DOMAIN/s: Tetratricopeptide-like helical (InterPro:IPR011990), Tetra	binding	TCTCTGTTTCTTCTCCTTACGGGAAAACATCTTTTGTCGGTGGTGGCGGCGGGAACAATATACCACCGCC
A002015_01	1.13284	0.567612	3419.5	2957.13	1.38091	0.0548146	3405.25	2437.37	1.44464	0.0731842	3218	2238.19	1.23484	0.112541	3557	2871.89	1.7124	0.107473	3920.5	2364.88	1.19442	0.477314	2838.5	2551.4	1.07262	0.38147	2668.5	2509.65	1.23442	0.246047	2157.75	1816.88	1.93853	0.0488462	3099.75	1664.3	2.07672	0.0365155	2783.25	1384.39	At1g07310	AT1G07310.1	NM_100605 ,AY054646		C2 domain-containing protein		C2 domain-containing protein; FUNCTIONS IN: molecular_function unknown; INVOLVED IN: biological_process unknown; LOCATED IN: cellular_component unknown; EXPRESSED IN: 23 plant structures; EXPRESSED DURING: 15 growth stages; CONTAINS InterPro DOMAIN/s: C2	C2 domain-containing protein	AACATCGAGGTTTTTCATTCCAATTCTTCGGATCTGGCGAAAACCCTCGTCGGATCGGTTAGGTTTCCTC
At30000729	0.660014	0.112795	813.5	1209.7	0.684888	0.071531	771.25	1139	0.797084	0.151966	811.5	1054.34	0.936479	0.584667	1131.25	1206.61	1.049	0.824031	971	905.427	0.826354	0.385648	449	502.966	0.863709	0.363927	439.25	513.592	1.00783	0.969079	354.25	332.421	1.57988	0.0284473	522.25	326.149	2.01066	0.0207808	526.25	271.092	At1g07350	AT1G07350.2	BX815167 ,AY053418		transformer serine/arginine-rich ribonucleoprotein, putative		transformer serine/arginine-rich ribonucleoprotein, putative; FUNCTIONS IN: RNA binding, nucleotide binding, nucleic acid binding; INVOLVED IN: RNA splicing; EXPRESSED IN: 26 plant structures; EXPRESSED DURING: 15 growth stages; CONTAINS InterPro DOMAIN/s	transformer serine/arginine-rich ribonucleoprotein, putative	GCAGCAGGTCTGCTGTTTGTAGCAGCAGTGCTTCACCAAATAGCAAACGTTGCAACAGTTCAAACACATC
A000503_01	0.30353	0.0274174	108.5	373.22	0.367332	0.0874885	118	303.826	0.309694	0.062599	85	287.991	0.25858	0.0322168	79	300.317	0.228236	0.0275101	64.75	222.525	1.59545	0.132317	149	99.4451	2.67652	0.117896	276	88.172	2.47929	0.0207533	164.25	68.9264	10.0928	0.00733165	472.25	54.5606	16.828	0.0107383	553	37.088	At1g07430	AT1G07430.1	NM_100617 ,AY070089		protein phosphatase 2C, putative / PP2C, putative		protein phosphatase 2C, putative / PP2C, putative; FUNCTIONS IN: protein serine/threonine phosphatase activity, catalytic activity; INVOLVED IN: protein amino acid dephosphorylation; LOCATED IN: protein serine/threonine phosphatase complex; EXPRESSED IN:	protein phosphatase 2C, putative / PP2C, putative	GCTTCACACGTATGGACAAAGAGGTTGTTCGTTGGGGTGAAACTGTGATGAGTGCTAATTGTAGGTGTGA
A004503_01	1.43478	0.0545476	152.75	105.94	0.662056	0.0371366	72.5	111.829	0.617972	0.034718	56.25	96.3756	0.56735	0.0495039	56	102.002	0.56673	0.108786	59.25	84.2161	1.43512	0.0635022	115.25	77.659	1.09624	0.729196	92.75	75.9861	2.82581	0.001124	123.75	44.3299	10.8406	0.00210629	407.5	37.3461	15.5717	0.00721393	479	32.3909	At1g07900	AT1G07900.1	NM_100664		LOB domain protein 1 / lateral organ boundaries domain protein 1 (LBD1)		LOB DOMAIN-CONTAINING PROTEIN 1 (LBD1); INVOLVED IN: biological_process unknown; LOCATED IN: mitochondrion; CONTAINS InterPro DOMAIN/s: Lateral organ boundaries, LOB (InterPro:IPR004883); BEST Arabidopsis thaliana protein match is: LBD11 (LOB DOMAIN-CONTA	LBD1 (LOB DOMAIN-CONTAINING PROTEIN 1)	ATCACAAAGAACTGATGCGGTCAACAGTATGGTGTATGAAGCCGAAGCTAGAATAAGAGATCCAGTGTAT
At30000816	1.41365	0.296441	2092.25	1471.97	1.07632	0.705856	1484.75	1352.68	0.401368	0.0355311	573.25	1313.42	0.239198	0.0136979	348.75	1453.24	0.290779	0.00421989	365.25	1177.07	1.42289	0.347271	758.25	500.967	2.05899	0.133466	986.75	480.77	2.10384	0.0398183	685.5	337.523	2.17319	0.0216369	699.75	344.804	1.96943	0.0511155	504.5	286.644	At1g07985	AT1G07985.1	NM_202060		similar to expressed protein [Oryza sativa (japonica cultivar-group)] (GB:ABF97687.1); similar to hypothetical protein [Oryza sativa (japonica cultivar-group)] (GB:AAR89048.1); similar to Os03g0623100 [Oryza sativa (japonica cultivar-group)] (GB:NP_001050		Expressed protein; FUNCTIONS IN: molecular_function unknown; INVOLVED IN: biological_process unknown; LOCATED IN: chloroplast; Has 33 Blast hits to 33 proteins in 10 species: Archae - 0; Bacteria - 0; Metazoa - 20; Fungi - 0; Plants - 8; Viruses - 0; Othe	Expressed protein	TCGTATTGATTTCATGGTGAGGAAGTTAGAGGAGATGAAAGGAAGCTCGCCTAGAAGCTCGAGCCCATCG
A003735_01	0.996294	0.975683	784.5	778.308	0.901971	0.657998	760.75	797.835	1.12674	0.618911	849.25	811.115	1.28103	0.238709	1158	906.45	1.9005	0.166012	1358.25	682.208	1.05175	0.575387	392.25	379.06	1.41727	0.0715212	481	335.256	1.85636	0.0267403	436.25	245.043	1.65867	0.192799	298.5	191.953	2.25679	0.0404489	349.75	173.995	At1g08050	AT1G08050.1	NM_100679		zinc finger (C3HC4-type RING finger) family protein		zinc finger (C3HC4-type RING finger) family protein; FUNCTIONS IN: ubiquitin-protein ligase activity, protein binding, zinc ion binding; LOCATED IN: plasma membrane; EXPRESSED IN: 12 plant structures; EXPRESSED DURING: 4 anthesis, LP.10 ten leaves visible	zinc finger (C3HC4-type RING finger) family protein	AAACCGTGAGAGGGAATTGTCGGAGACACCGTCTGCTCAATCCAGCGACAGGCTTTGTCAATCACTGTCG
A000656_01	0.915576	0.597264	514.25	548.331	1.02252	0.937057	519.25	480.085	0.988483	0.961103	508.75	502.193	1.0482	0.825579	539.75	518.764	1.12677	0.319802	516.5	443.763	1.27508	0.445372	312	229.957	1.30875	0.354822	298.5	218.509	1.50698	0.141036	234.5	145.104	2.49088	0.0168898	382.75	154.109	4.39107	0.0126005	514.5	122.151	At1g08310	AT1G08310.2	NM_100704		esterase/lipase/thioesterase family protein		esterase/lipase/thioesterase family protein; FUNCTIONS IN: catalytic activity; INVOLVED IN: biological_process unknown; EXPRESSED IN: 6 plant structures; EXPRESSED DURING: 4 anthesis; CONTAINS InterPro DOMAIN/s: Alpha/beta hydrolase fold-1 (InterPro:IPR00	esterase/lipase/thioesterase family protein	AAAAGCTACGGGAAAGAAATGTTTTCGATACTCTAAGGGACGATTTTATGGTTTGTTTCGGGCAATGGGA
A003198_01	0.965865	0.564755	3745.75	3928.32	1.04853	0.476993	4189.5	3981.16	1.41743	0.0571607	5020.75	3593.37	1.82156	0.00580461	6405	3642.3	1.88238	0.0240357	6533	3482.37	1.00254	0.982667	3730.25	3741.66	0.917872	0.576423	3097	3331.31	1.16328	0.264029	2871.5	2523.54	1.74108	0.057135	3994.25	2380.38	2.00052	0.00439342	4044	2076.91	At1g08460	AT1G08460.1	NM_100719 ,AF410272		HDA08 (histone deacetylase 8); histone deacetylase		HDA08; FUNCTIONS IN: histone deacetylase activity; INVOLVED IN: histone deacetylation; LOCATED IN: cellular_component unknown; EXPRESSED IN: 23 plant structures; EXPRESSED DURING: 15 growth stages; CONTAINS InterPro DOMAIN/s: Histone deacetylase superfami	HDA08; histone deacetylase	AAAGGGTCGATTGATGAACTTGGTGAAGACGTGGGATTGGGTTACAATCTGAATGTCCCTTTACCGAATG
A001712_01	1.08911	0.656779	1632.75	1622.44	0.625044	0.0121865	918.5	1550.94	0.282363	0.0145106	428.5	1582.75	0.245766	0.00642156	456.5	1978.09	0.297395	0.0139894	325.75	1194.04	1.05221	0.866063	268	274.878	0.809619	0.446837	171	239.639	1.02926	0.883409	173.25	177.87	2.15962	0.0916056	294.75	149.49	3.29369	0.0294212	365	132.235	At1g08500	AT1G08500.1	NM_100723		plastocyanin-like domain-containing protein		plastocyanin-like domain-containing protein; FUNCTIONS IN: electron carrier activity, copper ion binding; LOCATED IN: anchored to membrane; EXPRESSED IN: 14 plant structures; EXPRESSED DURING: LP.06 six leaves visible, 4 anthesis, petal differentiation an	plastocyanin-like domain-containing protein	AACACATGGTCAGGGCTTACCAGATTCATCATCACCAGATGATGCTGCTGCACCTGGACCTAGCGAATCC
A000153_01	2.60115	0.0037298	44	17.7667	1.2471	0.282238	24	21.8326	1.20226	0.657359	31.5	26.4282	0.810446	0.732494	15	21.9988	0.970752	no replicates	55	56.6571	1.29374	0.235175	2794.25	2240.03	1.04382	0.746698	2682.25	2502.15	1.16328	0.377725	2052.75	1797.92	2.18545	0.0114561	3402	1612.82	2.85852	0.018934	3811.75	1353.63	At1g09240	AT1G09240.1	NM_100794 ,AY140031		nicotianamine synthase, putative	Encodes a nicotianamine synthase.	NICOTIANAMINE SYNTHASE 3 (NAS3); FUNCTIONS IN: nicotianamine synthase activity; INVOLVED IN: nicotianamine biosynthetic process; EXPRESSED IN: 20 plant structures; EXPRESSED DURING: 10 growth stages; CONTAINS InterPro DOMAIN/s: Nicotianamine synthase (Int	NAS3 (NICOTIANAMINE SYNTHASE 3); nicotianamine synthase	GGAATGTTGGTGGTCCTAATTCATGCTTGCTCAAGCCTTGCAACTGTTCCAAGACCCACGCGAAAATGAA
At30000987	0.932974	0.777286	2134.75	2325.74	0.90659	0.661912	2321.25	2586.47	0.802219	0.298317	2055.5	2695.02	0.893282	0.651193	1894	2288.5	1.14035	0.627722	2242.75	1962.67	1.06468	0.78198	1922.5	1665.43	1.16021	0.507509	2057.25	1737.45	1.73342	0.0622561	2026.5	1151.18	2.49248	0.0258298	2773.5	1100.46	2.84038	0.0161885	2660.75	985.087	At1g09480	AT1G09480.1	NM_100819		cinnamyl-alcohol dehydrogenase family / CAD family	similar to Eucalyptus gunnii alcohol dehydrogenase of unknown physiological function (GI:1143445), Vigna unguiculata (gi:1854445), NOT a cinnamyl-alcohol dehydrogenase	cinnamyl-alcohol dehydrogenase family / CAD family; FUNCTIONS IN: alcohol dehydrogenase activity, cinnamyl-alcohol dehydrogenase activity; INVOLVED IN: lignin biosynthetic process, cellular metabolic process, metabolic process; LOCATED IN: cellular_compon	cinnamyl-alcohol dehydrogenase family / CAD family	CCTTATGGAGGATTATAAAGAGAGGTCAAAGGAGATTATGAACGGCGGAGGAAAGTTGGTCTGCGTCACC
At30000989	1.06908	0.66121	1913	1850.02	1.2608	0.197373	2355.25	1854.67	1.29074	0.206579	2456.5	1929.13	1.00439	0.973409	2012	1982.57	1.26586	0.339291	1850.75	1459.63	0.980597	0.883422	3867.75	3792.2	1.12722	0.464126	4048.75	3561.95	1.64375	0.0188073	4193	2507.79	2.66578	0.00977374	6278.25	2405.98	3.06347	0.00460637	6289.75	2116.42	At1g09490	AT1G09490.1	AY087161		cinnamyl-alcohol dehydrogenase family / CAD family	similar to Eucalyptus gunnii alcohol dehydrogenase of unknown physiological function (GI:1143445), Vigna unguiculata (gi:1854445), NOT a cinnamyl-alcohol dehydrogenase; Location of EST gb:H37170, gb:H77227 and gb:AA605565	cinnamyl-alcohol dehydrogenase family / CAD family; FUNCTIONS IN: alcohol dehydrogenase activity, cinnamyl-alcohol dehydrogenase activity; INVOLVED IN: lignin biosynthetic process, cellular metabolic process, metabolic process; LOCATED IN: endomembrane sy	cinnamyl-alcohol dehydrogenase family / CAD family	ACAATTATTTTCAGACACAGAGAGACTCAGACAGGAGATATGAACTGCGGAGGAAAGGTGGTCTGCGTTA
At30000990	0.758266	0.38656	38.25	47.4218	1.2452	0.0380504	52.75	43.3412	1.00803	0.965703	54	53.2909	0.706553	0.205871	30.25	41.2722	0.755497	0.423652	30	42.0119	0.832257	0.566258	314.75	309.834	1.42841	0.0694511	431.5	301.402	2.28088	0.0127867	465.75	208.15	4.96444	0.000175357	854.25	174.448	15.7805	0.000281109	2505	161.174	At1g09500	AT1G09500.3	NM_179294 ,AF462838		cinnamyl-alcohol dehydrogenase	similar to Eucalyptus gunnii alcohol dehydrogenase of unknown physiological function (GI:1143445), Vigna unguiculata (gi:1854445), NOT a cinnamyl-alcohol dehydrogenase	cinnamyl-alcohol dehydrogenase family / CAD family; FUNCTIONS IN: alcohol dehydrogenase activity, cinnamyl-alcohol dehydrogenase activity; INVOLVED IN: lignin biosynthetic process, cellular metabolic process, metabolic process; LOCATED IN: endomembrane sy	cinnamyl-alcohol dehydrogenase family / CAD family	ATTTGCCAAGGACAATGAGATCGACTTGATCGTACTGAATCCGGGACTTGTGACTGGACCAATCTTGCAG
A019791_01	1.00274	0.982637	41136.5	39933.7	0.985975	0.922736	39143.5	39734.5	1.16703	0.225523	39650.5	35002.4	1.18437	0.114413	37859.2	32464.1	1.02131	0.893387	35561.2	35649.2	1.29772	0.138371	14207.8	10856.7	1.12333	0.337766	12609.8	11133.2	1.43398	0.0142819	12562.5	8817.55	1.93486	0.0151438	16454	8446.23	2.11098	0.00396609	15260.2	7108.52	At1g09560	AT1G09560.1	NM_100827		GLP5 (GERMIN-LIKE PROTEIN 5); manganese ion binding / metal ion binding / nutrient reservoir	germin-like protein (GLP5)	GERMIN-LIKE PROTEIN 5 (GLP5); FUNCTIONS IN: manganese ion binding, nutrient reservoir activity; INVOLVED IN: response to cold; LOCATED IN: cell wall, nucleus; EXPRESSED IN: 22 plant structures; EXPRESSED DURING: 14 growth stages; CONTAINS InterPro DOMAIN/	GLP5 (GERMIN-LIKE PROTEIN 5); manganese ion binding / nutrient reservoir	CAAAGACGCAGCTACAGTCACATCAGCCGATTTCTTCTCACAAGGATTAGCTAAACCAGGTCTTACCAAC
A002835_01	0.813416	0.246087	14791.8	18901.2	0.926812	0.629724	16945.2	18784.9	0.910446	0.609341	16734.8	19085.6	1.16218	0.332919	22976.8	20120.3	1.39268	0.28493	20717.8	14948.7	1.11881	0.651091	3755	3222.07	0.998081	0.99173	3418.75	3335.78	1.25796	0.138561	3041.25	2359.54	1.92271	0.0591758	4084.5	2185.02	2.24263	0.0141509	4622.5	2169.32	At1g09740	AT1G09740.1	NM_100846		ethylene-responsive protein, putative		ethylene-responsive protein, putative; FUNCTIONS IN: molecular_function unknown; INVOLVED IN: response to stress; LOCATED IN: cellular_component unknown; EXPRESSED IN: 13 plant structures; EXPRESSED DURING: 7 growth stages; CONTAINS InterPro DOMAIN/s: Usp	ethylene-responsive protein, putative	AAGTATAAAATCTGCGAAGCTGTAGAGAATTTGCATGCTGATCTTCTTGTCATGGGCTCCCGGGCTTATG
A003510_01	1.24089	0.0538582	29724.2	24158.4	1.24118	0.112121	30349.5	24503.3	1.11862	0.585944	28654.8	25839	1.04674	0.816822	25546.8	25176.9	1.16262	0.437974	31216.2	25864.8	1.07046	0.780452	7950.5	7809.91	1.10828	0.701935	8890.75	7542.19	1.51936	0.0706526	9207.25	6405.51	2.00509	0.0837567	11347.5	5937.49	2.35913	0.0182456	10485.2	4920.13	At1g10140	AT1G10140.1	NM_100888		similar to unknown protein [Arabidopsis thaliana] (TAIR:AT1G58420.1); similar to Os07g0123800 [Oryza sativa (japonica cultivar-group)] (GB:NP_001058800.1); similar to Os03g0769700 [Oryza sativa (japonica cultivar-group)] (GB:NP_001051398.1); similar to hy		FUNCTIONS IN: molecular_function unknown; INVOLVED IN: biological_process unknown; LOCATED IN: plasma membrane; EXPRESSED IN: 23 plant structures; EXPRESSED DURING: 13 growth stages; CONTAINS InterPro DOMAIN/s: Uncharacterised conserved protein UCP031279		TCTCCTCCTCCGCATCATCCCGGAGAACCACCGATTTCGGGATAGATGAAGATTACAGCGAGCTAGTGAG
A001933_01	1.07212	0.751958	11379.8	11058	1.09659	0.68302	11674.8	10929	1.24276	0.314827	12351.8	10670.1	1.16778	0.4386	12066.8	10224.3	1.09669	0.629679	10485.5	10046.6	1.05015	0.884007	5412.5	5656.07	0.808574	0.444677	5458.75	6406.82	1.23597	0.18327	5839.25	4888.9	2.16211	0.0416875	9776	4661.95	2.50018	0.0210282	8814	3771.6	At1g10200	AT1G10200.1	NM_100894 ,AY085377		transcription factor LIM, putative		WLIM1; FUNCTIONS IN: transcription factor activity, zinc ion binding; INVOLVED IN: biological_process unknown; LOCATED IN: plasma membrane; EXPRESSED IN: 23 plant structures; EXPRESSED DURING: 13 growth stages; CONTAINS InterPro DOMAIN/s: Zinc finger, LIM	WLIM1; transcription factor/ zinc ion binding	AAAACAGTTTATCTTGTCGACAAGTTAACCGCCGATAACCGGGTCTACCACAAAGCTTGTTTCCGATGTC
At30001112	0.737646	0.224184	2730.75	3667.14	0.721336	0.121002	3031.5	4002.77	0.847523	0.213789	3237.25	4074.21	1.07397	0.682147	4102.25	4000.29	0.979554	0.931847	3222.5	3370.54	0.855172	0.450981	2035.5	2222.82	1.23584	0.381371	2774.25	2270.95	1.77753	0.0929154	3158.75	1769.55	1.81095	0.0459581	3676	1798.58	2.23096	0.0303733	2675	1235.36	At1g10530	AT1G10530.1	NM_100928		similar to unknown protein [Arabidopsis thaliana] (TAIR:AT1G60010.1); similar to T10O24.15, related [Lycopersicon esculentum] (GB:AAX95759.1)		unknown protein; FUNCTIONS IN: molecular_function unknown; INVOLVED IN: N-terminal protein myristoylation; BEST Arabidopsis thaliana protein match is: unknown protein (TAIR:AT1G60010.1); Has 75 Blast hits to 75 proteins in 7 species: Archae - 0; Bacteria	unknown protein	GATAGTGTGTTTTTTTCTCCCACTGCATATATGGGGAATTGTCAGGCGGTGAATGCGGCAGTGCTGGTTC
A001884_01	0.99632	0.977289	2766	2828.16	1.19107	0.40295	2987	2612.08	0.835857	0.441829	2276.75	2907.34	0.79977	0.385798	1698	2349.17	0.817263	0.471738	1688.25	1977.26	1.02755	0.923583	2930.25	2585.82	1.09874	0.3018	2777.25	2468.98	1.24281	0.109685	1914.5	1482.7	1.97118	0.0792192	3045.25	1495	3.48286	0.0322996	4435.5	1170.57	At1g11760	AT1G11760.1	-		similar to At1g11760 [Medicago truncatula] (GB:ABE82612.1); contains domain FAMILY NOT NAMED (PTHR21528); contains domain SUBFAMILY NOT NAMED (PTHR21528:SF2)		unknown protein; LOCATED IN: cellular_component unknown; Has 21 Blast hits to 21 proteins in 7 species: Archae - 0; Bacteria - 0; Metazoa - 0; Fungi - 0; Plants - 21; Viruses - 0; Other Eukaryotes - 0 (source: NCBI BLink).	unknown protein	AGAGAATTGGATCTGAGTGTTTAGTTGATGAGGCTACTGGTTTAACTACTACTGCAGCAGGTGGCCAAGC
A000223_01	0.952075	0.84203	1428.33	1365.38	1.13609	0.483522	2150	1856.9	1.39701	0.0848631	2549.5	1788.59	1.24852	0.153634	2537	1980.03	1.66409	0.0706753	2273.5	1371.9	0.842717	0.600575	1724	2273.05	0.904627	0.598579	1991.5	2135.92	1.57338	0.072988	2103.25	1370.62	2.09988	0.00231844	2804.75	1350.23	2.00943	0.0152083	2382	1271.78	At1g12050	AT1G12050.1	NM_101077		fumarylacetoacetase, putative		fumarylacetoacetase, putative; FUNCTIONS IN: fumarylacetoacetase activity, catalytic activity; INVOLVED IN: aromatic amino acid family metabolic process, metabolic process; LOCATED IN: cellular_component unknown; EXPRESSED IN: 23 plant structures; EXPRESS	fumarylacetoacetase, putative	ACGGGCATCATCTATTGTCATCTCTGGGACTGACATTATTCGACCAAGAGGTCAGGGCCATCCACAAGGA
A003507_01	1.02994	0.871745	30354.5	29193.6	1.27237	0.194527	29148.8	23769.7	1.38896	0.0100735	36534.2	26378.5	0.977136	0.91593	24737.8	25891	0.802424	0.025627	17851.5	22621.6	0.849756	0.640741	11803.2	15713.4	1.20115	0.483806	18819.8	15253	1.77402	0.0884478	17741.2	11394.9	2.23823	0.0763724	25687.8	13043.9	3.36325	0.0106936	27267.8	9414.79	At1g12080	AT1G12080.2	NM_179319 ,AY140106		similar to unknown protein [Arabidopsis thaliana] (TAIR:AT3G59370.1); similar to vacuolar calcium binding protein [Raphanus sativus] (GB:BAA99394.1); contains domain UNCHARACTERIZED (PTHR22683:SF23); contains domain SPORULATION PROTEIN RELATED (PTHR22683)		unknown protein; FUNCTIONS IN: molecular_function unknown; INVOLVED IN: biological_process unknown; LOCATED IN: cellular_component unknown; EXPRESSED IN: 22 plant structures; EXPRESSED DURING: 13 growth stages; Has 22005 Blast hits to 8094 proteins in 744	unknown protein	ACAGAGGTGACCCAACAGCCGGAAGAATCCGTCCCCGCCGTGACAGAACAAAAATCCGAAGCACCAATTG
A001215_01	0.969686	0.86943	14472.8	14992.6	1.01246	0.887495	15103.2	15423.6	0.728064	0.269131	11253.2	15429.1	0.765522	0.267937	9866.75	14355.3	0.628816	0.178776	8039.5	12236.4	0.852925	0.475171	17631	20537.8	1.78921	0.063961	32423.5	17961.1	2.60998	0.00242388	32703.8	12703.8	3.10308	0.0075434	40192.5	13098	2.3324	0.0075257	22676.2	10264.9	At1g12240	AT1G12240.1	NM_101096 ,AY046009		ATBETAFRUCT4/VAC-INV (VACUOLAR INVERTASE); beta-fructofuranosidase/ hydrolase, hydrolyzing O-glycosyl compounds		ATBETAFRUCT4; FUNCTIONS IN: hydrolase activity, hydrolyzing O-glycosyl compounds, beta-fructofuranosidase activity; INVOLVED IN: sucrose catabolic process, using beta-fructofuranosidase, carbohydrate metabolic process; LOCATED IN: vacuole, plant-type cell	ATBETAFRUCT4; beta-fructofuranosidase/ hydrolase, hydrolyzing O-glycosyl compounds	ACCAGAACAAGGGTCGAAGAGTCTTGTGGAGTTGGATTGGTGAGTCTGATAGTGAGGCTTCTGATGTACA
A002623_01	0.54486	0.0923739	432.5	754.352	0.452164	0.0131079	383.5	833.757	0.38082	0.0243823	362	869.686	0.533514	0.0236912	454.25	882.829	0.417996	0.0359805	277.75	598.738	1.48182	0.178987	488.5	397.811	1.16175	0.178305	466	392.933	0.929896	0.429399	257.75	276.354	1.29864	0.214635	397.25	274.45	2.72179	0.00393867	591.75	209.505	At1g12420	AT1G12420.1	NM_101114		ACR8 (ACT Domain Repeat 8)		ACR8; FUNCTIONS IN: amino acid binding; INVOLVED IN: response to abscisic acid stimulus; LOCATED IN: cellular_component unknown; CONTAINS InterPro DOMAIN/s: Amino acid-binding ACT (InterPro:IPR002912); BEST Arabidopsis thaliana protein match is: ACR7; ami	ACR8; amino acid binding	AAAGAACGTTTTGAATGGCGATAACGATGTTAACTCTGCTGCAAAGACTTGTGTTACTGTGGATTCGATG
A025631_01	0.927171	0.365251	7962.75	8593.5	1.06903	0.651296	7839.5	7282.98	1.26021	0.227815	9504.25	7497.22	1.15396	0.32475	9750.5	8425.92	1.1865	0.241861	7942	6530.06	1.05814	0.720581	6606.25	6126.66	1.11105	0.492608	7259.75	6294.22	1.48365	0.0221906	6766.25	4540.52	2.01857	0.00372518	9298.5	4700.09	2.3452	0.00485542	8491	3754.44	At1g12640	AT1G12640.1	NM_101134		membrane bound O-acyl transferase (MBOAT) family protein		membrane bound O-acyl transferase (MBOAT) family protein; FUNCTIONS IN: acyltransferase activity; INVOLVED IN: biological_process unknown; LOCATED IN: plasma membrane, membrane; EXPRESSED IN: 25 plant structures; EXPRESSED DURING: 15 growth stages; CONTAI	membrane bound O-acyl transferase (MBOAT) family protein	TGGATTGATTCTCCTCAGTTACGTTGTGCCTGCAAAACCTTCAAGACCAAAACCGCGTAAAGAAGAATAA
A005740_01	0.90923	0.531824	933.75	1034.79	0.836751	0.0524026	965.5	1162.04	0.947112	0.502185	1052.5	1107.88	0.931421	0.038195	909.5	978.541	0.755982	0.016423	652	851.632	0.716342	0.13658	471	706.501	0.824348	0.157525	526.25	641.746	1.10004	0.279566	533	479.34	1.81595	0.00885342	737.75	421.702	2.28031	0.026712	717	308.838	At1g12730	AT1G12730.2	AF370252 ,BX815287		cell division cycle protein-related		cell division cycle protein-related; FUNCTIONS IN: molecular_function unknown; INVOLVED IN: GPI anchor biosynthetic process; LOCATED IN: integral to membrane, endoplasmic reticulum membrane; EXPRESSED IN: 22 plant structures; EXPRESSED DURING: 13 growth s	cell division cycle protein-related	GCAAAATTAGTGGTCTTCTTAGGCCAAACGCAGAAGCCAAAAAGCGTTGAACAACATGTATTAGGAGTCG
A200370_01	0.921208	0.209061	8553.25	9265.4	1.0834	0.137261	7934	7293.14	1.21634	0.0329626	9618.25	7913.5	1.16692	0.0230338	10189	8695.52	1.47061	0.0679504	9994.5	6657.14	1.09422	0.356437	7134.75	6539.67	1.07812	0.376173	6798.25	6214.85	1.29822	0.0115072	6015.75	4626.22	1.83458	0.0072603	7706.5	4214.01	2.27429	0.006373	7907.5	3559.59	At1g12810	AT1G12810.1	BX815534 ,AY052334		proline-rich family protein		proline-rich family protein; EXPRESSED IN: 23 plant structures; EXPRESSED DURING: 14 growth stages; Has 18253 Blast hits to 9092 proteins in 508 species: Archae - 4; Bacteria - 1240; Metazoa - 7585; Fungi - 2636; Plants - 4321; Viruses - 457; Other Eukary	proline-rich family protein	CGTCGTTTACTGTCAGCATTATGTGTCTAATCGAAGACATATGCCATAACACTCTATGTCTTGTGTACTA
A025322_01	0.831907	0.305552	594	741.172	0.753191	0.366106	509.5	644.955	0.483274	0.0873428	337.75	676.998	0.653563	0.176666	493.5	735.045	0.887142	0.71974	557	602.618	0.870883	0.107093	872	1012.24	0.978168	0.891653	1004.25	975.236	1.43547	0.0782937	1072.5	732.96	2.01474	0.00278906	1311.25	647.34	2.40822	0.0147689	1168	503.237	At1g13090	AT1G13090.1	NM_101179 ,AY062833		CYP71B28 (cytochrome P450, family 71, subfamily B, polypeptide 28); oxygen binding	putative cytochrome P450	CYP71B28; FUNCTIONS IN: electron carrier activity, monooxygenase activity, iron ion binding, oxygen binding, heme binding; EXPRESSED IN: 23 plant structures; EXPRESSED DURING: 13 growth stages; CONTAINS InterPro DOMAIN/s: Cytochrome P450 (InterPro:IPR0011	CYP71B28; electron carrier/ heme binding / iron ion binding / monooxygenase/ oxygen binding	CGCCGGGAATTACATCCCAGGAACAGTCGGAATCTTTCCGAAAAGTACGGACCAATCGTGTTTCTCCGAT
A200375_01	0.902947	0.443796	78.75	84.0215	0.760544	0.252882	56.75	77.1664	0.905952	0.745994	56	69.0174	0.901729	0.559414	53.75	61.7707	0.919665	0.341174	65.75	68.459	1.18493	0.53555	669.25	588.471	1.06902	0.855252	611.5	535.199	1.52037	0.0727852	617	470.364	2.78437	0.00348435	986.25	366.76	3.6793	0.00784712	1173.75	348.198	At1g13400	AT1G13400.1	AY465923		JGL/NUB (NUBBIN); nucleic acid binding / zinc ion binding	Along with JAG, it is involved in stamen and carpel development. Expression is limited to the adaxial side of lateral organs. Activated by AGAMOUS in a cal-1, ap1-1 background.	NUBBIN (NUB); FUNCTIONS IN: zinc ion binding, nucleic acid binding; INVOLVED IN: stamen development, anther development, carpel development; LOCATED IN: intracellular; EXPRESSED IN: 10 plant structures; EXPRESSED DURING: petal differentiation and expansio	NUB (NUBBIN); nucleic acid binding / zinc ion binding	GTGCATATAGGAGACCTAACACAATTTAAACCAATGATGTACCCACCGAGACATTTCTCACTCCCCGGCT
A021942_01	0.998203	0.992118	4137	4151.49	1.08074	0.553476	5387.5	4880.47	1.11632	0.800994	7811.25	7497.85	1.17323	0.76423	6402.5	7861.54	1.05864	0.83621	5970.75	5520.52	1.06354	0.834371	5963.75	5889.56	1.16407	0.689709	6828	5445.67	2.02212	0.0211397	8947.5	4547.67	3.57856	0.0140494	13654.5	4184.4	3.85891	0.0109442	12698	3794.67	At1g13990	AT1G13990.1	AF385724		similar to Os03g0168200 [Oryza sativa (japonica cultivar-group)] (GB:NP_001049088.1)		unknown protein; FUNCTIONS IN: molecular_function unknown; INVOLVED IN: biological_process unknown; LOCATED IN: chloroplast; EXPRESSED IN: 23 plant structures; EXPRESSED DURING: 13 growth stages; Has 14 Blast hits to 14 proteins in 4 species: Archae - 0;	unknown protein	GCAGACGTTTGATTCCACTAGCTATGACGTGTTGGAGTCCAACCCATGGAGAGGAGATTCGAAGCCTGTA
At30001603	1.01902	0.773838	59654.2	59648.1	1.11773	0.236172	65436	59026.3	1.27566	0.0370617	65436.5	51661.3	1.48201	0.0974034	65439.2	45949	1.78051	0.20813	65435	42937.6	2.38233	0.0451206	35937.2	15111.9	2.41431	0.0161615	42308	17327	2.44107	0.035123	28465.8	12031	1.69849	0.209032	22227	13131	2.63235	0.00967133	25307.8	10011.7	At1g14870	AT1G14870.1	NM_101356 ,AY072397		similar to unknown protein [Arabidopsis thaliana] (TAIR:AT5G35525.1); similar to Os02g0579800 [Oryza sativa (japonica cultivar-group)] (GB:NP_001047231.1); similar to Uncharacterized Cys-rich domain [Medicago truncatula] (GB:ABE80519.1); similar to Os03g0		FUNCTIONS IN: molecular_function unknown; INVOLVED IN: response to oxidative stress; LOCATED IN: plasma membrane; EXPRESSED IN: callus; CONTAINS InterPro DOMAIN/s: EGF-type aspartate/asparagine hydroxylation conserved site (InterPro:IPR000152), Protein of		TTAAAACTCTCTTCTTCTTTTTTGTTCTCTCTCTCTCTTCATGGAAGCTCAACACCTTCATGCCAAGCCT
A003434_01	0.898779	0.235478	5052.25	5707.85	1.14376	0.164131	6109	5251.39	1.26742	0.125643	7040.75	5532.56	1.27627	0.230662	7091.75	5537.58	1.34709	0.17546	6554	4589.09	1.00875	0.966963	4736.25	4921.42	1.16265	0.558854	5183	4276.84	1.67992	0.0549572	5549	3373.18	2.26284	0.0234217	7096.75	3279.91	2.41723	0.0280604	6455.75	2942.49	At1g15350	AT1G15350.3	NM_101404 ,AY088679		similar to unknown protein [Arabidopsis thaliana] (TAIR:AT3G15770.2); similar to hypothetical protein [Glycine max] (GB:AAN03467.1)		unknown protein; FUNCTIONS IN: molecular_function unknown; INVOLVED IN: biological_process unknown; LOCATED IN: chloroplast; EXPRESSED IN: 22 plant structures; EXPRESSED DURING: 12 growth stages; BEST Arabidopsis thaliana protein match is: unknown protein	unknown protein	AAATCAAGGTCTTCTTCTTTGGAATCAGACACGGGAGCGTTGGGTGGGAAAGGATAAACCCAACAACCCG
A024360_01	1.11469	0.278669	60984.2	55963.9	1.48464	0.0979317	64653.8	45107.7	1.66668	0.125147	63145.2	40992	1.34979	0.146415	62734.2	47455.4	1.69452	0.0812669	64701.5	40640.6	1.18894	0.605397	12969.8	11518	1.90838	0.224233	19319.2	9628.94	3.34286	0.0222505	24445.5	7937.04	4.9236	0.019472	32629.5	7228.48	6.78992	0.00758401	34933	6574.04	At1g15380	AT1G15380.2	NM_101407 ,AY072377		lactoylglutathione lyase		lactoylglutathione lyase family protein / glyoxalase I family protein; FUNCTIONS IN: lactoylglutathione lyase activity; INVOLVED IN: carbohydrate metabolic process; LOCATED IN: cellular_component unknown; EXPRESSED IN: 11 plant structures; EXPRESSED DURIN	lactoylglutathione lyase family protein / glyoxalase I family protein	AGAAATGGCTCGGTCCTGCTCAAGAGTCAAACTCCACCAGATGGTGCAGCCACAACCGCAGACTCAGATC
A200401_01	1.16711	0.569658	969	779.341	1.65113	0.0933513	1286	754.256	1.23937	0.533164	964.75	751.103	0.94205	0.865004	776.75	829.441	1.0274	0.929552	672.75	611.607	1.40303	0.465959	179.75	125.64	2.23565	0.183151	287	117.595	2.80509	0.0507752	243.75	88.028	5.56477	0.0307188	337.75	71.7992	7.11879	0.014829	343.75	66.5644	At1g15385	AT1G15385.1	NM_179338		unknown protein		unknown protein; FUNCTIONS IN: molecular_function unknown; INVOLVED IN: biological_process unknown; LOCATED IN: cellular_component unknown; Has 4 Blast hits to 4 proteins in 2 species: Archae - 0; Bacteria - 0; Metazoa - 0; Fungi - 0; Plants - 4; Viruses	unknown protein	CAGCTTCTTCTCCAGCGTCTTGAATCCATTGAAAACATGCTCTCCAAAGGCCCTTAACACTACTTATCAA
A000635_01	1.10596	0.122513	1238.25	1108.43	1.51413	0.000577747	1508.25	993.513	1.54025	0.0107234	1703.5	1101.18	1.41743	0.00183807	1720.75	1209.88	1.77147	0.00108322	1579.75	883.549	1.09118	0.444628	2250.5	2104.05	1.15336	0.0843725	2585	2203.88	1.28396	0.0460535	2066	1642.35	1.72679	0.00489955	2377.5	1384.75	2.09214	0.0122797	2312.75	1134.37	At1g16250	AT1G16250.1	NM_101491		kelch repeat-containing F-box family protein		kelch repeat-containing F-box family protein; FUNCTIONS IN: molecular_function unknown; INVOLVED IN: biological_process unknown; LOCATED IN: cellular_component unknown; CONTAINS InterPro DOMAIN/s: Cyclin-like F-box (InterPro:IPR001810), Galactose oxidase/	kelch repeat-containing F-box family protein	AACTCATTCCAGGGGAATCCCATCTGCTGAGGTTTATGATCCTGTCGCTGATAGGTGGGAGGAATTACCA
At30001791	0.864297	0.663405	289.5	323.489	0.963531	0.796043	293	292.39	0.639432	0.0689306	148.5	243.476	0.374487	0.0262379	120.5	340.37	0.287089	0.00853598	77.25	228.594	1.19817	0.422386	203.75	167.94	1.52069	0.0972625	254	178.779	1.87922	0.0743912	203	108.417	3.3116	0.00580196	284.75	89.4905	2.93298	0.0373065	216.25	85.4103	At1g16515	AT1G16515.1	-		unknown protein		unknown protein; FUNCTIONS IN: molecular_function unknown; INVOLVED IN: biological_process unknown; LOCATED IN: cellular_component unknown; Has 1 Blast hits to 1 proteins in 1 species: Archae - 0; Bacteria - 0; Metazoa - 0; Fungi - 0; Plants - 1; Viruses	unknown protein	GAGTCGGCGAGCCAAGAACGGCATCGTTTATGAGGTTTAGTGATACACAACAAGCTCAGGGAGATTTTAA
A200413_01	1.3327	0.0219856	501.75	369.844	1.66437	0.00238109	615.75	370.376	1.92104	0.0127296	691	355.442	1.77569	0.0060896	709.5	388.842	1.87069	0.000871563	528	279.509	1.55358	0.0299866	1008.25	661.598	1.22047	0.0431313	782.25	645.839	1.26162	0.0193212	586.5	466.091	1.75943	0.011144	686.5	392.235	2.03538	0.0106749	677.5	340.484	At1g16820	AT1G16820.1	BT005755		vacuolar ATP synthase catalytic subunit-related / V-ATPase-related / vacuolar proton pump-related		vacuolar ATP synthase catalytic subunit-related / V-ATPase-related / vacuolar proton pump-related; FUNCTIONS IN: hydrolase activity, acting on acid anhydrides, catalyzing transmembrane movement of substances; INVOLVED IN: ATP synthesis coupled proton tran	vacuolar ATP synthase catalytic subunit-related / V-ATPase-related / vacuolar proton pump-related	CAGAAATCGGAAGTATTCGAGCATCGAGCATCATCACAGTGGGGTAATGATGAGTCCATGAATCCAGGTT
A020734_01	0.819553	0.097994	3505.5	4360.96	0.928441	0.74291	3681.25	3968.64	0.680106	0.0863687	2778.25	4156.55	0.466521	0.0382421	2085	4337.43	0.443841	0.0486179	1822.25	3711.4	1.0986	0.842998	1403.25	1183.71	1.13486	0.759555	1233.25	1080.21	1.48763	0.203569	1113.25	748.693	2.33428	0.0379297	1634.75	746.586	3.19175	0.0381773	1898.25	669.835	At1g17020	AT1G17020.1	NM_101562 ,X79052		SRG1 (SENESCENCE-RELATED GENE 1); oxidoreductase, acting on paired donors, with incorporation or reduction of molecular oxygen, 2-oxoglutarate as one donor, and incorporation of one atom each of oxygen into both donors	Encodes a novel member of the Fe(II)/ascorbate oxidase gene family; senescence-related gene.	SENESCENCE-RELATED GENE 1 (SRG1); FUNCTIONS IN: oxidoreductase activity, acting on paired donors, with incorporation or reduction of molecular oxygen, 2-oxoglutarate as one donor, and incorporation of one atom each of oxygen into both donors, oxidoreducta	SRG1 (SENESCENCE-RELATED GENE 1); oxidoreductase, acting on diphenols and related substances as donors, oxygen as acceptor / oxidoreductase, acting on paired donors, with incorporation or reduction of molecular oxygen, 2-oxoglutarate as one donor, and inc	TCTCTCGTACTCTCGACGGAAAAGCTTATCTAGATGCTTTGAGAATCTAAAGAGAGCAATGCCTTGTCGC
A020825_01	1.05568	0.197152	2334.75	2204.04	1.00186	0.987746	2041.5	1965	1.12365	0.546505	2548	2239.09	1.3095	0.118319	3220	2409.24	1.76754	0.0170927	3657	1950.14	1.10965	0.453724	2633.25	2357.63	0.983504	0.936285	2512.25	2449.77	1.31684	0.095154	2280	1741.67	1.81974	0.0485338	2791	1508.44	2.28007	0.00441112	2974.25	1339.87	At1g17530	AT1G17530.1	BX817643 ,AY045586		ATTIM23-1 (TRANSLOCASE OF INNER MITOCHONDRIAL MEMBRANE 23); protein translocase	Encodes a translocase of inner mitochondrial membrane.	TRANSLOCASE OF INNER MITOCHONDRIAL MEMBRANE 23 (ATTIM23-1); FUNCTIONS IN: P-P-bond-hydrolysis-driven protein transmembrane transporter activity; INVOLVED IN: protein transport, protein targeting to mitochondrion; LOCATED IN: mitochondrial inner membrane,	ATTIM23-1 (TRANSLOCASE OF INNER MITOCHONDRIAL MEMBRANE 23); P-P-bond-hydrolysis-driven protein transmembrane transporter	GTTATCTAGCCGGCTCTGTAGCCGGTGCTTCAGCTGGGATCTTCTCTGGTATCAAGAGTTTCGAAAATGG
At30001936	1.12122	0.59956	178.25	178.886	1.08823	0.745709	143.5	151.122	1.42729	0.157473	174.25	119.888	1.25841	0.30612	95.5	86.0109	1.89583	0.0626318	242	130.896	1.06194	0.886479	141.75	166.798	1.41382	0.475737	222.25	150.56	3.38234	0.0466587	314.5	120.895	6.26103	0.0704468	409.25	97.1306	4.73721	0.0243602	337.75	99.631	At1g17810	AT1G17810.1	-		BETA-TIP (BETA-TONOPLAST INTRINSIC PROTEIN); water channel	beta-tonoplast intrinsic protein (beta-TIP) mRNA, complete	BETA-TONOPLAST INTRINSIC PROTEIN (BETA-TIP); FUNCTIONS IN: water channel activity; INVOLVED IN: transport; LOCATED IN: integral to membrane, membrane; EXPRESSED DURING: seedling growth; CONTAINS InterPro DOMAIN/s: Aquaporin (InterPro:IPR012269), Major int	BETA-TIP (BETA-TONOPLAST INTRINSIC PROTEIN); water channel	TGTTATATGTGTTATTGGACAGACAAGTTGTATTGGGACACGGCGGCTCACACGGGGACAAACACGCCTG
A003076_01	0.97969	0.912293	98.5	96.1034	1.09341	0.794318	97	84.3779	0.9815	0.948816	85	85.2888	0.97657	0.96881	51.75	61.9634	0.56539	0.112713	57.25	80.6672	0.970918	0.908675	70	75.2537	1.19954	0.595019	91	69.995	2.01265	0.114473	109.5	52.9601	3.95529	0.0279913	158.5	43.8597	3.09401	0.0734202	105.5	36.5082	At1g18265	AT1G18265.1	BX818727		similar to unknown protein [Arabidopsis thaliana] (TAIR:AT4G13160.1); similar to Protein of unknown function DUF593 [Medicago truncatula] (GB:ABE92876.1); contains InterPro domain Protein of unknown function DUF593; (InterPro:IPR007656)		unknown protein; FUNCTIONS IN: molecular_function unknown; INVOLVED IN: biological_process unknown; LOCATED IN: membrane; CONTAINS InterPro DOMAIN/s: Protein of unknown function DUF593 (InterPro:IPR007656); Has 1468 Blast hits to 1313 proteins in 94 speci	unknown protein	TGATCTTCTCCTTCTACGTGATGGGCTTGATCACATCCAGAACAGAGAAAATACCGTGGCGTTATCGGAG
A004048_01	1.02486	0.667524	5082	4959.17	0.93196	0.621073	5009.25	5139.96	1.26573	0.0852596	6214.25	4832.04	1.68996	0.00910766	8507.75	4999.22	1.64989	0.000553628	8016.25	4906.41	1.35752	0.178724	4018.5	2921.88	1.15195	0.545469	3230.25	2564.82	1.36235	0.0547642	2788	2058.45	2.06716	0.0107592	3634	1746.7	2.13655	0.00605562	3225	1547.7	At1g18470	AT1G18470.2	BT005750		zinc finger (C3HC4-type RING finger) family protein		zinc finger (C3HC4-type RING finger) family protein; FUNCTIONS IN: protein binding, zinc ion binding; LOCATED IN: endomembrane system; EXPRESSED IN: 24 plant structures; EXPRESSED DURING: 13 growth stages; BEST Arabidopsis thaliana protein match is: zinc	zinc finger (C3HC4-type RING finger) family protein	AAGAGGATAGACACCAAGATAGATGGTGCGGTTTGCAAGATATTGGTGGTCATATGTTAAAAATTCCCGT
A019811_01	1.08323	0.694407	539	488.95	0.88562	0.642428	407	413.217	1.14938	0.632115	487.75	423.577	1.45892	0.130419	797.5	531.898	1.26217	0.46792	604.5	408.169	0.92236	0.741812	324	350.274	0.903317	0.680365	315.75	329.293	1.03631	0.882534	278.75	255.487	1.53767	0.166971	354.5	243.146	2.10344	0.0395217	377.5	192.661	At1g18690	AT1G18690.1	AK175316		galactosyl transferase GMA12/MNN10 family protein		transferase/ transferase, transferring glycosyl groups; FUNCTIONS IN: transferase activity, transferring glycosyl groups, transferase activity; INVOLVED IN: biological_process unknown; LOCATED IN: integral to membrane; EXPRESSED IN: 21 plant structures; E	transferase/ transferase, transferring glycosyl groups	TTTGAGATCCCGTTGCCTCGGTACGAAAATCATAATCTGGTGATACACGGTTATCCAGACTTGCTGTTCA
A003124_01	0.602266	0.0223571	304.5	514.88	0.853246	0.366861	412.5	483.74	1.32096	0.378844	667	510.179	0.911246	0.730458	520.75	550.308	1.22519	0.508814	478.5	383.992	1.18755	0.319872	422.5	349.69	1.49879	0.165754	479	313.036	1.83459	0.00180183	403.75	219.555	2.68354	0.00801054	531.25	202.011	3.90542	0.00581815	642.75	172.352	At1g19200	AT1G19200.1	NM_101778		senescence-associated protein-related		senescence-associated protein-related; FUNCTIONS IN: molecular_function unknown; INVOLVED IN: biological_process unknown; LOCATED IN: cellular_component unknown; EXPRESSED IN: stem, male gametophyte, carpel, stamen; EXPRESSED DURING: 4 anthesis; CONTAINS	senescence-associated protein-related	AAACTCCACTATTTCGCCGGATTATTTCACGGCTAGTCAAACAAGTCCTTTAGATATGATGAAATTCCCG
At30002119	1.25477	0.0805066	3904	3040.11	1.65581	0.0612591	5057.5	3049.29	0.979537	0.895988	3286.75	3389.77	0.759483	0.182113	2859.75	3677.79	0.888476	0.3344	2561.25	2827.08	0.9031	0.720235	4436.75	5740.99	1.58308	0.168631	8014.5	4950.73	2.84419	0.0432503	10282	4266.02	3.16483	0.0274755	11192.8	4184.57	3.78594	0.0125928	10943.8	3645.21	At1g19540	AT1G19540.1	-		isoflavone reductase, putative		isoflavone reductase, putative; FUNCTIONS IN: transcription repressor activity, binding, catalytic activity; INVOLVED IN: regulation of nitrogen utilization, metabolic process; LOCATED IN: cellular_component unknown; EXPRESSED IN: 18 plant structures; EXP	isoflavone reductase, putative	GTCGTCTCAGGTTGCTTTGCAGGTCTTTTTGTTCCTTGTTTGGGTCAATGCCACTTGCGACTCAGATCTC
A001392_01	0.866896	0.690997	9418.75	11265	1.28512	0.576725	15546.8	11663.2	1.65463	0.129573	18718.8	11701.1	1.49754	0.294217	17862.5	11648.3	1.36954	0.41156	13304.5	9028.73	0.953239	0.829577	19513.5	19758.5	1.35231	0.277426	25309.8	18021.6	1.72472	0.0513816	24733.5	13949.3	2.08145	0.0458657	26810.5	12986.7	2.80567	0.0334291	29976.5	11486.8	At1g19660	AT1G19660.2	NM_101822		wound-responsive family protein		wound-responsive family protein; INVOLVED IN: response to wounding; CONTAINS InterPro DOMAIN/s: Protein of unknown function DUF151 (InterPro:IPR003729); BEST Arabidopsis thaliana protein match is: wound-responsive protein-related (TAIR:AT1G75380.3); Has 5	wound-responsive family protein	CAAGTTTCAGGCAAAACGCAAATTAAGGAAATACACATGACAGCTCGCAGACGGGAGTGTTTTTAATACA
At30002158	0.566505	0.131794	4106.25	7276.36	0.458516	0.0175526	2762.75	6287.57	0.475673	0.0528729	2853.5	6032.44	0.384067	0.0246267	2390.25	6732.39	0.498808	0.0526476	3038.25	5661.79	0.969519	0.933858	1124.75	1165.84	0.939784	0.844673	1008	1229.21	1.47092	0.252836	1156.25	783.75	2.59972	0.0257114	1888.75	773.125	1.7184	0.142411	957.25	608.009	At1g19960	AT1G19960.1	AU236190		similar to transmembrane receptor [Arabidopsis thaliana] (TAIR:AT2G32140.1)		FUNCTIONS IN: molecular_function unknown; INVOLVED IN: biological_process unknown; LOCATED IN: cellular_component unknown; EXPRESSED IN: 21 plant structures; EXPRESSED DURING: 13 growth stages; BEST Arabidopsis thaliana protein match is: transmembrane rec		CGACCCTAGCGGCCAATCTTCAACAACGACTGTCGGTGGAATTGCCGGCGGTAGCGGTTGTAACGGAGGA
A000325_01	0.861823	0.664354	1598.75	1968.13	0.537258	0.0234807	1066.75	1968.25	0.289194	0.0148997	517.5	1825.17	0.18026	0.00775681	327	1733.15	0.136974	0.00721719	245.75	1487.25	1.34931	0.424603	717.5	529.335	1.79893	0.0862726	1057.5	637.194	1.96222	0.0620326	802.25	411.415	3.25525	0.019093	1145.75	343.115	2.10776	0.00845834	658	307.689	At1g20070	AT1G20070.1	NM_101861 ,AK117632		unknown protein		unknown protein; FUNCTIONS IN: molecular_function unknown; INVOLVED IN: biological_process unknown; LOCATED IN: chloroplast; EXPRESSED IN: 20 plant structures; EXPRESSED DURING: 11 growth stages; Has 14 Blast hits to 14 proteins in 3 species: Archae - 0;	unknown protein	ACAATAGCAGTTCAAAATGCACCGGGTAAACAAGTTTCGGGTTTGAGACCATTCAAGAACCCTAAAAGAA
A020207_01	0.810268	0.149654	7498.5	9066.57	0.788825	0.359483	7001.5	8849.47	0.550654	0.0399918	4778.5	8354.59	0.46424	0.0250165	4249	8854.74	0.372748	0.00847957	2724	7159.32	0.9271	0.7992	3437	4258.98	1.09128	0.692341	4298.5	3877.67	2.13088	0.0533583	6644.25	3486.96	2.95366	0.00556361	7297.75	2609.3	1.77008	0.056993	4341	2545.57	At1g20190	AT1G20190.1	AY080738		ATEXPA11 (ARABIDOPSIS THALIANA EXPANSIN A11)	member of Alpha-Expansin Gene Family. Naming convention from the Expansin Working Group (Kende et al, 2004. Plant Mol Bio)	ARABIDOPSIS THALIANA EXPANSIN 11 (ATEXPA11); INVOLVED IN: plant-type cell wall modification during multidimensional cell growth, unidimensional cell growth, plant-type cell wall loosening; LOCATED IN: cell wall; EXPRESSED IN: 14 plant structures; EXPRESS	ATEXPA11 (ARABIDOPSIS THALIANA EXPANSIN 11)	CGCGGCGGACTCACGGTGGTGCTTGAAAGGAGCTTCTGTGGTTATTACAGCCACTAACTTTTGCCCACCA
A200477_01	0.957736	0.818288	44560	48152.3	1.0501	0.850152	45645.2	44322.3	1.64047	0.115253	55868.2	36674.2	1.61671	0.148622	52752.8	35103.3	1.59396	0.16052	53188.2	34572.9	1.04331	0.934069	17360.8	17778.3	1.00209	0.995481	21638.5	19547.1	1.8447	0.10272	24289.2	13870.6	3.37261	0.0308791	48613	14468.5	4.51659	0.019764	45508.5	10613.7	At1g20693	AT1G20693.3	NM_101920 ,AF370248		HMGB2 (HIGH MOBILITY GROUP B 2)	Encodes a protein belonging to the subgroup of HMGB (high mobility group B) proteins that have a distinctive DNA-binding motif, the HMG-box domain. The motif confers non-sequence specific interaction with linear DNA and structure-specific binding to dist	HIGH MOBILITY GROUP B 2 (HMGB2); FUNCTIONS IN: chromatin binding, transcription factor activity, structural constituent of chromatin, DNA binding; INVOLVED IN: chromatin assembly or disassembly; LOCATED IN: chromatin; EXPRESSED IN: 23 plant structures; EX	HMGB2 (HIGH MOBILITY GROUP B 2); DNA binding / chromatin binding / structural constituent of chromatin / transcription factor	AAGCCTTTCTCCACTAAGCCCTTCTCTCTTCTTCTCTTGGCCTCTCACTTGAATCTCCCACAAAGCGATC
At30002236	0.896985	0.552033	36697.5	42686.7	0.88092	0.480241	35574.2	41125.9	1.24597	0.123868	46398	38027.5	1.23827	0.313851	42980	36452.8	1.12434	0.515174	35204.2	31679.4	0.972339	0.936581	19885.5	21793.4	0.92452	0.72078	22307.2	23200.4	1.37705	0.0797975	22484.5	16839.2	2.15969	0.0453344	35220.8	16216.1	2.74786	0.0262294	30805.5	11645	At1g20696	AT1G20696.3	NM_101921 ,AY136309		HMGB3 (HIGH MOBILITY GROUP B 3)	Encodes a protein belonging to the subgroup of HMGB (high mobility group B) proteins that have a distinctive DNA-binding motif, the HMG-box domain. The motif confers non-sequence specific interaction with linear DNA and structure-specific binding to dist	HIGH MOBILITY GROUP B 3 (HMGB3); FUNCTIONS IN: chromatin binding, transcription factor activity, structural constituent of chromatin, DNA binding; INVOLVED IN: chromatin assembly or disassembly; LOCATED IN: chromatin; EXPRESSED IN: 24 plant structures; EX	HMGB3 (HIGH MOBILITY GROUP B 3); DNA binding / chromatin binding / structural constituent of chromatin / transcription factor	ACTAAGAAGCCTGCTAAGGGAGCCAAAGGTGCTGCTAAAGATCCAAACAAACCTAAGAGGCCTTCCAGTG
A001157_01	1.05534	0.788664	16338.2	16190.4	1.38816	0.0512526	18357.8	13277.9	1.41644	0.143973	18874.8	13089.9	1.01669	0.934156	15083.8	14646.1	1.37735	0.182409	15475.8	12061.2	1.15815	0.581535	3525.25	3316.7	1.38113	0.262562	4406.5	2930.9	2.04463	0.040655	4278.5	2208.59	2.82613	0.031601	6041.25	2224.26	3.08231	0.0270021	5019	1702.66	At1g20840	AT1G20840.1	NM_101937		TMT1 (TONOPLAST MONOSACCHARIDE TRANSPORTER1); carbohydrate transporter/ nucleoside transporter/ sugar porter	The protein encoded by this gene is found in the tonoplast (vacuole membrane) of Arabidopsis cells. The gene is expressed at highest levels in juvenile (sink) and adult (source) leaves, followed by flower tissues.	TONOPLAST MONOSACCHARIDE TRANSPORTER1 (TMT1); FUNCTIONS IN: carbohydrate transmembrane transporter activity, sugar:hydrogen symporter activity, nucleoside transmembrane transporter activity; INVOLVED IN: in 7 processes; LOCATED IN: plant-type vacuole memb	TMT1 (TONOPLAST MONOSACCHARIDE TRANSPORTER1); carbohydrate transmembrane transporter/ nucleoside transmembrane transporter/ sugar:hydrogen symporter	AACATTACTCATGCTCCCAGCCATTGTCGTTGCCATGAGACTCATGGATGTATCCGGAAGAAGGTCATTA
At30002280	1.02569	0.90985	31271.2	33198.4	1.43877	0.240165	38123	27610.6	1.15284	0.606488	36000.2	31478.8	1.07108	0.830429	33640	29022.8	1.60699	0.241161	40464.2	26813.3	1.39239	0.383194	3360.25	2309.89	1.23164	0.250145	2834.75	2340.3	1.82709	0.0543289	2781.75	1594.54	1.93992	0.129745	2528.25	1269.32	3.21106	0.00706355	4079	1390.99	At1g21100	AT1G21100.1	NM_101964 ,AY057529		O-methyltransferase, putative		O-methyltransferase, putative; FUNCTIONS IN: methyltransferase activity, O-methyltransferase activity, protein dimerization activity; LOCATED IN: cytosol; EXPRESSED IN: stem, cotyledon, hypocotyl, root, leaf; EXPRESSED DURING: LP.04 four leaves visible; C	O-methyltransferase, putative	GATTCAGCAAGCTCTTTAACCAGACCGGATTCACAATCGCGGTCGTTAAGAAGGCCCTTGAAGTCTATGA
A200496_01	0.939319	0.303344	1332	1403.26	0.950133	0.252132	1403.75	1484.65	0.900131	0.205211	1334	1490.35	0.728037	0.0403767	1250.25	1686.29	1.15753	0.465657	1467.25	1231.93	0.802729	0.278191	1247	1607.17	0.822014	0.072486	1220.25	1489.92	1.41462	0.0448333	1555	1085.07	3.04349	0.00182137	3127	994.494	3.85042	0.0008841	3175.5	849.024	At1g21520	AT1G21520.1	CB255531 ,AK117685		unknown protein		unknown protein; FUNCTIONS IN: molecular_function unknown; INVOLVED IN: response to oxidative stress, response to salt stress; LOCATED IN: endoplasmic reticulum; Has 3 Blast hits to 3 proteins in 1 species: Archae - 0; Bacteria - 0; Metazoa - 0; Fungi - 0	unknown protein	TGGTGAAGACTAAAGCCGCCAAAGCCATTTTCTCTTTGTTCCGTCCATCCTGCGACGGTAAACAGAGTTC
A001154_01	0.754989	0.14952	3205	4289.24	0.98688	0.908353	4075.25	4222.88	1.34903	0.0756484	6196	4791.02	1.63001	0.0665189	8391.5	5064.59	1.74416	0.0393017	6850.75	3858.51	1.00168	0.993653	3856.75	4027.96	1.25385	0.144794	5134	4079.92	1.65862	0.0148739	4566.5	2817.46	1.85376	0.0134559	5246	2869.58	2.31032	0.0163834	5550	2521.25	At1g21780	AT1G21780.2	BX816098		BTB/POZ domain-containing protein	BTB/POZ domain-containing protein. Contains similarity to gb:AJ000644 SPOP (speckle-type POZ protein) from Homo sapiens and contains a PF:00651 BTB/POZ domain. ESTs gb:T75841, gb:R89974, gb:R30221, gb:N96386, gb:T76457, gb:AI100013 and gb:T76456 come from	BTB/POZ domain-containing protein; FUNCTIONS IN: protein binding; INVOLVED IN: biological_process unknown; LOCATED IN: Cul3-RING ubiquitin ligase complex; EXPRESSED IN: 22 plant structures; EXPRESSED DURING: 13 growth stages; CONTAINS InterPro DOMAIN/s: B	BTB/POZ domain-containing protein	TTCAAAAGCATGTTCCACCACGACCTCATGGAAAAGGAATCATCCACAATCCACATAGACGACATGTCGA
At30002420	0.918321	0.316397	123.5	138.435	0.992286	0.842846	147.5	150.641	1.09116	0.474823	152.25	143.48	1.2198	0.42034	119.75	114.901	1.12694	0.247969	111.25	101.879	0.789836	0.282504	164.5	228.121	0.951972	0.81301	201.25	208.133	1.47431	0.0854963	194	133.416	2.14301	0.00716135	260	125.059	3.09007	0.012143	276	92.2754	At1g22370	AT1G22370.2	AY765462		UDP-glucoronosyl/UDP-glucosyl transferase family protein		UDP-glucosyl transferase 85A5 (AtUGT85A5); FUNCTIONS IN: transferase activity, transferring glycosyl groups, glucuronosyltransferase activity; INVOLVED IN: metabolic process; EXPRESSED IN: 15 plant structures; EXPRESSED DURING: 9 growth stages; CONTAINS I	AtUGT85A5 (UDP-glucosyl transferase 85A5); glucuronosyltransferase/ transferase, transferring glycosyl groups	AGGAAAACAAGGACGTCATGCAGGATGTCCCTACCCTTTGTGAGTCCACC
A020070_01	0.976971	0.827497	1669.5	1681.48	1.31811	0.165542	2286.25	1667.74	1.16014	0.239046	2159	1761.49	1.36395	0.13053	3122	2103.35	1.59571	0.00486066	2349	1452.53	0.84271	0.654275	6588.75	8392.97	1.02691	0.896602	8354.75	8305.76	1.48058	0.132949	7073.5	5093.46	1.75754	0.0557135	9248.75	5673.17	2.47462	0.016259	9391	4094.07	At1g22740	AT1G22740.1	BX817282 ,Y09821		RAB7 (Ras-related protein 7); GTP binding	GTP-binding protein Rab7	RABG3B; FUNCTIONS IN: GTP binding; INVOLVED IN: intracellular protein transport, signal transduction, nucleocytoplasmic transport, protein transport, small GTPase mediated signal transduction; LOCATED IN: vacuole; EXPRESSED IN: 21 plant structures; EXPRES	RABG3B; GTP binding	ACTGGTTCGGTGCCTGAGCAAAGAGGAGGTTGTGCTTGCTGAATGCTGAAGAAACATTTCTTACTCTCTT
A020071_01	0.647918	0.0685493	2725.5	3984.42	0.890536	0.277403	3085.5	3508.93	0.682985	0.0555645	2535.75	3736.76	0.714431	0.0952529	2739	3897.95	0.645337	0.129305	2248	3149.63	0.998959	0.997362	334.25	335.276	1.10602	0.811813	373.5	291.164	1.74357	0.0239383	393	212.187	3.00285	0.0135481	573	199.815	3.70666	0.00994015	589.5	172.768	At1g22990	AT1G22990.1	NM_102147 ,AF370526		heavy-metal-associated domain-containing protein / copper chaperone (CCH)-related		heavy-metal-associated domain-containing protein / copper chaperone (CCH)-related; FUNCTIONS IN: metal ion binding; INVOLVED IN: metal ion transport; LOCATED IN: cellular_component unknown; EXPRESSED IN: 9 plant structures; EXPRESSED DURING: 4 anthesis, L	heavy-metal-associated domain-containing protein / copper chaperone (CCH)-related	AGAACCCTAACGCCTGCACCGTTATGTGAATAAGTATAGATAGCATGAGCCGATGTTATAATTTGTAATG
A003835_01	1.04344	0.645015	26950.5	24621.4	1.02034	0.933839	26506.5	23687.6	1.24277	0.452546	23937.2	22320.3	1.26172	0.275508	33594.8	26921.4	1.6391	0.218945	36483.5	24980.1	1.38897	0.19572	4605.25	3482.11	1.20424	0.597931	4424.75	3305.97	1.43049	0.24019	3991	3190.15	2.21779	0.0234636	5762.25	2718.03	2.62051	0.00347554	4702.5	1892.76	At1g23050	AT1G23050.1	NM_102153		hydroxyproline-rich glycoprotein family protein		hydroxyproline-rich glycoprotein family protein; FUNCTIONS IN: molecular_function unknown; INVOLVED IN: biological_process unknown; LOCATED IN: anchored to membrane; EXPRESSED IN: stem, inflorescence meristem, flower; EXPRESSED DURING: petal differentiati	hydroxyproline-rich glycoprotein family protein	AAATTACCCTCCTCCGGTTGGGAATATACCTAACTACCCTTCTCCACCGTATGGTGGCGGAGACAGTAGT
A200511_01	1.00714	0.880868	3082.5	3039.14	1.06314	0.46816	2897.75	2664.33	1.10549	0.492852	2905	2675.33	1.16065	0.153831	3657.5	3203.8	1.98143	0.0198128	4563	2264.38	1.3923	0.149551	1678.75	1183.06	1.22679	0.398674	1305.25	1096.24	1.56289	0.0278465	1136	719.4	2.60415	0.0316784	1794.75	697.319	3.26602	0.00544792	1894.5	627.183	At1g23150	AT1G23150.1	NM_102163		similar to unknown protein [Arabidopsis thaliana] (TAIR:AT1G70780.1); similar to putative senescence-associated protein [Pisum sativum] (GB:BAB33412.1)		unknown protein; FUNCTIONS IN: molecular_function unknown; INVOLVED IN: biological_process unknown; BEST Arabidopsis thaliana protein match is: unknown protein (TAIR:AT1G70780.1); Has 61 Blast hits to 61 proteins in 11 species: Archae - 0; Bacteria - 0; M	unknown protein	CCTTAAAGTTTCCACCTTTCGCCACCGAGAAAACATTCCGGCAAACCCTCGTCGGAATACTTAATCTCTT
A004136_01	1.00832	0.969046	1193.5	1247.59	0.810337	0.159756	1026.75	1229.42	0.437045	0.0233071	468	1140.47	0.310438	0.0168807	200.5	775.926	0.227524	0.000973961	235.5	988.784	1.30545	0.0441155	325.5	244.139	1.39843	0.0405205	289.5	205.93	2.64078	0.015867	401.75	147.089	9.97496	0.00461704	1349.25	120.199	12.9609	0.00568498	1865.25	122.479	At1g24610	AT1G24600.1	BX818459		similar to unknown protein [Arabidopsis thaliana] (TAIR:AT1G67920.1)		unknown protein; FUNCTIONS IN: molecular_function unknown; INVOLVED IN: biological_process unknown; LOCATED IN: cellular_component unknown; EXPRESSED IN: 10 plant structures; EXPRESSED DURING: 4 anthesis, petal differentiation and expansion stage; BEST Ar	unknown protein	ACACCCGTCACTAAAGCAGCCTGAGATGCCGTTAGTGTTCCGCGAGATCATGGGTCCACGTCGTTCCCGT
At30002775	0.806228	0.0866371	3670.5	4599.64	1.02647	0.850688	4026.25	3889.62	1.30135	0.000624623	5440	4151.98	1.3795	0.0837886	5466.75	3959.2	1.35349	0.0325893	4766.75	3465.22	0.993946	0.960248	1370	1421.75	1.03784	0.797326	1408.25	1288.53	1.54238	0.00357987	1420.75	912.374	2.63763	0.00489817	2434.25	943.582	3.27306	0.00267195	2202	695.923	At1g26440	AT1G26440.1	-		ATUPS5 (ARABIDOPSIS THALIANA UREIDE PERMEASE 5)	uptake assays in a yeast mutant indicated this splice variant is not a cellular importer for allantoin, uracil or xanthine	UPS5; LOCATED IN: endomembrane system; EXPRESSED IN: 31 plant structures; EXPRESSED DURING: 13 growth stages; CONTAINS InterPro DOMAIN/s: Fatty acid elongase 3-ketoacyl-CoA synthase 1 (InterPro:IPR009834); BEST Arabidopsis thaliana protein match is: UPS2	ATUPS5 (ARABIDOPSIS THALIANA UREIDE PERMEASE 5)	CCCTCTGTGTTGTTTGCAATGGCGGGCACTACTGTCAATTACTTTTTGGACAACGGATTGAACAGAGCTG
A002394_01	1.12827	0.505019	4355	3710.6	1.31661	0.149521	4917.75	3559.59	0.629062	0.0246106	2434.5	3738.84	0.417754	0.000916212	1659.5	4095.14	0.305967	0.00375673	941.75	2790.36	1.25258	0.432857	1197	1103.78	1.35105	0.248112	1481.5	1080.23	1.79893	0.0909913	1165.75	755.238	2.12918	0.0288883	1334.5	694.366	2.40291	0.0513711	1115.25	536.752	At1g26450	AT1G26450.1	NM_102408		beta-1,3-glucanase-related		beta-1,3-glucanase-related; FUNCTIONS IN: molecular_function unknown; INVOLVED IN: biological_process unknown; LOCATED IN: anchored to membrane; EXPRESSED IN: 20 plant structures; EXPRESSED DURING: 12 growth stages; CONTAINS InterPro DOMAIN/s: X8 (InterPr	beta-1,3-glucanase-related	TCTCCACTTCCCCTCCTTCGACTACGTCAAGCTGTTTATCTAGTTCTAGTTCCAACGGAACCCCCACTGC
A023985_01	1.06433	0.499076	1070.25	1019.11	1.62175	0.00169353	1434.75	894.495	1.72356	0.0360506	1497.5	881.327	1.5727	0.00619182	1705	1079.83	1.91903	0.0103294	1607.75	824.19	0.998281	0.996174	874.5	934.002	1.00486	0.984221	870.25	892.417	1.24293	0.142699	759.25	651.76	2.16893	0.0366998	1072	529.241	3.05013	0.0226088	1067.75	396.617	At1g28070	AT1G28070.1	NM_102572		similar to unknown protein [Arabidopsis thaliana] (TAIR:AT2G33510.1); similar to Humj1 [Humulus japonicus] (GB:AAP94213.1); contains InterPro domain WW/Rsp5/WWP; (InterPro:IPR001202)		INVOLVED IN: biological_process unknown; LOCATED IN: cellular_component unknown; EXPRESSED IN: 23 plant structures; EXPRESSED DURING: 15 growth stages; BEST Arabidopsis thaliana protein match is: protein binding (TAIR:AT2G33510.1); Has 40 Blast hits to 35		GTCGTCTCCTTCATCAAGAAAGTATCACAAAGAGGAACAAGACGAAGATGTTCTTGTGGTAGCTGGTTGC
A003404_01	0.943062	0.76358	42.75	43.1272	0.74802	0.154041	33.5	42.9645	0.789892	0.367282	27.25	36.3752	0.828638	0.396989	26.75	30.1003	0.861041	0.572382	28.75	40.7964	1.00436	0.98732	161	170.839	0.911836	0.662691	153.25	157.97	1.44803	0.152632	144	103.555	2.09626	0.0184738	203.25	98.7397	2.63478	0.0321147	174	69.0952	At1g28230	AT1G28230.1	NM_102588 ,AK117664		PUP1 (PURINE PERMEASE 1); purine transporter	Encodes a transporter that transports purines,cytokinins and other adenine derivatives. Expressed in the leaf hydathodes where it may be involved in re-uptake of cytokinins during guttation.	PURINE PERMEASE 1 (PUP1); FUNCTIONS IN: purine nucleoside transmembrane transporter activity, purine transmembrane transporter activity; INVOLVED IN: purine transport, cytokinin transport; LOCATED IN: integral to plasma membrane; EXPRESSED IN: 24 plant st	PUP1 (PURINE PERMEASE 1); purine nucleoside transmembrane transporter/ purine transmembrane transporter	AAACAAGCGGAAAACAAAGCTCTTCCTCATGGAAACTCCTCTGTTTATCGCCTCCATTGTCATAGGGTTG
A001240_01	0.735596	0.0214909	2587	3419.2	1.19382	0.153843	4396	3696.59	0.914839	0.532798	3713.25	3911.59	0.969287	0.914508	4517.25	4323.16	1.06854	0.726001	3277.25	3128.72	0.733105	0.113039	3023.5	4284.44	1.38622	0.199021	5448.5	3802.25	1.62891	0.0170714	4789	2936.16	2.09998	0.0169604	5454.5	2687.52	2.43309	0.0379875	4964.5	2172.95	At1g28260	AT1G28260.2	NM_202198		binding		INVOLVED IN: biological_process unknown; LOCATED IN: cellular_component unknown; EXPRESSED IN: 21 plant structures; EXPRESSED DURING: 13 growth stages; BEST Arabidopsis thaliana protein match is: SMG7 (TAIR:AT5G19400.1); Has 341 Blast hits to 340 proteins		AGAAAAAGAGTGGCTGAATGAGAACGGTCAGAGGCTAAGAGGACCTCCTCCTGCATATATGAACAACTAA
At30002989	1.01987	0.874362	40439.8	40558.1	1.52046	0.0258689	53180.2	35306.1	1.3867	0.0458462	46799.2	35009.2	1.32694	0.0679545	51219	38598.2	1.49726	0.0518539	48317.5	34410	0.887682	0.760381	27174.8	34591.7	1.01936	0.942688	28646.2	27946.1	1.26939	0.290621	26016.5	22975.9	1.50758	0.220485	29463	21915.7	2.8537	0.024746	41967.5	16917.9	At1g28330	AT1G28330.2	-		DRM1 (DORMANCY-ASSOCIATED PROTEIN 1)	dormancy-associated protein (DRM1)	DORMANCY-ASSOCIATED PROTEIN-LIKE 1 (DYL1); FUNCTIONS IN: molecular_function unknown; INVOLVED IN: response to fructose stimulus, response to sucrose stimulus, response to glucose stimulus; LOCATED IN: cellular_component unknown; EXPRESSED IN: 21 plant str	DYL1 (DORMANCY-ASSOCIATED PROTEIN-LIKE 1)	ATTTGACCAAATCAACCTTCCTTTTTGTGCATATGGTTGTACAGCGGTGACTCAAGGAGTCAGCACCGTT
At30003025	0.851844	0.270245	5044	6134.43	0.922768	0.678139	4833.75	4968.91	1.1282	0.447432	5733	5047.82	1.34117	0.0100461	8114.5	6077.87	1.43714	0.0840788	6515.5	4699.97	1.12981	0.305706	2869	2717.86	1.03891	0.742203	2672.75	2465.12	1.30704	0.00889912	2332.25	1769	1.60093	0.0141421	2807.25	1849.37	2.32802	0.00150216	2838	1257.04	At1g28580	AT1G28580.2	NM_202202 ,AF361608		GDSL-motif lipase, putative		GDSL-motif lipase, putative; FUNCTIONS IN: lipase activity, hydrolase activity, acting on ester bonds, carboxylesterase activity; INVOLVED IN: lipid metabolic process; LOCATED IN: vacuole; EXPRESSED IN: 22 plant structures; EXPRESSED DURING: 13 growth sta	GDSL-motif lipase, putative	GCTCTCTGGCAATGGCGTATCCCGGTTCGCCTATCTTGATGAAGCTCCTCGTCTTCATCTTTTTATCAAC
A000839_01	0.954525	0.671905	3318.5	3541.74	1.20113	0.270339	3320.5	2673.11	1.33808	0.186548	3650.25	2843.29	1.45607	0.0172954	4754.25	3282.79	1.49658	0.0185198	4283.5	2813.11	1.01297	0.915047	2823.75	2774.43	1.10123	0.60953	3189.5	2693.83	1.45187	0.0161511	2950	1980.01	2.05736	0.000465922	3969.75	1920.32	2.45236	0.00858483	3266.25	1404.34	At1g28960	AT1G28960.5	NM_102640 ,AK175332		ATNUDT15 (ARABIDOPSIS THALIANA NUDIX HYDROLASE HOMOLOG 15); hydrolase		ARABIDOPSIS THALIANA NUDIX HYDROLASE HOMOLOG 15 (ATNUDX15); FUNCTIONS IN: hydrolase activity, CoA pyrophosphatase activity (sent to SF); INVOLVED IN: biological_process unknown; LOCATED IN: mitochondrion; EXPRESSED IN: 24 plant structures; EXPRESSED DURIN	ATNUDX15 (ARABIDOPSIS THALIANA NUDIX HYDROLASE HOMOLOG 15); hydrolase	ACAAGCCCCCACCTTCTTCATCGTTCGATGACTCCGAGGAGATGCAGACAGATCAGGAGACCGCTGGGAA
A000602_01	1.46025	0.120767	7012	4714.29	1.38346	0.143549	6191.75	4229.8	0.913745	0.806044	4401	4617.11	0.802033	0.47042	3960.75	4963.01	1.19919	0.38261	5354	4296.76	1.71055	0.347796	697.25	394.138	1.56101	0.194016	636.5	437.414	2.6003	0.0171292	775.75	304.622	5.11708	0.0072403	1191	253.549	6.81957	0.0111459	1526	242.57	At1g29640	AT1G29640.1	NM_102704		similar to unknown protein [Arabidopsis thaliana] (TAIR:AT2G34340.1); similar to Os05g0518800 [Oryza sativa (japonica cultivar-group)] (GB:NP_001056059.1); similar to hypothetical protein MBP_91N22.56 [Musa balbisiana] (GB:ABF70130.1); contains InterPro d		unknown protein; FUNCTIONS IN: molecular_function unknown; INVOLVED IN: biological_process unknown; LOCATED IN: cellular_component unknown; CONTAINS InterPro DOMAIN/s: Protein of unknown function DUF584 (InterPro:IPR007608); BEST Arabidopsis thaliana prot	unknown protein	ACTTTCCGATTCGCCGGCGAGAAGACGGTAACGAGAAAGAGAATAACCGTCCGGTGGATTTCCGGGAAAA
A004028_01	0.566482	0.00635892	53	94.136	0.620935	0.0146218	48.5	82.1265	0.479394	0.0286364	36.75	78.631	0.501644	0.0841522	46	82.2039	0.950845	0.85808	68.75	75.2662	1.00062	0.994959	166.25	173.413	1.31485	0.0569911	209.75	155.346	1.62691	0.0306099	164.25	104.145	2.66218	0.0151318	250	97.1805	5.9794	0.000508922	443.25	73.5101	At1g30220	AT1G30220.1	NM_102761 ,AY074333		ATINT2 (INOSITOL TRANSPORTER 2); carbohydrate transporter/ sugar porter		INOSITOL TRANSPORTER 2 (INT2); FUNCTIONS IN: carbohydrate transmembrane transporter activity, sugar:hydrogen symporter activity; INVOLVED IN: transport, transmembrane transport; LOCATED IN: integral to membrane, membrane; EXPRESSED IN: 23 plant structures	INT2 (INOSITOL TRANSPORTER 2); carbohydrate transmembrane transporter/ sugar:hydrogen symporter	AAAACCGGCTTTGGTACACGAGAGGATGTCCTAGCAATTTTGGTTGGTTTGCTCTTCTTGGATTGGGACT
A000993_01	0.870124	0.616234	16.75	20.1552	1.21365	0.357078	20.6667	17.9519	1.30349	0.167581	19.5	15.2996	0.324615	0.584195	9.66667	10.9492	0.583797	0.307844	18.6667	22.6254	1.6979	0.0172007	310.5	188.185	3.76754	0.00979287	658.5	172.66	8.84289	0.00102192	997.75	115.532	35.134	0.000548666	3938	107.362	73.2905	7.25285e-05	5586.25	78.3595	At1g30250	AT1G30250.1	BT015325		unknown protein		unknown protein; FUNCTIONS IN: molecular_function unknown; INVOLVED IN: biological_process unknown; Has 3 Blast hits to 3 proteins in 1 species: Archae - 0; Bacteria - 0; Metazoa - 0; Fungi - 0; Plants - 3; Viruses - 0; Other Eukaryotes - 0 (source: NCBI	unknown protein	ACAACCCTCGAAATGATCCTTGAGGAAGAGATAACACCAGAAGAAGGTCATCCAAGCATTGCCCCTGCGA
A004027_01	0.469839	0.0180627	1491.5	3118.66	0.588125	0.0322817	1695	2802.46	0.762058	0.190306	2002	2660.48	1.00875	0.958291	3161.75	3268.39	1.25928	0.200343	3093	2345.72	1.22146	0.58166	2216.75	2101.98	2.21649	0.0625254	3617	1981.81	2.39166	0.0337824	2870	1378.71	3.64127	0.0220233	4446	1317.84	3.77933	0.000864039	3833	1076.42	At1g30260	AT1G30260.1	AY057696 ,NM_102765		AGL79 (AGAMOUS-LIKE 79)		FUNCTIONS IN: molecular_function unknown; INVOLVED IN: response to cytokinin stimulus; EXPRESSED IN: 18 plant structures; EXPRESSED DURING: 10 growth stages; BEST Arabidopsis thaliana protein match is: galactosyltransferase family protein (TAIR:AT4G21060.		AAGAACGGCGAAGGTACTCGACACGATCAAGGAGGAAGAAAGAGAAGTTGGCACTGACTCTATATTTCCT
At30003203	0.745189	0.121146	508.5	687.745	0.805856	0.35822	490.5	582.143	0.890619	0.628337	564.5	610.859	1.18841	0.504305	812.5	720.165	1.23839	0.48522	772.5	536.706	0.916048	0.531448	730.25	778.973	1.11281	0.619251	818	732.239	1.26062	0.228832	679.25	541.952	1.39815	0.252092	676.5	460.78	2.04896	0.0172564	748	384.267	At1g30500	AT1G30500.1	-		CCAAT-binding transcription factor (CBF-B/NF-YA) family protein		NUCLEAR FACTOR Y, SUBUNIT A7 (NF-YA7); FUNCTIONS IN: transcription factor activity, specific transcriptional repressor activity; INVOLVED IN: negative regulation of gene-specific transcription, regulation of transcription, DNA-dependent; LOCATED IN: CCAAT	NF-YA7 (NUCLEAR FACTOR Y, SUBUNIT A7); specific transcriptional repressor/ transcription factor	TTGCACCGCCTCCACAACCGTATACCGGGTTGATGGGAGTGCAGCAACAAGGCGTTCCTTTACCATCTGA
A003456_01	0.812444	0.0716767	2589.25	3215.15	0.881084	0.245958	2901	3249.79	1.05239	0.533093	3475.75	3360.2	0.967927	0.687391	3321.75	3390.96	1.28168	0.159665	3454.75	2577.4	0.858809	0.3751	1691.75	1955.85	0.980517	0.877808	1947.5	1927.15	1.32389	0.0140815	1680.25	1283.62	1.69147	0.0591342	2057.75	1220.36	2.04853	0.00750008	2127.75	1065.31	At1g31830	AT1G31830.2	BT004212		amino acid permease family protein		amino acid permease family protein; FUNCTIONS IN: cationic amino acid transmembrane transporter activity; INVOLVED IN: transport, amino acid transport; LOCATED IN: membrane; EXPRESSED IN: 24 plant structures; EXPRESSED DURING: 15 growth stages; CONTAINS I	amino acid permease family protein	CTGGTGAAGTTGAAAACCCCAACCATACACTTCCAAAGGCTTTGTTTTATGGTGTGATCTTAGTTGCTTG
A003762_01	0.944941	0.816032	2877.75	3079.67	1.20295	0.571759	3445.25	2796.01	1.85827	0.016521	5673.5	3067.16	1.76699	0.0583495	5760.25	3175.4	1.73373	0.107883	4106.5	2409.71	0.919228	0.778131	1261.75	1435.07	0.872021	0.697923	1206.25	1380.07	1.5566	0.138402	1459	999.147	2.57972	0.0710866	1993.75	920.004	3.07308	0.0193759	2200	837.5	At1g32090	AT1G32090.1	BX816846		early-responsive to dehydration protein-related / ERD protein-related		early-responsive to dehydration protein-related / ERD protein-related; FUNCTIONS IN: molecular_function unknown; INVOLVED IN: biological_process unknown; LOCATED IN: plasma membrane; EXPRESSED IN: 23 plant structures; EXPRESSED DURING: 13 growth stages; C	early-responsive to dehydration protein-related / ERD protein-related	AAAGAGACTCACCAAGAAGAGACACCAGAGGTAAGAGTGGACAAACATGAAACACAGTCGTCTAGTCCTG
A004905_01	1.43529	0.224702	67.75	44.6617	0.967581	0.859176	40.25	43.4884	0.797412	0.500688	31	34.0181	1.31859	0.476709	34	29.2073	0.434445	0.0268641	26.25	51.3068	1.0636	0.647528	154.25	144.837	1.18022	0.333841	165.75	138.328	1.71657	0.0534167	147	90.3855	2.86073	0.0106014	235.75	84.3256	2.71316	0.00144428	179	67.2191	At1g32560	AT1G32560.1	NM_102991 ,AY063826		late embryogenesis abundant group 1 domain-containing protein / LEA group 1 domain-containing protein		late embryogenesis abundant group 1 domain-containing protein / LEA group 1 domain-containing protein; FUNCTIONS IN: molecular_function unknown; INVOLVED IN: embryonic development ending in seed dormancy, embryonic development; LOCATED IN: cellular_compon	late embryogenesis abundant group 1 domain-containing protein / LEA group 1 domain-containing protein	GAAGGAAGCAGAAGCGAATATGGATATGCACATGGCTAAAGCGGCTCATGCGGAAGACAAGCTTATGGCT
A003453_01	1.38653	0.062887	228.25	164.964	1.13519	0.514501	155.25	140.528	1.38286	0.171317	170.5	126.293	1.20492	0.387752	177.75	143.515	1.25833	0.542681	151.25	117.152	1.25675	0.0350563	632.25	502.964	1.14238	0.548094	483.25	423.322	1.99857	0.0225085	563.75	287.15	1.91999	0.100774	539.75	297.497	2.53142	0.00903703	533	236.855	At1g35230	AT1G35230.1	NM_103221		AGP5 (ARABINOGALACTAN-PROTEIN 5)	Encodes arabinogalactan-protein (AGP5).	ARABINOGALACTAN-PROTEIN 5 (AGP5); EXPRESSED IN: 10 plant structures; EXPRESSED DURING: 9 growth stages; Has 47438 Blast hits to 20485 proteins in 1141 species: Archae - 198; Bacteria - 11184; Metazoa - 10863; Fungi - 4319; Plants - 7240; Viruses - 1882; O	AGP5 (ARABINOGALACTAN-PROTEIN 5)	GCTCAGTCTCCCCTAAGTGGCTCTCCAAACGCAGCTGCAGTTAGCAGAGTCTCCCTCGTCGGAACTTTCG
A200658_01	1.07704	0.61828	2124.25	1894.75	0.888738	0.552494	2301.5	3061.57	1.12682	0.532356	3555	3219	1.95921	0.0385559	3890.5	2585.52	1.51113	0.0770657	3545.5	2291.19	1.14345	0.61868	1045.75	959.738	0.906326	0.571931	1067.5	1162.63	1.31465	0.126522	1089.5	901.934	2.23523	0.0302496	1492.25	645.095	2.59874	0.0252554	1081.25	378.644	At1g36150	AT1G36150.1	NM_103312		protease inhibitor/seed storage/lipid transfer protein (LTP) family protein		protease inhibitor/seed storage/lipid transfer protein (LTP) family protein; FUNCTIONS IN: lipid binding; INVOLVED IN: lipid transport; LOCATED IN: anchored to membrane; EXPRESSED IN: leaf whorl, sepal, flower; EXPRESSED DURING: petal differentiation and	protease inhibitor/seed storage/lipid transfer protein (LTP) family protein	GGTTAGTCACTCATCACCGCCAGTTAGTCACTCATCACCACCAACTAGCCGCTCATCACCGGCTGTTAGC
A001750_01	0.760628	0.00148994	4115	5394.1	1.02879	0.782723	4765.5	4591.59	1.14153	0.0761935	5552.5	4896.81	1.09758	0.431479	5493.5	4932.11	1.30031	0.118871	5426.75	4208.97	0.946285	0.524274	2648.25	2797.83	1.22385	0.248043	3283.75	2639.65	1.53663	0.00841469	3122.5	2047.87	2.08154	0.00775822	3499.25	1690.82	2.14579	0.00352192	3403.75	1642.89	At1g36380	AT1G36380.1	NM_103324		similar to unknown protein [Oryza sativa (japonica cultivar-group)] (GB:BAD15488.1)		unknown protein; LOCATED IN: endomembrane system; EXPRESSED IN: 23 plant structures; EXPRESSED DURING: 15 growth stages; Has 5 Blast hits to 5 proteins in 3 species: Archae - 0; Bacteria - 0; Metazoa - 0; Fungi - 0; Plants - 5; Viruses - 0; Other Eukaryot	unknown protein	CGCTCTTTGGTGGTTTCTAGCATGGAAGCTTGTATTAAGCCATGTTCCTCTAGTACAAGAGATCTTTGGC
At30003730	1.04858	0.836955	120	121.773	0.939729	0.823264	117.75	117.983	1.61511	0.100429	210	125.974	1.80754	0.176807	212.75	107.11	1.44746	0.247941	170.75	107.396	1.06526	0.807612	112.5	109.201	0.899734	0.727094	120.75	130.74	1.22449	0.566091	101.25	79.3103	2.15778	0.0314582	156.5	76.455	2.49265	0.0358159	173.75	74.0653	At1g36390	AT1G36390.2	NM_179420		co-chaperone grpE family protein		co-chaperone grpE family protein; FUNCTIONS IN: protein binding, adenyl-nucleotide exchange factor activity, protein homodimerization activity, chaperone binding; INVOLVED IN: protein folding; LOCATED IN: chloroplast; EXPRESSED IN: 22 plant structures; EX	co-chaperone grpE family protein	CACTACACAAGTTGTTACACTACATTGCACACATCCCCCACCATAAAAGAGTCAACAACATAACAGAACT
A004795_01	1.39911	0.3447	526.25	308.646	1.779	0.0716767	514	273.575	1.38281	0.346922	395.75	274.91	0.949209	0.779115	296.25	298.425	0.650574	0.0402626	152.75	226.745	1.08339	0.78561	1354.5	1444.29	2.51317	0.106661	2564.25	1185.57	2.79622	0.0209868	2223	914.69	1.30229	0.591148	896.25	861.212	0.588426	0.243146	304	633.202	At1g42430	AT1G42430.1	NM_103431		similar to unknown protein [Arabidopsis thaliana] (TAIR:AT3G55760.2); similar to Hypothetical protein [Oryza sativa (japonica cultivar-group)] (GB:AAN05510.1); similar to Os03g0133300 [Oryza sativa (japonica cultivar-group)] (GB:NP_001048874.1)		unknown protein; FUNCTIONS IN: molecular_function unknown; INVOLVED IN: biological_process unknown; LOCATED IN: cellular_component unknown; BEST Arabidopsis thaliana protein match is: unknown protein (TAIR:AT3G55760.2); Has 112 Blast hits to 86 proteins i	unknown protein	GAAAGGAGCACATAAGTATGGTAGACTTAATGAGCAGTCATGGTGGGAGAAGTGGGGGGAGCATTATGAT
A003798_01	1.3904	0.0307799	2225.25	1596.54	1.48193	0.0113227	1899.5	1289.5	0.867424	0.296229	1279	1453.28	0.755045	0.0495255	1197.25	1555.22	0.850177	0.231605	914.75	1063.23	0.99391	0.953399	471.75	458.259	1.21827	0.012199	521	427.47	1.72233	0.0644181	435	300.215	1.43356	0.0542984	281.25	194.364	2.27432	0.0198168	294.25	140.142	At1g44608	AT1G44608.1	AY954761		similar to unknown protein [Arabidopsis thaliana] (TAIR:AT1G21830.1); similar to CAA30371.1 protein [Oryza sativa] (GB:CAB53474.1); similar to H0814G11.20 [Oryza sativa (indica cultivar-group)] (GB:CAJ86353.1)		unknown protein; FUNCTIONS IN: molecular_function unknown; INVOLVED IN: biological_process unknown; LOCATED IN: cellular_component unknown; BEST Arabidopsis thaliana protein match is: unknown protein (TAIR:AT1G21830.1); Has 29 Blast hits to 29 proteins in	unknown protein	AGTAGATGTTATTGAAGGTGTGTGTCCTCTCTGTCTTAACGAGAGGCTTTTGGTCGTGGCTTCTCTACAG
A004867_01	1.0299	0.804497	925.75	874.397	0.988637	0.857739	950.75	939.794	1.36	0.0290073	1197	873.661	1.55176	0.0221537	1584.75	1003.82	1.85826	0.00106667	1684.5	934.24	1.02364	0.672199	823.75	812.671	1.15675	0.440957	854.5	696.537	1.6045	0.0388173	773	479.665	2.16839	0.0109917	940.75	445.146	2.53311	0.00489098	813	341.845	At1g45150	AT1G45150.1	NM_103589		similar to conserved hypothetical protein [Serratia proteamaculans 568] (GB:ZP_01534628.1); similar to Os07g0581300 [Oryza sativa (japonica cultivar-group)] (GB:NP_001060105.1)		unknown protein; FUNCTIONS IN: molecular_function unknown; INVOLVED IN: biological_process unknown; LOCATED IN: cellular_component unknown; EXPRESSED IN: 16 plant structures; EXPRESSED DURING: 8 growth stages; Has 112 Blast hits to 100 proteins in 32 spec	unknown protein	AAATTGCTATGAGAAGGCAACGGTTCCAAGCGCCGAGGTAAAGTTTAGGCGCGGTCTTCCTCCTGGTGAT
At30003977	0.715241	0.0853564	28464	40040.6	0.806161	0.247711	31923.2	40127	0.7571	0.313899	34892.5	44552.3	0.741945	0.232067	37173.2	47633.9	0.894135	0.696244	30993	33256.9	1.05775	0.698147	47522	43555.7	1.24116	0.104814	51145.2	40487.5	1.58428	0.0244423	46351.5	28710.3	2.04686	0.00194165	58147.2	28406.5	2.94979	0.00343099	59896.5	21075.5	At1g47128	AT1G47128.1	NM_103612		cysteine proteinase (RD21A) / thiol protease	cysteine proteinase precursor-like protein/ dehydration stress-responsive gene (RD21)	responsive to dehydration 21 (RD21); FUNCTIONS IN: cysteine-type endopeptidase activity, cysteine-type peptidase activity; INVOLVED IN: response to water deprivation; LOCATED IN: apoplast, chloroplast, vacuole; EXPRESSED IN: 23 plant structures; EXPRESSED	RD21 (responsive to dehydration 21); cysteine-type endopeptidase/ cysteine-type peptidase	CCGCAACGCCATTCTGGTCACAAGGCAGAAAGAACATTGCCTAAACATTGCTTCTTCAAGAGGACTCTGG
A002008_01	1.02791	0.793449	9549.75	9469.73	1.39921	0.228721	10993.8	8151.57	1.33289	0.133467	11228.5	8895.66	0.960696	0.849027	8946.5	9560.5	0.739461	0.263406	6040	7590.23	0.988642	0.949971	3716	3707.22	1.05552	0.701998	3443.75	3258.13	1.30319	0.0187233	3101.75	2349.05	1.49007	0.0303153	3540.5	2364.75	2.04695	0.0103537	3813.25	1943.9	At1g47960	AT1G47960.1	BX816253		C/VIF1 (CELL WALL / VACUOLAR INHIBITOR OF FRUCTOSIDASE 1); pectinesterase inhibitor	Plant cell wall (CWI) and vacuolar invertases (VI) play important roles in carbohydrate metabolism, stress responses and sugar signaling.	CELL WALL / VACUOLAR INHIBITOR OF FRUCTOSIDASE 1 (C/VIF1); FUNCTIONS IN: enzyme inhibitor activity, pectinesterase inhibitor activity, pectinesterase activity; INVOLVED IN: biological_process unknown; LOCATED IN: cell wall; EXPRESSED IN: 22 plant structur	C/VIF1 (CELL WALL / VACUOLAR INHIBITOR OF FRUCTOSIDASE 1); enzyme inhibitor/ pectinesterase/ pectinesterase inhibitor	GATCTTAAACGCTGATGTTCCCGAAGCCATTGAAGCTATCTCTAAAGGAGTCCCCAAATTCGGCGAAGAC
A200755_01	0.802154	0.277805	8544.75	10981.2	0.952606	0.815421	8957.5	9518.1	1.23438	0.177246	12646.8	10534.6	1.37218	0.178954	14073	10626.7	1.68079	0.0578168	14094	8517.13	0.989623	0.959041	6815.25	6768.44	1.04893	0.746259	7433.75	6835.08	1.22198	0.271952	6473.5	5149.01	1.51693	0.0973161	7804.25	5019.01	2.16761	0.0140032	8158	3867.62	At1g48210	AT1G48210.2	NM_103718		serine/threonine protein kinase, putative		serine/threonine protein kinase, putative; FUNCTIONS IN: protein serine/threonine kinase activity, protein tyrosine kinase activity, protein kinase activity, kinase activity, ATP binding; INVOLVED IN: protein amino acid phosphorylation; LOCATED IN: plasma	serine/threonine protein kinase, putative	TTAAACCCTCCTCGTTCTGCTCCGCAGACTCCACATAGGAACCCCTACTGATCAAATATTCAATCCCCCA
A000160_01	0.916242	0.0888781	1292.5	1398.06	1.22733	0.149561	1568.75	1249.03	1.78022	4.92262e-05	2297	1285.92	1.98368	0.000605158	2812.25	1423.45	1.99108	0.00322779	2348	1128.33	0.821821	0.00263039	1786.5	2181.04	0.9937	0.94573	1983.5	1950.01	1.29908	0.0382467	1739.75	1330.13	1.67322	0.0148936	2251	1353.44	2.05728	0.0064621	1995	989.549	At1g48550	AT1G48550.1	NM_103751		vacuolar protein sorting-associated protein 26 family protein / VPS26 family protein		vacuolar protein sorting-associated protein 26 family protein / VPS26 family protein; FUNCTIONS IN: molecular_function unknown; INVOLVED IN: intracellular protein transport, vacuolar transport, retrograde transport, endosome to Golgi; LOCATED IN: retromer	vacuolar protein sorting-associated protein 26 family protein / VPS26 family protein	AATGTGTCCTTCCGTTTTCGCAGGTCCCTTCTCAGTGGAATTCAAGGTATGCATCACCATAAGTTTCAAA
A002308_01	1.0231	0.698525	992.5	983.668	1.12755	0.460655	1043.75	894.76	1.35772	0.046677	1325.75	979.467	1.41761	0.0286691	1524.25	1089.15	1.75241	0.0251349	1410.75	756.603	1.00897	0.945814	517.75	528.7	1.06951	0.667011	652.25	641.807	1.44114	0.0491741	544.75	380.649	2.26238	0.0316882	631.75	311.935	3.917	0.010049	1071	310.909	At1g48605	AT1G48605.1	NM_202265		ATHAL3B (Arabidopsis thaliana Hal3-like protein B); electron carrier	Encodes a protein similar to yeast HAL3, which regulates the cell cycle and tolerance to salt stress through inhibition of the PPZ1 type-1 protein phosphatase. AtHAL3b mRNA levels are induced by salt stress. HAL3B presumably encodes for phosphopantotheno	ATHAL3B; FUNCTIONS IN: phosphopantothenoylcysteine decarboxylase activity, electron carrier activity, FMN binding; INVOLVED IN: hyperosmotic salinity response, coenzyme A biosynthetic process; LOCATED IN: cellular_component unknown; EXPRESSED IN: fruit, g	ATHAL3B; FMN binding / electron carrier/ phosphopantothenoylcysteine decarboxylase	TAATCTATTGACATGTATAGTAAGAGCATGGGATTATAGCAAACCGTTGTTTGTTGCACCGGCGATGAAC
A003158_01	1.62745	0.135824	10640.8	8008.93	1.48351	0.220636	10792	7477.8	1.41145	0.181572	12954.8	9002.41	1.92679	0.0458528	11148.8	6850.12	1.52797	0.048369	10038.2	7216.28	0.872871	0.538511	6412.25	7944.75	0.857137	0.358217	7757	9921.93	0.849107	0.40163	7176.75	7685.88	1.06193	0.499873	7100.5	6796.27	2.14369	0.0285264	13831.2	6161.7	At1g49000	AT1G49000.1	NM_103793 ,BT011768		similar to unknown protein [Arabidopsis thaliana] (TAIR:AT3G18560.1); similar to Os02g0711400 [Oryza sativa (japonica cultivar-group)] (GB:NP_001047903.1); similar to hypothetical protein [Oryza sativa (japonica cultivar-group)] (GB:BAD45365.1)		unknown protein; FUNCTIONS IN: molecular_function unknown; INVOLVED IN: biological_process unknown; LOCATED IN: chloroplast; EXPRESSED IN: stem; BEST Arabidopsis thaliana protein match is: unknown protein (TAIR:AT3G18560.1); Has 50 Blast hits to 50 protei	unknown protein	CGAATCGGCTCTCGAAGAAACTAAAGCTGAAGTCAAAGAAGCGAACTTGCAGCGGCGGAGAGGGTGGAGG
A001835_01	0.960655	0.751489	892.25	882.673	0.900427	0.380105	914.75	955.288	1.09808	0.636622	938	822.154	1.32923	0.17202	1306.5	910.298	1.37277	0.00161229	1223.25	908.63	1.02398	0.928079	414.5	366.419	1.10938	0.62228	429.75	355.489	1.42108	0.0288773	354.5	240.994	1.98156	0.0149335	418.5	210.937	2.35468	0.00603248	413.5	176.198	At1g49160	AT1G49160.2	AF360136 ,NM_103806		WNK7 (Arabidopsis WNK kinase 7); kinase	Encodes a member of the WNK family (9 members in all) of protein kinases, the structural design of which is clearly distinct from those of other known protein kinases, such as receptor-like kinases and mitogen-activated protein kinases. Its	WNK7; FUNCTIONS IN: protein kinase activity, kinase activity; INVOLVED IN: protein amino acid phosphorylation; EXPRESSED IN: 15 plant structures; EXPRESSED DURING: 9 growth stages; CONTAINS InterPro DOMAIN/s: Protein kinase, core (InterPro:IPR000719), Ser	WNK7; kinase/ protein kinase	AAAACGGTGCAAGTTCTCAAGCTGGTGAATCCATTAGCCACTCTTTGTCCTCTGATTATTGCCCACGATC
A200771_01	0.611151	0.0266702	9942.25	16563.9	0.749088	0.151258	10989.8	15016.8	1.21469	0.41879	17974	15413.4	1.29813	0.168212	19784.5	15290.2	1.67974	0.0985404	22628.5	12351	1.1506	0.762857	713.75	538.26	1.11735	0.551449	510.5	462.412	1.68952	0.0845161	554.75	331.228	2.90544	0.0309927	960.75	341.649	6.00377	0.0167226	1403.25	273.163	At1g49310	AT1G49310.1	-		unknown protein		unknown protein; FUNCTIONS IN: molecular_function unknown; INVOLVED IN: biological_process unknown; LOCATED IN: endomembrane system; EXPRESSED IN: 9 plant structures; EXPRESSED DURING: LP.04 four leaves visible, petal differentiation and expansion stage;	unknown protein	AATGAACCGTTGCCTGAACCAATCAAAGAGCTTCTCAACAATCCTTTTAGGACCGCACAAGAGAGATTCA
A001866_01	0.864594	0.194928	2515.75	2858.21	1.53826	0.0157358	4053	2628.72	1.49346	0.0319153	3708	2525.67	1.19809	0.246553	3175.25	2608.44	1.55656	0.133476	3252	1958.1	0.894066	0.3566	510.5	554.639	1.0937	0.596383	522	485.531	1.25865	0.0555852	437.5	346.815	2.36351	0.0169511	791.75	325.251	3.32787	0.0032623	845.5	269.506	At1g49320	AT1G49320.1	NM_103822		BURP domain-containing protein		BURP domain-containing protein; FUNCTIONS IN: molecular_function unknown; LOCATED IN: endomembrane system; EXPRESSED IN: 11 plant structures; EXPRESSED DURING: 6 growth stages; CONTAINS InterPro DOMAIN/s: BURP (InterPro:IPR004873); BEST Arabidopsis thalia	BURP domain-containing protein	AAGACAACAAGCCGATCTCATTCCTTTCACTAAGTCAAAGCTTGACTTCCTTCTCGACCACTTCTCTATC
A001863_01	0.227081	0.000365967	497	2274.69	0.0907323	0.00077123	173.25	1814.96	0.0380897	0.000661138	65.5	1858.36	0.0357868	8.08836e-05	88.25	2619.67	0.0379532	0.00122779	56	1348.71	1.83418	0.0278526	234.5	132.595	2.16654	0.0135577	295	130.512	1.93051	0.022936	145.5	82.3895	4.5213	0.0191917	322	67.4316	5.80309	0.00637689	340	58.5775	At1g49450	AT1G49450.1	NM_103834		transducin family protein / WD-40 repeat family protein		transducin family protein / WD-40 repeat family protein; FUNCTIONS IN: nucleotide binding; INVOLVED IN: biological_process unknown; LOCATED IN: cellular_component unknown; EXPRESSED IN: 9 plant structures; EXPRESSED DURING: 4 anthesis, C globular stage, p	transducin family protein / WD-40 repeat family protein	AAAATCCGGGTATGGAGAGGATCAAAGAAGAACCCCGAGAAATATTCACGAGTCGGAAGTTTACCAACTC
A002542_01	0.691466	0.102771	2318	3577.43	0.537908	0.0135793	1831.75	3411.41	0.266091	0.00257491	945.75	3564.53	0.202635	0.00442385	766	3709.86	0.156096	0.00463715	535.5	3106.46	0.973	0.767508	403.75	397.397	1.18629	0.0269752	452.5	386.098	1.21253	0.0958129	317	263.866	1.95005	0.0160436	396.75	198.96	2.14491	0.00516143	392.75	179.217	At1g51140	AT1G51140.1	NM_103993		basic helix-loop-helix (bHLH) family protein		basic helix-loop-helix (bHLH) family protein; FUNCTIONS IN: transcription factor activity, DNA binding; INVOLVED IN: regulation of transcription; LOCATED IN: nucleus; EXPRESSED IN: 22 plant structures; EXPRESSED DURING: 13 growth stages; CONTAINS InterPro	basic helix-loop-helix (bHLH) family protein	AAGGATGAGGATTCAGCAAGTAGACGTCCTCCTTTGGCACATCACATGAGTTTGCCCAAGTCTTTATCAG
A002831_01	0.969164	0.937973	2647.75	2485.63	0.464	0.00518337	1192.75	2345.89	0.0490014	0.00254031	147	2258.5	0.0764899	0.00629981	277.75	2500.74	0.0572904	0.0132081	178.25	1564.16	2.77785	0.0306754	863.25	398.574	3.8347	0.0915989	977.25	362.761	3.12061	0.243357	446.25	290.642	8.33794	0.14094	2218.5	214.825	24.7978	0.00991647	2299	189.871	At1g52690	AT1G52690.2	NM_104147		late embryogenesis abundant protein, putative / LEA protein, putative		late embryogenesis abundant protein, putative / LEA protein, putative; FUNCTIONS IN: molecular_function unknown; INVOLVED IN: embryonic development ending in seed dormancy; LOCATED IN: cellular_component unknown; EXPRESSED IN: 9 plant structures; EXPRESSE	late embryogenesis abundant protein, putative / LEA protein, putative	GACTGCAGAAGCAGGTAAGGAGAAGACCAGTGGGATCTTGGGCCAGACCGGTGAGCAGGTGAAACAGATG
A200807_01	1.21768	0.068836	108.5	89.6313	0.783375	0.129256	70.75	93.632	0.868555	0.253899	73.5	86.2832	0.818993	0.243344	74.25	93.0058	1.00315	0.985083	87	80.7835	0.859276	0.564515	141	177.956	0.725096	0.0494089	108	153.208	0.679352	0.0408231	84	123.548	1.49867	0.0391461	122	82.6489	2.41719	0.00189159	182.5	76.9616	At1g52700	AT1G52700.1	NM_104148		phospholipase/carboxylesterase family protein		phospholipase/carboxylesterase family protein; FUNCTIONS IN: hydrolase activity, carboxylesterase activity; INVOLVED IN: biological_process unknown; EXPRESSED IN: 11 plant structures; EXPRESSED DURING: 7 growth stages; CONTAINS InterPro DOMAIN/s: Phosphol	phospholipase/carboxylesterase family protein	ACGATGCTCGGACTTGAGGGCTCGCGCTAAACTTTACAGACTGCGATGCATGTAGCTATATATGCGATAT
At30004573	1.02208	0.822758	223.75	221.049	0.796524	0.154285	178.75	225.897	0.614291	0.00185795	138.75	226.43	0.586781	0.0522088	129	218.999	0.761169	0.163574	118.25	147.096	1.09233	0.414526	860.5	773.492	1.64478	0.0310433	1270.5	777.168	1.83037	0.00452979	1004	542.346	2.80059	0.00948782	1478.5	496.87	2.51998	0.0142927	972	387.41	At1g52855	AT1G52855.1	-		similar to unknown protein [Arabidopsis thaliana] (TAIR:AT2G20835.1); similar to Os07g0564200 [Oryza sativa (japonica cultivar-group)] (GB:NP_001060002.1)		unknown protein; FUNCTIONS IN: molecular_function unknown; INVOLVED IN: biological_process unknown; LOCATED IN: cellular_component unknown; BEST Arabidopsis thaliana protein match is: unknown protein (TAIR:AT3G15534.1); Has 29 Blast hits to 29 proteins in	unknown protein	ATATGGTTTGTTTCTGTTTCTTGGTTGATCAGACAAGGAAAGTGAAACGGAGCAAACCGGCGGCTGGAAC
A020958_01	0.991141	0.953667	28357.2	27986.1	1.41618	0.189416	33691.5	23214.5	1.20505	0.427706	31674.5	25514.1	0.831644	0.380267	20458	25209.5	0.664556	0.0655759	17435.5	25672.5	1.05151	0.789886	18695.2	18163.4	1.60165	0.184299	26053.5	15381.3	2.40692	0.0276268	28111.2	12308.2	2.5339	0.0132633	29554.2	12518.8	2.35371	0.035209	21928.5	10913.8	At1g53580	AT1G53580.2	NM_104236 ,AY058154		ETHE1/GLX2-3 (GLYOXALASE 2-3); hydroxyacylglutathione hydrolase		GLYOXALASE II 3 (GLY3); FUNCTIONS IN: hydrolase activity, hydroxyacylglutathione hydrolase activity; INVOLVED IN: response to salt stress, methylglyoxal catabolic process to D-lactate; EXPRESSED IN: 23 plant structures; EXPRESSED DURING: 14 growth stages;	GLY3 (GLYOXALASE II 3); hydrolase/ hydroxyacylglutathione hydrolase	GCTGATCAGCCCCAACCAAGAATGGCTTTTACCGGGGATGCTGTACTCATCCGTGGTTGTGGGAGGACTG
A020617_01	1.14774	0.602945	45027	40273.3	1.62615	0.124867	55801.8	34986	1.92658	0.0108058	62820.8	33353.8	1.64903	0.12678	53725	32582.3	1.51421	0.167381	42776.5	28163.2	1.09396	0.771054	36803	36333.8	1.57959	0.272965	48150.2	30259.8	2.59188	0.0409882	54038	23728.3	2.76409	0.0341274	63925.8	25353.5	3.40816	0.0402032	59507.5	21769.4	At1g54100	AT1G54100.2	NM_104287 ,AY091032		ALDH7B4 (ALDEHYDE DEHYDROGENASE 7B4); 3-chloroallyl aldehyde dehydrogenase	Aldehyde dehydrogenase	Aldehyde Dehydrogenase 7B4 (ALDH7B4); FUNCTIONS IN: 3-chloroallyl aldehyde dehydrogenase activity, oxidoreductase activity; INVOLVED IN: response to salt stress, response to desiccation, response to abscisic acid stimulus; EXPRESSED IN: 23 plant structure	ALDH7B4 (Aldehyde Dehydrogenase 7B4); 3-chloroallyl aldehyde dehydrogenase/ oxidoreductase	TCATGGAAACAGTACATGCGTCGATCGACTTGTACCATCAACTATGGAAACGAGTTACCTCTAGCGCAAG
A003924_01	0.445922	0.00745652	1565.5	3458.36	0.325467	0.00291976	1177	3536.15	0.425424	0.00332558	1420.5	3411.65	0.465697	0.0220274	1394.75	2955.77	0.680706	0.00916114	2185.5	3137.11	0.855934	0.334543	1546.75	1720.07	1.18462	0.247281	2254.25	1892.5	1.43262	0.0188021	2052	1425.36	2.10358	0.00010857	2702.75	1289.41	1.70473	0.0434435	1597.5	968.325	At1g54120	AT1G54120.1	AY034903 ,AV822676		similar to unknown protein [Arabidopsis thaliana] (TAIR:AT3G14060.1)		unknown protein; FUNCTIONS IN: molecular_function unknown; INVOLVED IN: biological_process unknown; EXPRESSED IN: 11 plant structures; EXPRESSED DURING: 7 growth stages; BEST Arabidopsis thaliana protein match is: unknown protein (TAIR:AT3G14060.1); Has 1	unknown protein	AAAGATTCATATCCGTCGCCGTAAGTCGCAGGTGGTACGTCTTGGTGGGAAGAACAGTGCGGTGTCACGT
A200832_01	0.434556	0.0103479	617.5	1428.79	0.430558	0.0127672	557.25	1195.73	0.269508	0.0641786	633.25	1504.56	0.165237	0.0539558	657.75	1504.07	0.318936	0.00753239	298.25	907.444	1.1228	0.224137	191.75	164.184	1.04	0.782442	353.25	343.889	1.31658	0.044305	538.25	383.974	1.97219	0.0285498	313	154.622	2.24727	0.0302687	227	119.064	At1g54300	AT1G54300.1	NM_104308		similar to unknown protein [Arabidopsis thaliana] (TAIR:AT3G05770.1); similar to hypothetical protein MtrDRAFT_AC149474g11v1 [Medicago truncatula] (GB:ABE88288.1)		unknown protein; FUNCTIONS IN: molecular_function unknown; INVOLVED IN: biological_process unknown; LOCATED IN: cellular_component unknown; BEST Arabidopsis thaliana protein match is: unknown protein (TAIR:AT3G05770.1); Has 51 Blast hits to 51 proteins in	unknown protein	TAACGTCAACAATGGCCCTCAACATCACTTTTCTCAAGGAATTGGTGGCGTGGGAGTGGGAGAAGGAAAC
A000329_01	0.822783	0.559371	1117.75	1404.38	0.8241	0.6547	1130.75	1182.44	1.24282	0.443228	1624.75	1308.77	0.929675	0.814293	1351.75	1305.55	0.8715	0.590189	918.5	1112.51	0.835619	0.50754	275.5	310.192	1.03694	0.911957	368	314.339	1.47761	0.156007	335.25	212.234	2.8089	0.0354266	516	182.58	7.1108	0.00420075	1058.75	164.651	At1g54570	AT1G54570.1	NM_104335 ,AY086491		esterase/lipase/thioesterase family protein		esterase/lipase/thioesterase family protein; FUNCTIONS IN: transferase activity, transferring acyl groups other than amino-acyl groups, catalytic activity; LOCATED IN: chloroplast, plastoglobule; EXPRESSED IN: 22 plant structures; EXPRESSED DURING: 13 gro	esterase/lipase/thioesterase family protein	AAACCAGCCACTCTACCTACCAGGACTCATACCGAAAGTCCCGGGTAGGTTCTATTACCTGTTTGGGAAA
At30004772	0.772886	0.361839	2753	3617.82	0.915833	0.826306	3143.25	3193.75	1.17702	0.479166	3850.75	3269.48	1.26452	0.453079	4792.5	3472.99	1.32888	0.384812	3787.75	2736.64	1.17409	0.553187	2704.75	2235.88	1.40181	0.289297	2928.75	1977.82	1.57482	0.0582891	2384	1518.68	2.08862	0.0385889	2969.5	1461.82	4.35803	0.0118538	5436	1352.25	At1g54575	AT1G54575.1	NM_202299 ,AY735542		unknown protein		unknown protein; FUNCTIONS IN: molecular_function unknown; INVOLVED IN: biological_process unknown; LOCATED IN: cellular_component unknown; Has 6 Blast hits to 6 proteins in 2 species: Archae - 0; Bacteria - 0; Metazoa - 0; Fungi - 0; Plants - 6; Viruses	unknown protein	GGGTCAGGCCAAATCGAGCCATGTGGGCTTCACCTCCAAATTCCTCGAGCTCCAAGCCACAAAAGAATAA
A200845_01	0.669915	0.0652803	782.25	1133.98	0.551457	0.120897	630.25	1083.48	0.559397	0.0477764	590.25	994.486	0.384462	0.00877283	482	1186.92	0.458002	0.0797918	414.75	816.606	1.02806	0.860131	1100	1130.71	0.993943	0.966616	1102.5	1111.16	1.28599	0.321528	1071.75	833.498	2.66403	0.00801077	2013	777.372	3.87057	0.00760706	2780.75	676.451	At1g55270	AT1G55265.1	-		similar to unknown protein [Arabidopsis thaliana] (TAIR:AT5G19860.1); similar to Protein of unknown function DUF538 [Medicago truncatula] (GB:ABE78678.1); contains InterPro domain Protein of unknown function DUF538; (InterPro:IPR007493)		unknown protein; INVOLVED IN: biological_process unknown; LOCATED IN: vacuole; EXPRESSED IN: 23 plant structures; EXPRESSED DURING: 13 growth stages; CONTAINS InterPro DOMAIN/s: Protein of unknown function DUF538 (InterPro:IPR007493); BEST Arabidopsis tha	unknown protein	CCGCCATGGAATCGGATCCAAGCTCTGCCACGGTTGTGTTCTCCGTCGGATTTGTGTCCAAGACTTTACC
At30004862	0.854326	0.331952	8752	10621.6	0.862093	0.176104	8294.25	9927.67	0.925422	0.456537	9334.25	10326.5	1.05257	0.734826	9032.75	8541.63	1.09284	0.380439	8531.5	7523.07	0.721079	0.316783	7042.75	10719.1	0.99125	0.986261	6603.75	11787.8	0.748129	0.0881812	8551.25	11259.3	1.05622	0.528199	6406	5620.52	2.58896	0.0140354	20399.5	7703.18	At1g55370	AT1G55370.1	NM_179479		similar to unknown protein [Arabidopsis thaliana] (TAIR:AT1G64770.2); similar to Os03g0748300 [Oryza sativa (japonica cultivar-group)] (GB:NP_001051267.1); similar to Os03g0158300 [Oryza sativa (japonica cultivar-group)] (GB:NP_001049021.1); contains Inte		NDH-DEPENDENT CYCLIC ELECTRON FLOW 5 (NDF5); FUNCTIONS IN: carbohydrate binding, catalytic activity; EXPRESSED IN: 20 plant structures; EXPRESSED DURING: 13 growth stages; CONTAINS InterPro DOMAIN/s: Glycoside hydrolase-type carbohydrate-binding (InterPro	carbohydrate binding / catalytic	TTTCTCTGTGGATTCATATGAAATGGATTGATTTCTGCAGGGAAGAAGGAACTCGGTGGTGGTGGGAAGA
A003266_01	0.571855	0.0975843	7945.5	14858.3	0.770298	0.333698	10112.5	13161	0.807102	0.50434	11687.5	13912.6	0.756899	0.344386	10194	13292	1.0126	0.969487	11731.5	12451.5	1.0068	0.981955	4569.5	4546.74	1.08687	0.794472	5072.75	4407.27	1.64318	0.04501	5464	3388.68	1.80913	0.088788	5882.25	3427.87	2.21211	0.0376782	5611.25	2883.82	At1g55920	AT1G55920.1	NM_104470 ,BT008309		AtSerat2;1 (SERINE ACETYLTRANSFERASE 1)	Encodes a chloroplast/cytosol localized serine O-acetyltransferase involved in sulfur assimilation and cysteine biosynthesis. Expressed in the vascular system.	SERINE ACETYLTRANSFERASE 2;1 (ATSERAT2;1); FUNCTIONS IN: serine O-acetyltransferase activity; INVOLVED IN: cellular response to sulfate starvation, response to cold; LOCATED IN: cytosol, chloroplast, nucleus; EXPRESSED IN: 22 plant structures; EXPRESSED D	ATSERAT2;1 (SERINE ACETYLTRANSFERASE 2;1); serine O-acetyltransferase	AAGAAAGCCCTGAGATCATCGAATCCACGAAGCAAGATCTTATAGCAGTCAAAGAAAGAGACCCAGCTTG
A200865_01	0.868954	0.120638	5614.75	6423.74	1.0054	0.958301	5748	5569.87	1.26786	0.348819	8326.75	5814.61	1.73211	0.0033581	9898.25	5748.95	1.4154	0.0100663	7107.75	4968.51	0.959775	0.805582	931.25	962.631	1.11296	0.586789	1045.25	900.087	1.60624	0.00985174	1009.75	625.901	1.85663	0.0394074	1203.25	676.21	2.25086	0.0157475	1002.75	470.118	At1g56145	AT1G56145.1	NM_104493		leucine-rich repeat family protein / protein kinase family protein		leucine-rich repeat family protein / protein kinase family protein; FUNCTIONS IN: protein binding, protein serine/threonine kinase activity, protein kinase activity, ATP binding; INVOLVED IN: protein amino acid phosphorylation; LOCATED IN: plasma membrane	leucine-rich repeat family protein / protein kinase family protein	GTAGGTATGTTGACCGGTGATGTGGAGATAACGGAAGCCAATGCCAAGCCAGGGTACGTCTCTGAGAGAA
At30004965	1.67716	0.0828752	1400.25	809.452	0.875282	0.195411	721	840.103	0.412387	0.012375	311	736.323	0.201603	0.000126747	134.5	654.762	0.210144	0.00112579	134	672.424	5.78314	0.0170058	1380.75	234.842	3.71258	0.129559	825	256.787	1.97899	0.289862	410.5	140.759	2.69334	0.0664875	412	128.39	3.69418	0.0433855	481	114.563	At1g56240	AT1G56240.1	NM_104503		ATPP2-B13 (Phloem protein 2-B13)		Phloem protein 2-B13 (AtPP2-B13); FUNCTIONS IN: carbohydrate binding; LOCATED IN: endomembrane system; CONTAINS InterPro DOMAIN/s: Cyclin-like F-box (InterPro:IPR001810); BEST Arabidopsis thaliana protein match is: AtPP2-B14 (Phloem protein 2-B14); carboh	AtPP2-B13 (Phloem protein 2-B13); carbohydrate binding	TGAAAGGTGGAATTGTGATTGATGGTATTGAAGTGAGGCCTATACCTCTGAAATAGGGATCAAGATGAGT
A004788_01	1.10097	0.891268	294.5	429.503	0.541876	0.163852	158.75	357.167	0.181033	0.00940708	42.75	302.673	0.147667	0.00753574	40.5	344.078	0.144259	0.0415014	41	185.96	1.04348	0.892457	153.75	122.842	1.35125	0.314432	187.75	122.471	1.78003	0.00532388	141.25	79.4558	5.1781	0.000247344	401	75.5961	3.37812	0.0373776	204.75	66.2691	At1g56600	AT1G56600.1	NM_104537 ,AY050410		ATGOLS2 (ARABIDOPSIS THALIANA GALACTINOL SYNTHASE 2); transferase, transferring glycosyl groups / transferase, transferring hexosyl groups		Arabidopsis thaliana galactinol synthase 2 (AtGolS2); FUNCTIONS IN: transferase activity, transferring hexosyl groups, transferase activity, transferring glycosyl groups; INVOLVED IN: carbohydrate biosynthetic process; LOCATED IN: cellular_component unkno	AtGolS2 (Arabidopsis thaliana galactinol synthase 2); transferase, transferring glycosyl groups / transferase, transferring hexosyl groups	GATTACAAGAATGTTGTCATTGGGGACAGCCACAAGAAGCAACAGACACTTCAGCAGTTTATCGAAGCTT
A024615_01	1.06214	0.56756	25038.8	23061.7	1.62512	0.0502426	34919	21204.7	1.57851	0.015538	32558.5	20135.3	1.45256	0.0952516	31757.2	20445.9	1.09004	0.409943	19817	17739.8	1.03129	0.857967	9356	8987.2	1.34286	0.271014	10135.5	7331.11	1.793	0.01644	11082.2	6319.67	2.20572	0.0136292	14027.8	6502.5	2.55914	0.0122391	12462.2	5305.83	At1g56700	AT1G56700.3	NM_104547 ,AY086107		pyrrolidone-carboxylate peptidase family protein		pyrrolidone-carboxylate peptidase family protein; INVOLVED IN: proteolysis; LOCATED IN: cellular_component unknown; EXPRESSED IN: 23 plant structures; EXPRESSED DURING: 13 growth stages; CONTAINS InterPro DOMAIN/s: Peptidase C15, pyroglutamyl peptidase I	pyrrolidone-carboxylate peptidase family protein	AGAGTCAGAGTCGTTGACCGGAAAAACCATATGGGTTCACTTTGGAGTTAATAGTGGCGCTACAAAATTT
A024456_01	0.824057	0.12069	10085.2	12334.8	1.07036	0.464189	13602.5	12357.8	1.28113	0.00373021	16102.5	12533.6	1.65166	0.0211592	21680	13047	1.75736	0.00809223	17988	10300.5	0.98609	0.901813	9283.25	9771.6	1.16002	0.0267608	11329	9724.34	1.44099	0.00928961	10886.5	7613.57	2.30069	0.000228427	18184.5	8024.03	2.88148	0.00356236	17203	6106.43	At1g58030	AT1G58030.1	NM_179491		CAT2 (CATIONIC AMINO ACID TRANSPORTER 2); amino acid transporter	Encodes a member of the cationic amino acid transporter (CAT) subfamily of amino acid polyamine choline transporters. Localized to the tonoplast.	CATIONIC AMINO ACID TRANSPORTER 2 (CAT2); FUNCTIONS IN: amino acid transmembrane transporter activity; INVOLVED IN: amino acid transport, transport; LOCATED IN: plant-type vacuole membrane, plasma membrane, vacuole, membrane; EXPRESSED IN: 24 plant struct	CAT2 (CATIONIC AMINO ACID TRANSPORTER 2); amino acid transmembrane transporter	CTGTTTCCTTTATATGTGGTGAAACAACGTCATCCGGTCATGTTGGTACTTCCGATAGCAGTCACCAGCC
A001015_01	0.793818	0.458027	3126.5	4211.15	1.00302	0.989524	3449.75	3606.54	0.803431	0.439472	2898.75	3957.98	0.96334	0.851347	3625.25	4016.2	1.13086	0.634464	3496.75	3291.72	1.56466	0.0217319	1739	1087.54	1.4285	0.271654	1456.25	998.358	1.54409	0.0440094	1123	702.17	1.74235	0.0167789	1376.5	767.798	2.15918	0.00760602	1297.25	598.344	At1g59590	AT1G59590.1	NM_104652		ZCF37	ZCF37 mRNA, complete cds	ZCF37; EXPRESSED IN: 7 plant structures; EXPRESSED DURING: LP.06 six leaves visible, 4 anthesis, LP.04 four leaves visible; BEST Arabidopsis thaliana protein match is: unknown protein (TAIR:AT1G10220.1); Has 16 Blast hits to 16 proteins in 4 species: Arch	ZCF37	AAAGAAACCACAAGATCATCACTCGAAGTAAAAATGGTGAGCCCATTTAGATCTCCATGTTCTTCACCCA
A003215_01	0.865097	0.719284	25	26.4299	1.78441	0.0353616	28.6667	16.2896	0.812136	0.413727	19	21.5237	2.03174	0.0523011	28	13.3671	2.59279	0.0785339	56.3333	25.1629	1.20492	0.568901	424	328.428	0.715682	0.183969	226	314.48	1.00049	0.997605	230	219.775	1.7788	0.0998549	348	189.095	3.07847	0.00481203	439.25	141.129	At1g60060	AT1G60060.1	NM_104698		similar to unknown protein [Arabidopsis thaliana] (TAIR:AT5G53900.2); similar to Os02g0742700 [Oryza sativa (japonica cultivar-group)] (GB:NP_001048090.1); similar to unknown protein [Oryza sativa (japonica cultivar-group)] (GB:BAD37771.1); similar to Os0		unknown protein; FUNCTIONS IN: molecular_function unknown; INVOLVED IN: biological_process unknown; LOCATED IN: cellular_component unknown; EXPRESSED IN: 18 plant structures; EXPRESSED DURING: 12 growth stages; BEST Arabidopsis thaliana protein match is:	unknown protein	AATGACCAAGAGATTAACTTCTTATCTGCTTGGCATAATTCCGCTGACTCATACCCTAGGACATGGGAAG
A001687_01	0.858916	0.592747	1013.75	1348.37	0.437475	0.0487414	441	1058.84	0.127026	0.000439754	117	1009.66	0.101725	0.0021525	116	1376.35	0.100877	0.000498954	83	863.551	3.22267	0.0321897	504.75	183.733	4.82577	0.01983	1016	170.806	5.60446	0.0100698	601.75	120.252	16.1065	0.00434388	1595	101.932	12.769	0.0121685	978.25	71.7535	At1g60190	AT1G60190.1	NM_104709		armadillo/beta-catenin repeat family protein / U-box domain-containing protein		armadillo/beta-catenin repeat family protein / U-box domain-containing protein; FUNCTIONS IN: ubiquitin-protein ligase activity, protein binding, binding, zinc ion binding; INVOLVED IN: protein ubiquitination; LOCATED IN: ubiquitin ligase complex; EXPRESS	armadillo/beta-catenin repeat family protein / U-box domain-containing protein	GCGACGGAGTTACGGCGGACTCGATGGCGATTTTAGCGAAAATGGCTGAGTATCCCGACGGGATGATATC
At30005231	0.997137	0.975763	1573.5	1529.7	0.904992	0.223919	1486	1615.44	1.13627	0.126501	1783.25	1531.47	1.22187	0.220528	2194.75	1740.72	1.24957	0.0929532	1833.75	1517.01	1.05634	0.725515	718.75	670.642	0.979604	0.919795	599.5	600.765	1.5537	0.00366793	714.5	466.277	2.744	0.00660618	953.75	363.124	2.33644	0.00527475	699	315.817	At1g60610	AT1G60610.2	NM_202326		protein binding / zinc ion binding		protein binding / zinc ion binding; FUNCTIONS IN: protein binding, zinc ion binding; INVOLVED IN: biological_process unknown; LOCATED IN: cellular_component unknown; EXPRESSED IN: 19 plant structures; EXPRESSED DURING: 11 growth stages; CONTAINS InterPro	protein binding / zinc ion binding	CCCGGGGATGCCAAGTACTGGGATGAGATGTAAGTTGTGTAACGTAAAGAATGTTTCGGTCTTGCTCGTG
At30005245	0.816324	0.0286219	53463.2	64768.1	0.806401	0.0227167	52505	65239.6	0.994751	0.964673	56503.8	56633.7	1.19415	0.0230231	65450	54951.1	1.78803	0.0527504	65433	38776	0.97497	0.880178	28224.5	28626.6	1.39296	0.241155	35643.5	23829.7	3.3301	0.00050088	56339.2	17045.8	4.76688	0.00312259	65438	14336.4	7.96635	0.00340876	65450	9038.16	At1g60740	AT1G60740.1	AK176203		peroxiredoxin type 2, putative		peroxiredoxin type 2, putative; FUNCTIONS IN: oxidoreductase activity, antioxidant activity; INVOLVED IN: cell redox homeostasis; LOCATED IN: plasma membrane; EXPRESSED IN: male gametophyte, cultured cell, pollen tube, leaf; EXPRESSED DURING: L mature pol	peroxiredoxin type 2, putative	CACGGTTTCCAGCGCAGAGGATATCCTTAAGGCTCTCTAAGAAACATTATCATTCGCTTGTTGTATTGTG
A000603_01	0.856114	0.533362	5138.75	6057.46	1.37727	0.158942	7791	5830.79	1.65242	0.0410341	9003.75	5448.8	1.76198	0.0847969	10786.8	5906.38	1.85989	0.123358	9066.75	4969.79	1.30284	0.0410203	1918	1489.35	1.39887	0.046351	2008	1469.6	1.3238	0.162522	1500.5	1048.71	1.3551	0.197701	1375.5	999.955	2.28268	0.00362007	1738	743.822	At1g61360	AT1G61360.1	NM_104817		S-locus lectin protein kinase family protein		S-locus lectin protein kinase family protein; FUNCTIONS IN: in 6 functions; INVOLVED IN: protein amino acid phosphorylation, recognition of pollen; LOCATED IN: endomembrane system; EXPRESSED IN: 21 plant structures; EXPRESSED DURING: 13 growth stages; CON	S-locus lectin protein kinase family protein	TCAACGCTCCAATGATCTCTCCTCTGTTGATGAAAACAAATCTTCTGAAGAGCTAAATGCTTCCTCATGA
A019769_01	1.26944	0.460244	21.25	15.5963	1.91386	0.22135	27.3333	12.8291	2.25487	0.0958669	50.5	27.6576	2.06223	0.180072	29.6667	16.2445	1.36763	0.282496	30.5	21.2144	0.916626	0.833138	328.25	406.871	0.802364	0.551887	284.5	319.168	1.34938	0.211	347	265.721	2.65211	0.0807233	574	266.308	4.97444	0.0276876	900.25	222.257	At1g61800	AT1G61800.1	NM_104862		GPT2 (glucose-6-phosphate/phosphate translocator 2); antiporter/ glucose-6-phosphate transporter	glucose6-Phosphate/phosphate transporter 2	GPT2; FUNCTIONS IN: antiporter activity, glucose-6-phosphate transmembrane transporter activity; INVOLVED IN: hexose phosphate transport, response to sucrose stimulus, response to glucose stimulus; LOCATED IN: plasma membrane; EXPRESSED IN: 16 plant struc	GPT2; antiporter/ glucose-6-phosphate transmembrane transporter	GGGGAGGAGAGAACATTCCGGTGAGATCAACATCGGAAAATGCTTTTCCCCGGTCCATGGATATGAAGAA
A023164_01	0.921087	0.506298	1891.75	2005.14	1.09072	0.198057	2566	2368.29	1.27264	0.0313034	3201.75	2514.52	1.47235	0.0215482	3340	2269.86	1.88213	0.0134669	3165	1688.24	0.904206	0.478097	1670.5	1803.5	1.02593	0.814193	2078	2017.48	1.15329	0.28087	1488.25	1291.1	1.41192	0.128428	1765.25	1317.89	2.01985	0.0167163	1855	945.164	At1g62200	AT1G62200.1	NM_104901		proton-dependent oligopeptide transport (POT) family protein		proton-dependent oligopeptide transport (POT) family protein; FUNCTIONS IN: transporter activity; INVOLVED IN: oligopeptide transport; LOCATED IN: membrane; EXPRESSED IN: 23 plant structures; EXPRESSED DURING: 15 growth stages; CONTAINS InterPro DOMAIN/s:	proton-dependent oligopeptide transport (POT) family protein	CCTCACTCTTGTGGCGTATTTCACAGCTCTTGGAGGTAAAGATGGTTGGGTTCCAGACGACCTTAATAAA
A003243_01	0.861742	0.35581	13614	14971.9	1.02639	0.864958	18984.2	16705.2	0.962133	0.613688	18088.8	17994.1	0.922384	0.306287	10271.5	11588.7	0.779688	0.164773	9454.75	12587.6	0.88893	0.284253	5553	6228.06	0.970973	0.833432	7539.25	7686.75	1.26533	0.223104	7979	5256.82	1.58869	0.0543649	6471.5	3939.74	2.38296	0.00624497	9862.5	3861.34	At1g62520	AT1G62520.1	NM_104931 ,BT004150		similar to unknown protein [Arabidopsis thaliana] (TAIR:AT4G12450.1); similar to hypothetical protein [Oryza sativa (japonica cultivar-group)] (GB:BAD25627.1); contains domain ADP-ribosylation (SSF56399)		unknown protein; FUNCTIONS IN: molecular_function unknown; INVOLVED IN: biological_process unknown; LOCATED IN: cellular_component unknown; EXPRESSED IN: leaf whorl, embryo, flower, seed; EXPRESSED DURING: F mature embryo stage, petal differentiation and	unknown protein	AAACAATGAGGTTTTACTGTTTGGGTCCAAGTTACGGTGGAGGTGGCAGCGCGTGGGGTATTTTGGGAGG
A023715_01	0.837392	0.352088	3559.75	3923.77	1.00884	0.973948	4342.25	3907.24	1.37876	0.193837	5861	4073.54	1.42181	0.0925772	6374	4532.86	1.53007	0.0204097	5554.25	3678.08	1.08175	0.783571	420.25	386.123	1.49382	0.271352	498.5	328.034	2.12478	0.0358411	521.75	264.725	2.58021	0.0197691	551	244.93	3.1361	0.0332603	413.5	157.081	At1g63440	AT1G63440.1	NM_105023		HMA5 (HEAVY METAL ATPASE 5); ATPase, coupled to transmembrane movement of ions, phosphorylative mechanism	The Arabidopsis P-type ATPase HMA5 is involved in Cu detoxification. hma5 mutant plants exhibit Cu hypersensitivity, which is especially dramatic in roots where HMA5 is mostly expressed.	HEAVY METAL ATPASE 5 (HMA5); FUNCTIONS IN: ATPase activity, coupled to transmembrane movement of ions, phosphorylative mechanism; INVOLVED IN: in 6 processes; LOCATED IN: integral to membrane, membrane; EXPRESSED IN: 8 plant structures; EXPRESSED DURING:	HMA5 (HEAVY METAL ATPASE 5); ATPase, coupled to transmembrane movement of ions, phosphorylative mechanism	GGTATAACCTCATGGGGATACCGATCGCTGCGGGAGTGCTTTTCCCAGGGACACGTTTCAGGTTGCCTCC
At30005585	0.905191	0.0239563	608.75	669.729	1.17154	0.289544	658.5	552.256	1.1875	0.22165	750.75	615.8	1.42458	0.0327339	946.25	665.305	1.28421	0.108639	626	471.83	0.945574	0.471204	466.25	483.155	1.06207	0.541554	529.25	494.715	1.2604	0.220778	441.5	335.14	1.78745	0.00206919	590.75	326.59	2.09027	0.0171608	454.25	221.391	At1g63855	AT1G63855.3	-		similar to unknown protein [Arabidopsis thaliana] (TAIR:AT5G27400.1); similar to hypothetical protein MtrDRAFT_AC123571g20v2 [Medicago truncatula] (GB:ABE93464.1); contains domain no description (G3D.3.40.50.150); contains domain S-adenosyl-L-methionine-d		unknown protein; FUNCTIONS IN: molecular_function unknown; INVOLVED IN: biological_process unknown; LOCATED IN: cellular_component unknown; BEST Arabidopsis thaliana protein match is: unknown protein (TAIR:AT5G27400.1); Has 816 Blast hits to 814 proteins	unknown protein	GGGCTGATGTTTTATATGATTCAAGTGGTTCTGGGCATCATCTAATCGAGTTCCTGATGGTAAAATGGGG
A004208_01	1.54625	0.173505	2122.5	1468.05	1.64493	0.101692	2355	1491.5	0.307968	0.000682907	379.75	1257.11	0.285352	0.00651412	436.75	1648.99	0.401843	0.0137246	407.75	1078.31	2.69506	0.0054237	1487.75	547.05	2.54833	0.00193965	1396.75	564.315	1.96104	0.0024618	672.75	344.994	4.03893	0.00181667	1299.25	314.41	4.77359	0.00119745	1067.5	225.756	At1g64380	AT1G64380.1	NM_105113 ,AY560876		AP2 domain-containing transcription factor, putative	encodes a member of the DREB subfamily A-6 of ERF/AP2 transcription factor family. The protein contains one AP2 domain. There are 8 members in this subfamily including RAP2.4.	AP2 domain-containing transcription factor, putative; FUNCTIONS IN: transcription factor activity, DNA binding; INVOLVED IN: response to chitin, regulation of transcription, DNA-dependent; LOCATED IN: nucleus; EXPRESSED IN: 22 plant structures; EXPRESSED	AP2 domain-containing transcription factor, putative	TCCTCTGTTTTCCTCAACGTACGATCATCATCAAACTTCCGAGCTAATGCTCCAAGCGGCGGCCGGGTCT
A001372_01	1.03479	0.899139	34.25	32.2582	0.603703	0.057278	23.3333	41.5282	0.617652	0.591124	31	57.6169	1.10125	0.87527	28.6667	33.7977	1.29982	0.422129	38	40.0522	1.17144	0.275175	1296	1134.55	0.93482	0.806562	1119.25	1266.12	1.18634	0.320855	1039.5	878.724	2.12486	0.0122747	1785.75	821.796	2.35594	0.00958986	1622.25	673.254	At1g64710	AT1G64710.2	NM_105146		oxidoreductase/ zinc ion binding		alcohol dehydrogenase, putative; FUNCTIONS IN: oxidoreductase activity, binding, zinc ion binding, catalytic activity; INVOLVED IN: oxidation reduction, metabolic process; EXPRESSED IN: 17 plant structures; EXPRESSED DURING: 13 growth stages; CONTAINS Int	alcohol dehydrogenase, putative	TATCCATCCCATGGAGCTCTTCCAAGGCAGATCCATCACCGCCTCTGTTTTCGGAGGCTTCAAACCCAAA
A000045_01	0.978387	0.492914	640	657.073	1.51345	0.00643245	923.5	617.834	1.64164	0.0639835	966.5	615.536	1.27729	0.202157	876	673.206	1.47858	0.248061	853.25	521.885	1.28393	0.449173	2864	2133.83	1.42426	0.125568	2832.5	2044.07	1.45609	0.0665382	2059.5	1433.92	1.59355	0.000969584	2108.5	1323.67	2.54904	0.0276093	2716.5	1168.72	At1g65500	AT1G65500.1	NM_105224		similar to unknown protein [Arabidopsis thaliana] (TAIR:AT1G65490.1)		unknown protein; FUNCTIONS IN: molecular_function unknown; INVOLVED IN: biological_process unknown; LOCATED IN: endomembrane system; EXPRESSED IN: 14 plant structures; EXPRESSED DURING: 9 growth stages; BEST Arabidopsis thaliana protein match is: unknown	unknown protein	GTGGAGGAGACCCCGACCATGCAGGCTTCCTCCAGGCAGTTATATTCCTGCTTCTGACCAATCTCCTTAA
A200955_01	1.30438	0.0836248	9048	6863.81	1.24343	0.167679	8329.5	6758.44	0.593394	0.0274127	4328.75	7542.77	0.642753	0.0299301	5449.25	8177.79	0.817033	0.108342	5121.75	6384.95	2.40447	0.00563907	2609.5	1066.4	1.85413	0.0204663	2034.5	1137.6	1.33531	0.0380203	1060.75	791.381	2.11891	0.0124242	1538.5	730.678	2.8478	0.000603887	1783.75	633.196	At1g65510	AT1G65510.1	-		similar to unknown protein [Arabidopsis thaliana] (TAIR:AT1G65490.1)		unknown protein; FUNCTIONS IN: molecular_function unknown; INVOLVED IN: N-terminal protein myristoylation; LOCATED IN: endomembrane system; EXPRESSED IN: 9 plant structures; EXPRESSED DURING: LP.06 six leaves visible, 4 anthesis, LP.04 four leaves visible	unknown protein	GAGGCTACAAGTCGCAAACTTGCAAACGGAAGGCCCATCGTGTGGACTCCGGCATCTAGATCATGTGGAG
At30005784	1.12151	0.576727	1684.5	1541.87	1.04945	0.667577	2239.25	2118.47	1.48245	0.0557243	2522.25	1816.77	1.85148	0.0353032	1796.75	1081.91	1.24901	0.0755284	2117.75	1840.89	0.791424	0.0426655	1468	1803.18	0.869991	0.114938	1571.5	1728.01	1.15776	0.112335	1542.5	1320.48	1.77136	0.0446241	1992.25	1160.06	2.23805	0.000121537	2125	954.555	At1g65660	AT1G65660.1	BT002797		SMP1 (swellmap 1); nucleic acid binding	Encodes a CCHC zinc finger protein that may function as a step II splicing factor. In an epigenetic allele of SMP1 (in which SMP1 and SMP2 mRNA is reduced) organs are smaller and contain fewer cells.	SWELLMAP 1 (SMP1); FUNCTIONS IN: single-stranded RNA binding, nucleic acid binding; INVOLVED IN: positive regulation of cell proliferation, RNA splicing; LOCATED IN: cellular_component unknown; EXPRESSED IN: 24 plant structures; EXPRESSED DURING: 15 growt	SMP1 (SWELLMAP 1); nucleic acid binding / single-stranded RNA binding	CGCAACAGAGAGAGAAGTCGAAGCTTCACGATCGTATAATAATGGCGACG
A019922_01	0.370787	0.0175944	1448.5	3938.04	0.651654	0.103377	2090.25	3237.34	1.1186	0.49834	3597.75	3317.04	0.840634	0.242653	3613.25	4240.85	0.795648	0.499477	2283.25	2897.97	1.21595	0.512577	265	199.166	1.17457	0.406026	226.5	190.042	1.49286	0.0892048	201.75	129.386	2.46083	0.0497224	288	116.096	7.05571	0.0024244	613.25	91.8698	At1g65690	AT1G65690.1	BX816082		harpin-induced protein-related / HIN1-related / harpin-responsive protein-related		harpin-induced protein-related / HIN1-related / harpin-responsive protein-related; FUNCTIONS IN: molecular_function unknown; INVOLVED IN: biological_process unknown; EXPRESSED IN: 15 plant structures; EXPRESSED DURING: 7 growth stages; CONTAINS InterPro D	harpin-induced protein-related / HIN1-related / harpin-responsive protein-related	GACCCATCCAAAGTCCCTTTGAACCAAAGGCCACAACGGTTCGTGCCGTTGGCTCCTCCAAAGAAGAGAA
A021853_01	0.958026	0.387456	58605.5	61526.4	0.972369	0.512914	63954.5	66034.1	1.05437	0.592215	63533.5	61355	1.16492	0.280393	62998.5	54729.7	1.18385	0.210991	60890.5	51670.2	0.963507	0.534983	38488.8	39621.2	0.994248	0.962151	34672.5	34151.9	1.31953	0.0127682	34413.8	25647	1.77859	0.00264047	45765	25500.1	2.33667	0.00545155	44200	19227.1	At1g65980	AT1G65980.2	NM_105270 ,AF121355		TPX1 (THIOREDOXIN-DEPENDENT PEROXIDASE 1); antioxidant	thioredoxin-dependent peroxidase	thioredoxin-dependent peroxidase 1 (TPX1); FUNCTIONS IN: oxidoreductase activity, antioxidant activity; INVOLVED IN: response to cadmium ion; LOCATED IN: chloroplast, plasma membrane, membrane; EXPRESSED IN: 27 plant structures; EXPRESSED DURING: 16 growt	TPX1 (thioredoxin-dependent peroxidase 1); antioxidant/ oxidoreductase	ATCCTCAAGGCTCTCTAAGAAATGTACCACTTGTGTTGTCTATGTAAACCGCTGTATGTGTAGTAGAGGA
At30005822	1.14641	0.662352	2900.75	2366.3	1.45972	0.261972	3475.5	2138.82	1.5209	0.137779	3782	2316.17	1.27287	0.424123	2804.75	2243.96	0.958193	0.830703	1894.75	1855.25	0.978269	0.94098	504.25	489.732	1.27312	0.525056	733.5	505.578	2.10038	0.0466028	778	350.884	2.55349	0.0233175	837.25	335.751	3.0966	0.0164637	681.5	252.85	At1g66050	AT1G66050.1	AK176778 ,NM_105276 ,NM_105275 ,AK221256		zinc finger (C3HC4-type RING finger) family protein	Encodes a protein that is similar to VIM1 but is not involved in cytosine methylation. This protein has an N-terminal PHD domain and two RING domains surrounding an SRA domain. ORTH5/VIM2 has E3 ubiquitin ligase activity in vitro.	VARIANT IN METHYLATION 2 (VIM2); FUNCTIONS IN: ubiquitin-protein ligase activity, protein binding, zinc ion binding; INVOLVED IN: DNA methylation on cytosine, protein ubiquitination; LOCATED IN: cellular_component unknown; CONTAINS InterPro DOMAIN/s: Zinc	VIM2 (VARIANT IN METHYLATION 2); protein binding / ubiquitin-protein ligase/ zinc ion binding	CCCTTGCTGCACAACCGATCTCTCCGAGTTTCTCCAAAACCCGCAGGTGAACAGAGAGATGATGGAGATA
A200978_01	0.780965	0.0165091	1728.5	2228.91	0.758917	0.0314934	1633.5	2115.96	0.543629	0.00920938	1226.5	2221.12	0.666935	0.00872759	1591.25	2336.74	1.13453	0.269216	2339.25	2083.64	0.906736	0.634558	201.75	225.727	1.11318	0.536458	251	217.797	1.60572	0.0388318	222	137.83	2.10418	0.00852752	270	130.014	2.82861	0.0137658	281.75	103.521	At1g67710	AT1G67710.1	NM_105439		ARR11 (RESPONSE REGULATOR 11); transcription factor/ two-component response regulator	Encodes an Arabidopsis response regulator (ARR) protein that acts in concert with other type-B ARRs in the cytokinin signaling pathway.	RESPONSE REGULATOR 11 (ARR11); FUNCTIONS IN: transcription factor activity, two-component response regulator activity; INVOLVED IN: cytokinin mediated signaling, response to cytokinin stimulus; EXPRESSED IN: 6 plant structures; EXPRESSED DURING: petal dif	ARR11 (RESPONSE REGULATOR 11); transcription factor/ two-component response regulator	AAAGATGTCGAAGTGAATTCAGGCTACCAAAGCCCTGGGAGGAGCAGCTATGTATTCTCTGGAGGAAATT
A004588_01	0.97514	0.898694	2679.5	2702.09	1.10357	0.635477	2894.5	2567.43	0.840877	0.229144	1998.5	2409.16	0.964093	0.70621	2816.75	2896.85	1.61945	0.00129349	3444.75	2144.85	2.63025	0.000319368	1900.25	720.93	1.82922	0.110411	1285.75	710.699	1.61338	0.0176173	830.75	513.299	1.83545	0.0753316	915.75	501.207	2.63715	0.00744663	1045.75	386	At1g67930	AT1G67920.1	BX817931		similar to unknown protein [Arabidopsis thaliana] (TAIR:AT1G24600.1)		unknown protein; FUNCTIONS IN: molecular_function unknown; INVOLVED IN: biological_process unknown; LOCATED IN: cellular_component unknown; EXPRESSED IN: 9 plant structures; EXPRESSED DURING: LP.06 six leaves visible, 4 anthesis, LP.04 four leaves visible	unknown protein	CACGTTCTCCTCTTGGTTTAGGGGAGAGATCTATTTCCGTTGGGAATTGATCCATGTTTGACTTTATAGT
A002917_01	0.616576	0.00288306	5846.5	9683.12	0.538686	0.0317938	4584.25	8308.87	0.16836	0.0173749	1548.5	8938.57	0.224234	0.0119218	2079.75	9685.97	0.395874	0.0455024	3120.75	7946.74	1.40096	0.331272	1144	776.861	2.20269	0.0481982	1922.5	832.999	2.87003	0.0111304	1537.5	569.82	4.67308	0.00936392	2457.5	563.783	6.56438	0.00402812	2747.5	472.869	At1g68620	AT1G68620.1	NM_105534 ,AF370151		similar to unknown protein [Arabidopsis thaliana] (TAIR:AT5G16080.1); similar to CXE carboxylesterase [Actinidia deliciosa] (GB:ABB89015.1); contains InterPro domain Esterase/lipase/thioesterase; (InterPro:IPR000379); contains InterPro domain Alpha/beta h		hydrolase; FUNCTIONS IN: hydrolase activity; INVOLVED IN: metabolic process; LOCATED IN: cellular_component unknown; EXPRESSED IN: 11 plant structures; EXPRESSED DURING: LP.06 six leaves visible, 4 anthesis, LP.04 four leaves visible, C globular stage, pe	hydrolase	AACAGAGAGCATCCTTATTGTAAACCTGTGAAGATGATCATCAAGTCGTCGACGGTGACAAGGACGCTGG
A019957_01	1.01518	0.941358	2242.25	2259.77	1.08779	0.697409	3002.75	2546.5	1.46359	0.128806	3378	2358.58	1.62055	0.239796	3515.75	2194.65	1.80889	0.027651	4370.75	2531.74	0.986267	0.94635	1083.5	1061.31	1.08507	0.789185	1080.25	874.243	1.63453	0.0992828	1145.5	705.637	2.45426	0.0242931	1398	598.827	2.46992	0.00677639	1346	574.215	At1g68820	AT1G68820.1	NM_105556 ,AF370299		membrane protein, putative		membrane protein, putative; FUNCTIONS IN: protein binding, zinc ion binding; EXPRESSED IN: 22 plant structures; EXPRESSED DURING: 13 growth stages; CONTAINS InterPro DOMAIN/s: Zinc finger, RING-type (InterPro:IPR001841); BEST Arabidopsis thaliana protein	membrane protein, putative	TCCGATCAACGTGGTTCTACTCCCATGTAGACATCACGTCCTCTGCAGTACATGCTGCGAGAAATGCAAG
A003322_01	0.786225	0.0161422	12716.8	16013.6	0.695904	0.0246535	15934	24819.9	0.934476	0.498476	19098.2	19064.5	1.20262	0.507804	21113	14957.1	1.47895	0.121755	33136	24182.7	1.37489	0.282423	2489.75	1789.66	1.0522	0.848692	2730.5	2200.29	1.63212	0.0439857	3821.75	2320.48	2.39297	0.0278882	4897.5	1663.31	1.93019	0.00657431	1875.75	1088.23	At1g68960	AT1G68960.1	AY630770		similar to unknown protein [Arabidopsis thaliana] (TAIR:AT5G03390.1); contains InterPro domain Protein of unknown function DUF295; (InterPro:IPR005174)		unknown protein; FUNCTIONS IN: molecular_function unknown; INVOLVED IN: biological_process unknown; LOCATED IN: mitochondrion; CONTAINS InterPro DOMAIN/s: Protein of unknown function DUF295 (InterPro:IPR005174); BEST Arabidopsis thaliana protein match is:	unknown protein	TCGTTATCTCTCTGACTCTACTCCACCACCCGGTCGCATGTTTTGGCTTCCTCCCACAATATCCCAATAG
A003708_01	1.01723	0.969902	1014.25	1212.29	0.998391	0.997354	996.5	1158.45	1.41022	0.450666	1458.25	1267.62	0.694681	0.480291	716.25	1182.8	0.726936	0.661659	688.25	984.002	1.15436	0.724448	112	82.2433	0.853486	0.645917	76.25	86.6799	1.73242	0.210858	95	50.3053	2.36963	0.0443977	130.25	52.8224	6.71483	0.00744818	223	35.6809	At1g69920	AT1G69920.1	NM_105660		ATGSTU12 (Arabidopsis thaliana Glutathione S-transferase (class tau) 12); glutathione transferase	Encodes glutathione transferase belonging to the tau class of GSTs. Naming convention according to Wagner et al. (2002).	GLUTATHIONE S-TRANSFERASE TAU 12 (ATGSTU12); FUNCTIONS IN: glutathione transferase activity; INVOLVED IN: toxin catabolic process; LOCATED IN: cytoplasm; CONTAINS InterPro DOMAIN/s: Thioredoxin fold (InterPro:IPR012335), Glutathione S-transferase, C-termi	ATGSTU12 (GLUTATHIONE S-TRANSFERASE TAU 12); glutathione transferase	AAATGGTTCGAATACTACTGTGAAGCTGATAGGGACATGGGCAAGCCCATTCGCTATAAGGGCTCAAGTG
A020416_01	1.31161	0.398862	290.5	208.298	1.25345	0.469225	241.5	169.56	1.05168	0.864233	185.25	161.175	0.548194	0.0683957	123.25	201.431	1.23733	0.565994	182	142.258	1.85955	0.0855989	181.25	96.1014	1.77051	0.125646	171.75	97.6654	2.61515	0.041747	149.25	60.2788	2.99406	0.0455013	147.5	56.8645	6.27848	0.0175361	242.25	46.7383	At1g69930	AT1G69930.1	NM_105661 ,AK119143		ATGSTU11 (Arabidopsis thaliana Glutathione S-transferase (class tau) 11); glutathione transferase	Encodes glutathione transferase belonging to the tau class of GSTs. Naming convention according to Wagner et al. (2002).	GLUTATHIONE S-TRANSFERASE TAU 11 (ATGSTU11); FUNCTIONS IN: glutathione transferase activity; INVOLVED IN: toxin catabolic process; LOCATED IN: cytoplasm; EXPRESSED IN: 8 plant structures; EXPRESSED DURING: LP.06 six leaves visible, 4 anthesis, LP.04 four	ATGSTU11 (GLUTATHIONE S-TRANSFERASE TAU 11); glutathione transferase	CAGGTCTTTTCCATTGGGCTGACAGATTCTACGCCCATGAAGCGGTCAAGCCTGTCATGCCCGATATCGA
A019751_01	0.842944	0.0756725	8122.5	9825.19	0.965593	0.795257	8259	8495.31	1.37875	0.00223389	12831	9297.41	1.32835	0.0137537	12824	9698.47	1.42332	0.0844207	11136	7812.97	0.920486	0.510212	8427.5	9322.42	1.17382	0.467981	10034.8	8144.79	1.92595	0.00552441	10834.8	5640.48	2.19331	0.0071844	13148	6010.47	2.23511	0.00933061	9910.5	4730.95	At1g70160	AT1G70160.1	NM_105684 ,AF360200		similar to unknown protein [Arabidopsis thaliana] (TAIR:AT5G54870.1); similar to unknown protein [Arabidopsis thaliana] (TAIR:AT4G27020.1); similar to unknown protein [Oryza sativa (japonica cultivar-group)] (GB:BAD53001.1); similar to unknown protein [Or		unknown protein; FUNCTIONS IN: molecular_function unknown; INVOLVED IN: biological_process unknown; LOCATED IN: endomembrane system; EXPRESSED IN: 24 plant structures; EXPRESSED DURING: 15 growth stages; BEST Arabidopsis thaliana protein match is: unknown	unknown protein	GGCACTTAATAAACGACTCGGTACTGAGGATCTGGATTTGTATGGGATACTTGAAGAAACAGCGAGGCGT
A001698_01	0.872023	0.222273	338.5	390.326	1.28084	0.00855435	455.5	355.002	1.11538	0.27674	374	327.878	0.649248	0.0938295	243.25	357.855	0.728397	0.0630737	203.25	260.276	0.982585	0.935074	222.5	212.722	1.42577	0.370863	351.25	220.435	1.78853	0.0462492	284	155.543	2.43859	0.0269282	299.75	129.702	2.39376	0.0369018	214.5	100.621	At1g71200	AT1G71200.1	-		basic helix-loop-helix (bHLH) family protein		DNA binding / transcription factor; FUNCTIONS IN: transcription factor activity, DNA binding; INVOLVED IN: regulation of transcription; LOCATED IN: nucleus; CONTAINS InterPro DOMAIN/s: Basic helix-loop-helix dimerisation region bHLH (InterPro:IPR001092),	DNA binding / transcription factor	AACAAGACCATAACGCTAAGGAGCGTTTAAGGAGGATGAGACTTCATGCCTCTTACCTCACTCTTGGCAC
A000539_01	1.51879	0.0147521	1928.75	1287.7	0.893605	0.457665	1408	1547.3	0.919884	0.538659	1991	2008.62	0.917119	0.648307	1885.75	1752.36	1.18533	0.538235	3647.75	2088.48	1.43401	0.345631	1222.75	836.657	1.57097	0.0430993	1641.25	1049.5	2.22858	0.0197667	1460.75	690.422	2.66857	0.0797479	1251.5	494.384	3.02451	0.0247465	1572.75	515.712	At1g71520	AT1G71520.1	NM_105820 ,BT010999		AP2 domain-containing transcription factor, putative	encodes a member of the DREB subfamily A-5 of ERF/AP2 transcription factor family. The protein contains one AP2 domain. There are 16 members in this subfamily including RAP2.1, RAP2.9 and RAP2.10.	AP2 domain-containing transcription factor, putative; FUNCTIONS IN: transcription factor activity, DNA binding; INVOLVED IN: response to chitin, regulation of transcription, DNA-dependent; LOCATED IN: nucleus; CONTAINS InterPro DOMAIN/s: DNA-binding, inte	AP2 domain-containing transcription factor, putative	GGCGAATATGGAGGAGGAGGACAAACTTAGTATCTCCGTGTATGATTATCTTGAAGACGATCTCGTTTGA
A003568_01	0.741554	0.112097	202.25	275.988	0.931537	0.656821	216.5	235.831	0.957513	0.842431	214.25	234.723	0.860423	0.468943	209.25	244.827	1.29123	0.369018	212.75	170.007	1.0253	0.870828	212.25	198.419	1.57023	0.18982	271.75	160.826	2.78234	0.00506949	341.5	122.105	4.73504	0.00450726	512.75	114.025	4.82465	0.00357583	433.75	98.8807	At1g71910	AT1G71910.1	NM_105849 ,AK117361		unknown protein		unknown protein; FUNCTIONS IN: molecular_function unknown; INVOLVED IN: biological_process unknown; EXPRESSED IN: 21 plant structures; EXPRESSED DURING: 11 growth stages; Has 11 Blast hits to 11 proteins in 5 species: Archae - 0; Bacteria - 0; Metazoa - 0	unknown protein	ATCGCTAGCTTCTCATGATTCTTCTCACCATTCCGGTCTTGATTCACCTCCTTTGTGGAAACACTCACCG
A002646_01	1.0869	0.602601	7334.5	6713.39	1.08016	0.684451	8065.25	6883.55	1.41836	0.0524366	9816	6776.84	1.62907	0.0427635	11598	6933.13	1.51088	0.00610453	10492.5	7122.64	0.987527	0.940903	7987.5	8313.87	1.01534	0.942034	7445.5	7022.2	1.33503	0.124033	7262.25	5549.67	2.0425	0.00589167	10205.2	5111.94	2.20982	0.0138075	9564.75	4482.8	At1g72710	AT1G72710.1	NM_105930 ,AY059850		casein kinase, putative	Encodes a member of the casein kinase 1 protein family that is localized to the cytoplasm and nucleus.	CASEIN KINASE 1-LIKE PROTEIN 2 (CKL2); FUNCTIONS IN: protein serine/threonine kinase activity, protein kinase activity, kinase activity, ATP binding; INVOLVED IN: protein amino acid phosphorylation; LOCATED IN: nucleus, plasma membrane, cytoplasm; EXPRESS	CKL2 (CASEIN KINASE 1-LIKE PROTEIN 2); ATP binding / kinase/ protein kinase/ protein serine/threonine kinase	ATGGTCCTGTAGTTGGGCCAAGCTCTGCCCTCCCCCCTGCCATTACCAGTGCTGAGAGGCCATCAGGTGG
A022109_01	0.902132	0.745394	4358.5	5066.05	0.737598	0.17367	3846.75	5179.08	0.495114	0.0251348	2519	5122.47	0.472749	0.0619696	2140.75	4578.91	0.464813	0.0545988	2223.75	4541.16	0.906473	0.726942	2970.25	3083.16	1.37479	0.125808	3889	2846.97	1.73229	0.0079349	3676.25	2139.73	2.19199	0.0520139	4804.25	2089.97	2.33783	0.0184769	3997	1728.97	At1g72770	AT1G72770.1	NM_105936		HAB1 (HOMOLOGY TO ABI1); protein phosphatase type 2C	mutant has ABA hypersensitive inhibition of seed germination; Protein Phosphatase 2C	HOMOLOGY TO ABI1 (HAB1); FUNCTIONS IN: protein serine/threonine phosphatase activity, catalytic activity; INVOLVED IN: protein amino acid dephosphorylation; LOCATED IN: protein serine/threonine phosphatase complex; EXPRESSED IN: 22 plant structures; EXPRE	HAB1 (HOMOLOGY TO ABI1); catalytic/ protein serine/threonine phosphatase	CATCGGTGACAGATATCTGAAGCCATATGTGATCCCAGAACCGGAAGTGACATTCATGCCTCGGTCAAGA
A025740_01	0.723496	0.321021	1508	2040.73	0.71942	0.262506	1592.75	2242.56	1.13776	0.595324	2986.25	2491.78	1.6224	0.205836	3189.25	2180.42	1.35654	0.51096	2782.75	1811.76	0.84887	0.67867	438	455.764	1.1368	0.657585	502.25	413.559	1.50781	0.135227	483	298.008	2.11849	0.0486164	565.25	263.404	2.99444	0.0353232	638.5	238.627	At1g73290	AT1G73290.1	NM_105988		SCPL5 (serine carboxypeptidase-like 5); serine carboxypeptidase		serine carboxypeptidase-like 5 (scpl5); FUNCTIONS IN: serine-type carboxypeptidase activity; INVOLVED IN: proteolysis; LOCATED IN: endomembrane system; EXPRESSED IN: hypocotyl, root; CONTAINS InterPro DOMAIN/s: Peptidase S10, serine carboxypeptidase (Inte	scpl5 (serine carboxypeptidase-like 5); serine-type carboxypeptidase	GAACTTTACGAGTCGTTGAAGAGAGTCTGCAAAGGAGAATATGTTGATCCACGTGACACAGAATGCTTGA
At30006635	0.697471	0.10511	2056.25	2981.47	0.826277	0.467362	2208.75	2471.89	0.706496	0.160865	1839.5	2636.72	0.662205	0.0970517	1953.5	2931.71	0.717661	0.114833	1727.75	2347.49	0.948079	0.457595	420.5	431	1.49609	0.0470237	734.25	465.115	2.26623	0.00524755	778	328.559	3.50225	0.00788033	1107.5	321.33	3.1425	0.00731045	732.75	223.772	At1g73390	AT1G73390.3	NM_202409		similar to unknown protein [Arabidopsis thaliana] (TAIR:AT1G17940.1); similar to unknown protein [Oryza sativa (japonica cultivar-group)] (GB:BAD23062.1); contains domain PCD6 INTERACTING PROTEIN-RELATED (PTHR23030)		FUNCTIONS IN: molecular_function unknown; LOCATED IN: cellular_component unknown; EXPRESSED IN: 24 plant structures; EXPRESSED DURING: 13 growth stages; CONTAINS InterPro DOMAIN/s: BRO1 (InterPro:IPR004328); BEST Arabidopsis thaliana protein match is: unk		ATCCTCTGCTTGCTCTCTTCTCACAGCCCCATCCTCTTTAATTACCATCTCCAATCCCCTGAACCAGGAT
A002732_01	0.591269	0.0426068	301	532.595	0.670042	0.049743	347.5	517.292	0.66876	0.105722	367.5	521.88	0.726983	0.0816141	429.75	575.458	0.812362	0.387916	362	430.848	0.86613	0.287503	1963.75	2300.82	1.04197	0.836783	2153.75	1957.71	1.35724	0.0516431	2109	1510.5	2.02477	0.00453425	3003.75	1485.09	2.48212	0.00748226	2678	1152.78	At1g73680	AT1G73680.1	NM_106027 ,AY081283		pathogen-responsive alpha-dioxygenase, putative		pathogen-responsive alpha-dioxygenase, putative; FUNCTIONS IN: oxidoreductase activity, acting on single donors with incorporation of molecular oxygen, incorporation of two atoms of oxygen, peroxidase activity, heme binding; INVOLVED IN: response to oxida	pathogen-responsive alpha-dioxygenase, putative	ACGAGAGATACCGATGACGGAACTGATCGGGAAAAAAGCAGGAGAAAAGGCTTCGAAACTTGGGTTTGAG
A001743_01	0.776747	0.000205676	567.5	732.506	0.723244	0.0298213	538.5	765.844	0.828765	0.160993	607.5	750.329	0.808685	0.0724752	490	617.933	1.13773	0.331584	584.5	529.041	0.992474	0.956592	484.5	492.389	1.7514	0.0308154	874.75	499.899	2.27122	0.00622542	715.75	344.98	1.53831	0.255868	343.75	214	1.6792	0.0903269	345	220.917	At1g73700	AT1G73700.1	AY085051		MATE efflux family protein		MATE efflux family protein; FUNCTIONS IN: drug transporter activity, antiporter activity, transporter activity; INVOLVED IN: multidrug transport; LOCATED IN: membrane; EXPRESSED IN: 8 plant structures; EXPRESSED DURING: 4 anthesis, petal differentiation a	MATE efflux family protein	GAGCTTCTGGTTCTTGCCTCAGGCCTTCTTCCTAACCCGGTTTTAGAAACTTCGGTGCTTTCAATCTGTC
A000305_01	0.859992	0.606951	1236.5	1430.94	0.99686	0.991763	1396.75	1329.1	1.1243	0.501564	1911.5	1591.8	1.36557	0.167199	2476.75	1750.78	1.39821	0.186116	1926.5	1329.02	0.979583	0.954176	918.75	1089.11	1.08833	0.791583	1193	1006.78	1.61964	0.0855013	1282.5	807.303	2.32261	0.0176833	1428.75	682.669	2.29264	0.0407426	1216	613.165	At1g73980	AT1G73980.1	NM_106057 ,AF462846		phosphoribulokinase/uridine kinase family protein		phosphoribulokinase/uridine kinase family protein; FUNCTIONS IN: adenylate cyclase activity, phosphotransferase activity, alcohol group as acceptor, kinase activity, ATP binding; INVOLVED IN: biosynthetic process, cAMP biosynthetic process, metabolic proc	phosphoribulokinase/uridine kinase family protein	AACTTTCAGACCAAATATCAACACTGAACGAGAGGATGGATGAATTCACATCCCGCATTGAAGAGTTGAA
At30006706	0.930492	0.440877	28733.2	30775.3	1.0182	0.901082	27681.8	26905.1	0.668455	0.0531121	19617.5	29398.4	0.467075	0.00505402	14367.2	30827.2	0.412722	0.00900524	11734.8	26921	1.29357	0.296338	4493.75	3366.41	1.27278	0.240392	4214	3234.32	1.3545	0.0372033	3249	2423.12	1.45954	0.0244941	3401	2347.41	2.04013	0.0256915	3308	1667.27	At1g74020	AT1G74020.1	NM_106061 ,AY034970		SS2 (STRICTOSIDINE SYNTHASE 2); strictosidine synthase	Encodes AtSS-2 strictosidine synthase.	STRICTOSIDINE SYNTHASE 2 (SS2); FUNCTIONS IN: strictosidine synthase activity; INVOLVED IN: response to jasmonic acid stimulus, response to wounding; LOCATED IN: plasma membrane, vacuole; EXPRESSED IN: 24 plant structures; EXPRESSED DURING: 13 growth stag	SS2 (STRICTOSIDINE SYNTHASE 2); strictosidine synthase	GGGTCGCTTCAGTGGTGAACAAGATCATCGTACCTACGAACCCATCAGCAGTCAAAGTTAACTCTAATGG
A003619_01	0.895164	0.193226	1108.25	1244.47	1.28142	0.0528844	1620.5	1241.87	1.06894	0.554241	1419.25	1285.58	0.746386	0.0499657	1010.5	1339.62	0.672684	0.190242	717.25	1100.45	1.27155	0.152075	602.75	494.054	1.36529	0.176816	573.25	412.793	1.40589	0.0329686	483.5	335.151	1.16782	0.598889	328.75	280.837	2.15899	0.0052102	476.75	217.886	At1g74360	AT1G74360.1	NM_106096		leucine-rich repeat transmembrane protein kinase, putative		leucine-rich repeat transmembrane protein kinase, putative; FUNCTIONS IN: protein binding, protein serine/threonine kinase activity, protein tyrosine kinase activity, protein kinase activity, ATP binding; INVOLVED IN: transmembrane receptor protein tyrosi	leucine-rich repeat transmembrane protein kinase, putative	ACTCTTAAATGTAGGAGATAGCCATGTGAGCACAGTGATTGCAGGCACAATCGGGTATGTAGCTCCCGAG
A020306_01	0.877154	0.152465	1787.5	2055.44	0.926276	0.649052	1647.5	1698.59	1.18852	0.15618	2372.25	1996.02	1.34769	0.0808243	2813.5	2122.82	1.45893	0.0570735	2540.25	1678.61	0.914482	0.533518	1008	1048.45	1.04373	0.720348	1149.75	1058.55	1.17616	0.056972	934.5	782.291	1.58929	0.0189736	1130	721.525	2.14243	0.018601	1047.25	506.162	At1g74410	AT1G74410.1	NM_106101		zinc finger (C3HC4-type RING finger) family protein		zinc finger (C3HC4-type RING finger) family protein; FUNCTIONS IN: protein binding, zinc ion binding; INVOLVED IN: response to chitin; EXPRESSED IN: 24 plant structures; EXPRESSED DURING: 15 growth stages; CONTAINS InterPro DOMAIN/s: Zinc finger, RING-typ	zinc finger (C3HC4-type RING finger) family protein	GGTCATGCCCCATTTGCAGACAGGCAGTTAAAGATTAAAACACGACTGTTGCCGAGCTGTGTACATAGCA
A000383_01	1.13076	0.613251	2539.25	2239.38	0.991369	0.970427	2515	2592.83	0.945891	0.815418	2147.75	2417.63	1.16227	0.511519	2975.25	2424.94	1.36087	0.474542	3195.75	2354.35	1.306	0.597071	168	111.056	1.31063	0.302248	118.75	85.1445	2.04952	0.0713726	118	62.5982	2.35579	0.078266	122.25	60.4199	3.162	0.0335193	152.75	57.1828	At1g74590	AT1G74590.1	NM_106118 ,AK117614		ATGSTU10 (Arabidopsis thaliana Glutathione S-transferase (class tau) 10); glutathione transferase	Encodes glutathione transferase belonging to the tau class of GSTs. Naming convention according to Wagner et al. (2002).	GLUTATHIONE S-TRANSFERASE TAU 10 (GSTU10); FUNCTIONS IN: glutathione transferase activity; INVOLVED IN: response to cyclopentenone, toxin catabolic process; LOCATED IN: cytoplasm; EXPRESSED IN: stem, root, stamen; EXPRESSED DURING: 4 anthesis; CONTAINS In	GSTU10 (GLUTATHIONE S-TRANSFERASE TAU 10); glutathione transferase	AAGCAATCGGTGTAGACATAATTGGTCCAGTGAACACTCCGACTTTATACAACTGGATAGAGCGCCTGCA
A003330_01	0.754	0.199754	287.75	384.761	0.852818	0.522892	285.5	326.234	1.35995	0.0536172	455.5	323.911	1.55079	0.031399	599.25	379.96	1.69017	0.0196793	532.25	319.321	0.888836	0.423882	298	335.406	0.982763	0.947315	331.75	313.266	1.39195	0.177693	338.25	233.619	1.81513	0.0156465	361.75	205.102	2.02371	0.0296488	306	167.001	At1g74680	AT1G74680.1	NM_106126 ,AY057616		exostosin family protein		exostosin family protein; FUNCTIONS IN: catalytic activity; INVOLVED IN: biological_process unknown; LOCATED IN: endomembrane system, membrane; EXPRESSED IN: 22 plant structures; EXPRESSED DURING: 13 growth stages; CONTAINS InterPro DOMAIN/s: Exostosin-li	exostosin family protein	TCAGAGACACCTGAAATCAAGAGACCTTGTAGTAGTGCAGCTATTAGAGTGAAGAACTCTAATGAAGCTG
A000814_01	1.21783	0.0167655	29228.5	24042.1	1.38551	0.0258739	37957.2	26827	1.7537	0.0162031	43023.5	24421.1	1.51395	0.00562096	35124.8	22659.5	1.73719	0.0122548	43442.8	25679.4	1.13348	0.0153018	8316.75	7332.82	1.34268	0.126696	9875.5	6820.18	1.67082	0.014215	9130.25	5499.15	2.01389	0.00338828	9890.5	4908.19	1.83933	0.00232289	7820.75	4275.22	At1g74840	AT1G74840.1	-		myb family transcription factor		myb family transcription factor; FUNCTIONS IN: transcription factor activity, DNA binding; INVOLVED IN: in 9 processes; LOCATED IN: chloroplast; EXPRESSED IN: 22 plant structures; EXPRESSED DURING: 13 growth stages; CONTAINS InterPro DOMAIN/s: SANT, DNA-b	myb family transcription factor	AAAGAAAGCACAAGGGGCAAAATCGGAAAGATTATCATGGCCGACGGTAGTACTAGTTCTTCGGAGTCCA
At30006810	0.919235	0.38793	1232.25	1344.34	0.960514	0.782722	1244.25	1313.36	0.905209	0.578793	1043.75	1169.97	0.806352	0.215246	1222.75	1400.65	1.34526	0.425428	1512.25	1035.77	2.96628	0.000398283	1445.75	493.773	1.34126	0.199328	649.25	516.893	1.09048	0.503706	378	352.92	2.43353	0.00251831	774.5	327.174	3.50557	0.00624076	958.75	266.169	At1g75000	AT1G75000.1	NM_106157		GNS1/SUR4 membrane family protein		GNS1/SUR4 membrane family protein; FUNCTIONS IN: molecular_function unknown; INVOLVED IN: biological_process unknown; LOCATED IN: integral to membrane; CONTAINS InterPro DOMAIN/s: GNS1/SUR4 membrane protein (InterPro:IPR002076); BEST Arabidopsis thaliana	GNS1/SUR4 membrane family protein	AGGCGTACTCTGTATACACCTGGTCAAACGCGGCGGTTGTAACGGTATCGGTGCTTGGTTGTTTAACTCT
A002800_01	0.940682	0.266398	5405	5744.08	1.2484	0.129465	6715.5	5339.36	1.82512	0.00110203	10078.5	5512.08	1.65207	0.00202871	9802.75	5913.82	1.42272	0.0102226	7076.75	4910.89	0.925205	0.391485	5335	5785.42	1.19664	0.253463	6777	5409.6	1.5439	0.00404295	5921.75	3814.6	1.9195	0.00612546	7886.75	4156.54	2.02569	0.0150564	5869.75	3031.06	At1g76150	AT1G76150.1	BX816614		maoC-like dehydratase domain-containing protein	Encodes a monofunctional enoyl-CoA hydratase 2, involved in the degradation of even cis-unsaturated fatty acids, gene expression is enhanced during the first 2 days of germination, as well as in senescent leaves.	maoC-like dehydratase domain-containing protein; FUNCTIONS IN: oxidoreductase activity, 3R-hydroxyacyl-CoA dehydratase activity; INVOLVED IN: fatty acid beta-oxidation, unsaturated, even number, metabolic process; LOCATED IN: peroxisome; EXPRESSED IN: 23	maoC-like dehydratase domain-containing protein	ACAGAAGGACTGGATTTGCCAGGTTTTAAATATGATCCTAGTCTCTTGTTGCATGGGCAGCAGTATATTG
A000151_01	0.722108	0.0328817	1199.25	1658.93	0.693281	0.078115	913.25	1321.15	0.825233	0.153267	1093.75	1354.84	0.764384	0.0303095	1268.75	1641.22	0.924389	0.707423	1055.75	1121.76	1.64403	0.00538553	488.25	291.782	1.16847	0.218579	344	298.94	1.31951	0.131353	216.25	166.812	1.55957	0.0111406	285.25	183.209	2.07065	0.00134849	274.5	133.797	At1g76980	AT1G76980.1	BT010704		similar to EMB2170 (EMBRYO DEFECTIVE 2170) [Arabidopsis thaliana] (TAIR:AT1G21390.1)		FUNCTIONS IN: molecular_function unknown; INVOLVED IN: biological_process unknown; LOCATED IN: cellular_component unknown; BEST Arabidopsis thaliana protein match is: emb2170 (embryo defective 2170) (TAIR:AT1G21390.1); Has 33 Blast hits to 33 proteins in		TTGAATTTTCCGAGAACTTTCGATGATCATTCAGATTCCGGCGTCTGTTCGCCTCCTCTGTGGAGAACGA
At30007151	0.768153	0.0481343	33275.2	44033.9	0.831228	0.233242	29546.8	35210.5	1.1412	0.0121529	40292.8	35640.1	1.28539	0.0392892	45485.2	35054.1	1.36426	0.0428928	46869	35791.3	1.12	0.400559	19054	17385.2	1.27631	0.149093	24019	17964.6	1.44549	0.00130788	19928.8	13772.5	2.28174	0.0151084	31030	13970.1	2.06342	0.0118181	21904.5	11014.4	At1g78080	AT1G78080.1	AF370152		RAP2.4 (related to AP2 4); DNA binding / transcription factor	encodes a member of the DREB subfamily A-6 of ERF/AP2 transcription factor family (RAP2.4). The protein contains one AP2 domain. There are 8 members in this subfamily.	related to AP2 4 (RAP2.4); FUNCTIONS IN: transcription factor activity, DNA binding; INVOLVED IN: regulation of transcription, DNA-dependent; LOCATED IN: nucleus; EXPRESSED IN: 22 plant structures; EXPRESSED DURING: 13 growth stages; CONTAINS InterPro DOM	RAP2.4 (related to AP2 4); DNA binding / transcription factor	TGGTTTGTATTAGTCTCTCTGTGTCGGTCCAGCTTGCGGTTTTTTGTCAGGCTCGACCATGCCACAGTTT
A201068_01	0.917215	0.347427	6603.5	7204.91	1.10125	0.512814	10147.5	9875.17	1.39949	0.0737399	15435.8	11629.4	1.59509	0.0296411	11696.8	9041.45	1.54147	0.0132681	8489.25	5407.06	1.18748	0.293816	2064.25	1592.98	1.41832	0.0981899	2494.25	1771.76	1.87902	0.00620046	2549.75	1381.03	1.95763	0.0283101	1022.25	539.334	2.82138	0.0184586	1127.5	421.375	At1g78160	AT1G78160.1	NM_106466		APUM7 (ARABIDOPSIS PUMILIO 7); RNA binding		Arabidopsis Pumilio 7 (APUM7); FUNCTIONS IN: RNA binding, binding; LOCATED IN: chloroplast; EXPRESSED IN: 8 plant structures; EXPRESSED DURING: 4 anthesis, petal differentiation and expansion stage; CONTAINS InterPro DOMAIN/s: Pumilio RNA-binding region (	APUM7 (Arabidopsis Pumilio 7); RNA binding / binding	GTTATAGAACTAAGGATTCCTTCTGCGGTGGCGATGATGCTGGCTCAATTAAAAGGGCATTACGTTCAGC
A003327_01	0.729989	0.172863	1115.25	1579.96	0.823535	0.349835	1192	1487.87	1.06813	0.629579	1552.75	1501.78	1.22805	0.127823	1826.25	1507.26	1.36564	0.0349794	1839.75	1296.64	0.896262	0.489628	485.5	541.353	0.973847	0.881621	507	499.623	1.60139	0.00493126	517.5	323.473	1.98028	0.0312569	648.25	329.562	2.49063	0.0141574	655.5	270.975	At1g78480	AT1G78480.1	NM_106495		prenyltransferase/squalene oxidase repeat-containing protein		prenyltransferase/squalene oxidase repeat-containing protein; FUNCTIONS IN: catalytic activity; LOCATED IN: endomembrane system; EXPRESSED IN: 22 plant structures; EXPRESSED DURING: 13 growth stages; CONTAINS InterPro DOMAIN/s: Terpenoid cylases/protein p	prenyltransferase/squalene oxidase repeat-containing protein	ATACTCAGAGAAGGTCCTGATGAAGGACGAGAATATGCGTGTAAACTGACGAGTAAGATGCCTTGGATCG
At30007214	0.987895	0.905463	262.25	261.286	1.19655	0.0463871	298.25	245.999	1.20336	0.23541	329	268.278	1.0934	0.546416	288.25	258.558	1.05332	0.446904	191.5	182.404	0.977272	0.908197	181	199.552	1.27291	0.305283	226.25	165.702	2.44402	0.00894057	272.5	111.42	2.75539	0.0160348	304.5	113.925	2.84953	0.0123266	259.75	93.481	At1g78660	AT1G78660.3	BX815906		ATGGH1; gamma-glutamyl hydrolase	The Arabidopsis protein AtGGH1 is a gamma-glutamyl hydrolase cleaving pentaglutamates to yield di- and triglutamates. The enzyme is involved in the tetrahydrofolate metabolism and located to the vacuole.	GAMMA-GLUTAMYL HYDROLASE 1 (ATGGH1); FUNCTIONS IN: omega peptidase activity; INVOLVED IN: tetrahydrofolylpolyglutamate metabolic process; LOCATED IN: vacuole; EXPRESSED IN: 23 plant structures; EXPRESSED DURING: 13 growth stages; CONTAINS InterPro DOMAIN/	gamma-glutamyl hydrolase, putative / gamma-Glu-X carboxypeptidase, putative / conjugase, putative	CGTCGCTGGCTTCTAGAACCATTTTTTTATTCTGAAAACATGGGCCCCACTCTGACAGAATGTGCAAGGA
A000376_01	1.14396	0.181027	1574.5	1362.89	1.17347	0.0315191	1391.5	1181.35	1.15841	0.30996	1372	1166.47	1.14606	0.326347	1690.5	1408.62	1.24826	0.0987951	1230	1005.01	1.2757	0.354146	3480.25	2903.21	1.31401	0.217219	3430.5	2472.52	1.53362	0.040266	2775.5	1843.66	2.002	0.0180614	3383.25	1749.05	1.93128	0.0673965	2585.75	1395.22	At1g78700	AT1G78700.1	NM_106517		brassinosteroid signalling positive regulator-related		brassinosteroid signalling positive regulator-related; FUNCTIONS IN: transcription regulator activity; INVOLVED IN: biological_process unknown; LOCATED IN: cellular_component unknown; EXPRESSED IN: 23 plant structures; EXPRESSED DURING: 13 growth stages;	brassinosteroid signalling positive regulator-related	CACGCGTCAGATCATCCCTGACTCTGAATGGTTCTCAGGGATTCAACTAGCACAAAGTGTTCCAGCTTCA
A002713_01	1.17951	0.29391	1976.75	1769.36	0.993904	0.982114	1814.75	1820.4	1.13518	0.539256	2010.75	1876.46	1.51766	0.181928	3096.25	2016.45	1.66993	0.146826	2637	1670.34	1.32991	0.203621	597.75	429.063	1.22733	0.346697	533.75	421.159	1.29723	0.0828378	408.75	314.501	1.98045	0.0541859	519.5	255.422	2.31223	0.0328243	483.5	221.07	At1g78780	AT1G78780.4	AK118885		pathogenesis-related family protein		pathogenesis-related family protein; FUNCTIONS IN: molecular_function unknown; INVOLVED IN: biological_process unknown; LOCATED IN: cellular_component unknown; EXPRESSED IN: 14 plant structures; EXPRESSED DURING: M germinated pollen stage, 4 anthesis, LP.	pathogenesis-related family protein	CTTAGGCTTGGGAGTTACAATGCTTTGCTCAAGAACTCTTTGCCTGAAGAGTTTCAGTACTATAAGCCCG
At30007304	0.808698	0.208798	2323.75	2879.54	0.684993	0.0988662	2233	3307.89	0.960421	0.679099	2971.25	3172.64	0.947109	0.707223	1725.5	1959.25	0.998292	0.991964	2721.25	2793.17	1.18078	0.695676	248.25	208.703	1.46817	0.369288	292.25	165.271	2.46742	0.0487378	338	139.298	3.46896	0.0465981	370	121.327	4.44555	0.0231927	421.5	109.646	At1g79450	AT1G79450.2	BX816946		LEM3 (ligand-effect modulator 3) family protein / CDC50 family protein		ALA-Interacting Subunit 5 (ALIS5); INVOLVED IN: biological_process unknown; LOCATED IN: chloroplast thylakoid lumen, plasma membrane, membrane; EXPRESSED IN: 12 plant structures; EXPRESSED DURING: L mature pollen stage, M germinated pollen stage, 4 anthes	ALIS5 (ALA-Interacting Subunit 5)	AGCCCTTCGAGCATCAGGCGTTGATCCCTCCATCGTCAAACGGCGTAGTTTTGGCTTAGCTAACAAAAGA
A201084_01	0.796562	0.513009	1759.25	2525.25	0.75079	0.506423	1556.5	2238.43	0.714255	0.4696	1556.25	2677.43	0.629787	0.428151	1292.75	2481.55	0.510701	0.2416	1056.5	1887.44	0.990642	0.966973	833.5	791.377	1.30811	0.0510925	1013.5	781.103	2.44186	0.000751403	1269.5	531.343	3.30342	0.00367717	1578.5	480.246	3.96651	0.00630691	1528.25	401.291	At1g79520	AT1G79520.1	NM_106600		cation efflux family protein		cation efflux family protein; FUNCTIONS IN: cation transmembrane transporter activity; INVOLVED IN: cation transport; LOCATED IN: plasma membrane, membrane; EXPRESSED IN: 18 plant structures; EXPRESSED DURING: 10 growth stages; CONTAINS InterPro DOMAIN/s:	cation efflux family protein	CGATAGGTTAATGGATCCAGAGGAAATAAATTAAGCAGGATGTCTCGATTTCTCTAGAGTTTTTGTTCCC
A003572_01	0.57715	0.0190806	235.5	397.142	0.634506	0.109793	189.25	301.116	1.20492	0.637687	344.25	294.905	0.817161	0.448445	295.5	359.358	1.66003	0.197689	418	241.972	1.25627	0.0458367	85.25	66.4587	1.48544	0.0789548	94.25	60.6689	3.20076	0.00263016	90.75	28.9205	6.58009	0.00474729	265.25	44.6625	18.3943	0.00426055	397	23.734	At1g79900	AT1G79900.1	NM_106639		ATMBAC2/BAC2 (Arabidopsis mitochondrial basic amino acid carrier 2); L-ornithine transporter/ binding / carnitine:acyl carnitine antiporter	encodes a mitochondrial ornithine transporter that exports ornithine from the mitochondria to the cytosol	BAC2; FUNCTIONS IN: L-ornithine transmembrane transporter activity, carnitine:acyl carnitine antiporter activity, binding; INVOLVED IN: transport, mitochondrial transport; LOCATED IN: mitochondrial inner membrane, membrane; EXPRESSED IN: 9 plant structure	BAC2; L-ornithine transmembrane transporter/ binding / carnitine:acyl carnitine antiporter	ATATTCTCTCGCTCTTTTGATTCCTCTGTTCCTCTGGTAGAGCCTCCTTCCTACAGAGGCGTTGCTCTTG
A002936_01	0.788541	0.120067	872.25	1033.45	0.651134	0.123556	860.5	1223.52	0.404508	0.00386443	525.75	1218.23	0.355022	0.00278341	493.5	1300.43	0.520705	0.00230322	458.75	859.21	1.12144	0.707058	519.25	520.396	1.2166	0.251648	630.25	519.292	1.33644	0.291433	427.25	347.302	2.3589	0.0187923	687.25	304.123	2.81488	0.0359938	791.75	262.065	At1g80110	AT1G80110.1	NM_106660		ATPP2-B11		ARABIDOPSIS THALIANA PHLOEM PROTEIN 2-B11 (ATPP2-B11); FUNCTIONS IN: carbohydrate binding; LOCATED IN: nucleus; EXPRESSED IN: 10 plant structures; EXPRESSED DURING: 4 anthesis, F mature embryo stage, petal differentiation and expansion stage, D bilateral	ATPP2-B11 (ARABIDOPSIS THALIANA PHLOEM PROTEIN 2-B11); carbohydrate binding	TGGCTTGAGATCACTGGCAAGATCAACATTACCCTTCTCTCTGATGACACCCTCTACGCCGCTTACTTCG
A002854_01	0.672399	0.0127395	3090.25	4563.78	0.690713	0.109216	3139	4537.02	0.630268	0.0723517	3346.75	5123.07	0.898656	0.585188	4278	5194.54	0.987845	0.958663	4015.5	4033.62	0.801232	0.321242	1945.75	2345.49	0.857689	0.115276	2275	2620.84	1.48509	0.0124102	2772.5	1906.23	2.48585	0.00142809	4328	1746.9	3.14539	0.00361161	4100.5	1348.08	At1g80310	AT1G80310.1	NM_106680 ,AY064056		sulfate transporter		sulfate transmembrane transporter; FUNCTIONS IN: sulfate transmembrane transporter activity; INVOLVED IN: response to salt stress; LOCATED IN: vacuole; EXPRESSED IN: 19 plant structures; EXPRESSED DURING: 10 growth stages; CONTAINS InterPro DOMAIN/s: Sulp	sulfate transmembrane transporter	TCCGATTGGAATTTTAGGGGTTCTGTTGCTATTCGCGGGAATCGAACTGGCAATGGCTTCCAAAGACATG
A006573_01	1.01885	0.87853	3758.75	3691.02	1.13333	0.0730767	3704	3231.82	1.55307	0.00725257	5336	3378.43	1.57869	0.00419212	6360	4019.25	1.75278	0.0159388	6194.5	3267.52	1.01368	0.940969	3235.75	3244.75	1.09054	0.540208	3591.75	3157.4	1.42635	0.00646784	3189.25	2295.54	2.03202	0.0344847	4542.5	2285.72	2.62505	0.00454762	4491.75	1782.4	At2g01080	AT2G01080.1	NM_126170		similar to harpin-induced protein-related / HIN1-related / harpin-responsive protein-related [Arabidopsis thaliana] (TAIR:AT1G65690.1); similar to Os03g0262700 [Oryza sativa (japonica cultivar-group)] (GB:NP_001049630.1); similar to hypothetical protein [		FUNCTIONS IN: molecular_function unknown; INVOLVED IN: biological_process unknown; LOCATED IN: plasma membrane; EXPRESSED IN: 14 plant structures; EXPRESSED DURING: 6 growth stages; CONTAINS InterPro DOMAIN/s: Harpin-induced 1 (InterPro:IPR010847); BEST A		AAAGCAAGCTCTCATTTACAAGCAATGTGGCTTTGATGGCCTCAGCGTCTAATTCCAAAACTGTAACATA
A020645_01	0.955177	0.765045	12174	13143.5	1.04343	0.823887	14130	13101.9	1.06367	0.677715	13749	12995.1	1.07468	0.685411	13625	12725.8	1.22423	0.17569	15376.2	12318.4	0.982507	0.89154	9294.75	9203.55	1.11803	0.538318	9478.75	8381.91	1.36363	0.0267526	9147.25	6604.4	1.70749	0.0157047	10798.2	6236.02	2.17494	0.0136482	10801.5	5037.3	At2g01490	AT2G01490.1	NM_126210 ,AY057710		phytanoyl-CoA dioxygenase (PhyH) family protein		phytanoyl-CoA dioxygenase (PhyH) family protein; FUNCTIONS IN: phytanoyl-CoA dioxygenase activity; INVOLVED IN: N-terminal protein myristoylation; LOCATED IN: plasma membrane; EXPRESSED IN: 25 plant structures; EXPRESSED DURING: 15 growth stages; CONTAINS	phytanoyl-CoA dioxygenase (PhyH) family protein	CATGCACTGCATGAGCTTGACCCATTGTATAAGGATTTCACATATTCGTCAAAGTTTTCAAGTTTGGCAT
At30007567	0.551982	0.0234955	976	1834.59	0.572194	0.00619789	911.75	1623.08	0.766702	0.0829279	1214.25	1664.8	0.936318	0.571828	1747.75	1958.46	1.19678	0.069268	1936.25	1542.76	1.06757	0.212584	351.5	330.31	1.12941	0.118704	373.75	338.651	1.37456	0.013924	303.25	222.129	1.86053	0.0131483	355.5	189.56	2.16961	0.00978921	328.25	154.58	At2g01660	AT2G01660.1	-		33 kDa secretory protein-related	Encodes a plasmodesmal protein that may be involved in the intercellular movement of molecules through the plasmodesmata. The protein has two DUF26 domains and a single transmembrane domain.	PLASMODESMATA-LOCATED PROTEIN 6 (PDLP6); FUNCTIONS IN: molecular_function unknown; INVOLVED IN: biological_process unknown; LOCATED IN: plasmodesma; EXPRESSED IN: 8 plant structures; EXPRESSED DURING: 4 anthesis, petal differentiation and expansion stage;	PDLP6 (PLASMODESMATA-LOCATED PROTEIN 6)	TCTGCGCGTGGAGGTCACTCTAGAGCCAACGGCTATGGTGGGAATCGTAATAACAATGATGACGATGAGA
At30007637	1.0587	0.644606	27159.5	27037.8	1.10543	0.534276	29834.2	26654.3	1.24973	0.172219	27758.8	21836.5	1.30756	0.130752	30682.8	23920.3	1.23422	0.326938	29278.2	24584.8	1.13305	0.477555	10792	8993.52	1.2835	0.297061	11640	8468.97	1.80357	0.00496789	11914	6549.66	2.42826	0.0061967	16780.2	6887.08	2.48445	0.0122643	12796.8	5376.81	At2g02390	AT2G02390.1	NM_201671 ,AY052332		ATGSTZ1 (GLUTATHIONE S-TRANSFERASE 18); glutathione transferase	Encodes glutathione transferase belonging to the zeta class of GSTs. Naming convention according to Wagner et al. (2002). The protein undergoes spontaneous thiolation following treatment with the oxidant tert-butylhydroperoxide.	ARABIDOPSIS THALIANA GLUTATHIONE S-TRANSFERASE ZETA 1 (ATGSTZ1); FUNCTIONS IN: glutathione transferase activity, catalytic activity; INVOLVED IN: toxin catabolic process; LOCATED IN: cytoplasm; EXPRESSED IN: 23 plant structures; EXPRESSED DURING: 13 growt	ATGSTZ1 (ARABIDOPSIS THALIANA GLUTATHIONE S-TRANSFERASE ZETA 1); catalytic/ glutathione transferase	CAATCGCTGGACTCTGCTACTGCGAAGAACAACAAATTCCTTGTTTATCATGGCGAATTCCGGCGAAGAG
A019445_01	0.907569	0.383534	17199	19241.9	0.875838	0.477824	14531.5	16030.2	1.01002	0.939836	17195.5	16854.8	1.27941	0.0745535	22065	17465.5	1.39497	0.0544114	22764.8	16131.3	1.00383	0.988114	14768.5	14543.3	0.851643	0.4132	12924.5	14525.9	1.02035	0.736419	11447.5	11195.7	1.84363	0.0101146	20579.2	10884.1	2.80595	0.00866138	21452.8	7773.95	At2g02760	AT2G02760.1	NM_126331 ,AF370558		ATUBC2 (UBIQUITING-CONJUGATING ENZYME 2); ubiquitin-protein ligase	ubiquitin conjugating enzyme UBC2. Homolog of the yeast RAD6 gene.	UBIQUITING-CONJUGATING ENZYME 2 (ATUBC2); FUNCTIONS IN: ubiquitin-protein ligase activity; INVOLVED IN: UV protection, histone H2B ubiquitination, vegetative to reproductive phase transition, ubiquitin-dependent protein catabolic process; EXPRESSED IN: 24	ATUBC2 (UBIQUITING-CONJUGATING ENZYME 2); ubiquitin-protein ligase	TGATCGGAGACTTTTTCTCTCATCGTCGTTGTTTGAATTCTCCGGCTGAGAGATGCTTGCTTGACGACGA
At30007691	0.922265	0.66101	51156.8	56843.8	0.952141	0.71053	53651.5	58056	1.2688	0.14745	63827.2	51767.5	1.144	0.468762	57240.2	51739.8	1.003	0.992466	50127.5	50953.4	0.913678	0.507961	44725.5	49330.1	1.13558	0.615795	47198	40529.9	2.03865	0.0114744	55805.5	28857.9	2.22609	0.0257426	60953	28837	1.9163	0.0656563	44382.5	24869.7	At2g02930	AT2G02930.1	NM_126346 ,AF288181		ATGSTF3 (GLUTATHIONE S-TRANSFERASE 16); glutathione transferase	Encodes glutathione transferase belonging to the phi class of GSTs. Naming convention according to Wagner et al. (2002).	GLUTATHIONE S-TRANSFERASE F3 (ATGSTF3); FUNCTIONS IN: glutathione transferase activity; INVOLVED IN: toxin catabolic process; LOCATED IN: plasma membrane, cytoplasm; EXPRESSED IN: leaf; CONTAINS InterPro DOMAIN/s: Thioredoxin fold (InterPro:IPR012335), Gl	ATGSTF3 (GLUTATHIONE S-TRANSFERASE F3); glutathione transferase	AAGAACATAGCTCAGTATGCAATCATGTCCATTGGAATACAAGTAGAAGCTCATCAGTTCGATCCCGTGG
A007363_01	1.07547	0.579058	2530.25	2331.24	1.00002	0.999899	2421.75	2266.12	1.09802	0.534391	2690.75	2320.54	1.09022	0.429506	2931.25	2681.26	0.821359	0.320982	1823.5	2038.53	0.822901	0.339363	4821.75	5647.52	1.28569	0.258485	6583	4896.43	1.69886	0.0851185	6516.75	3518.48	1.84387	0.0135738	6850.75	3673.95	2.10573	0.00911016	6208	2976.93	At2g03640	AT2G03640.2	NM_126414 ,AK119071		RNA binding		nuclear transport factor 2 (NTF2) family protein / RNA recognition motif (RRM)-containing protein; FUNCTIONS IN: RNA binding, nucleotide binding, nucleic acid binding; INVOLVED IN: transport, nucleocytoplasmic transport; LOCATED IN: intracellular; CONTAIN	nuclear transport factor 2 (NTF2) family protein / RNA recognition motif (RRM)-containing protein	CCAGAACAATGGCCATGGCAATACTGAGGCCAAAAACTAGATTAGTTTTTTCTTCTTCTAAGCTTTGCTC
A008146_01	1.3756	0.0338455	2482.5	1787.77	1.465	0.0231997	2567.25	1705.79	0.988189	0.966608	1773.5	1669.47	0.77786	0.22823	1478.25	1855.97	1.08018	0.696359	1752.75	1580.74	1.39598	0.216678	2862	2033.07	1.74229	0.165513	3509.5	1922.5	2.23882	0.00807322	3240.75	1460.33	2.63219	0.0170486	3031	1218.09	1.97954	0.0866234	2215.5	1131.89	At2g03760	AT2G03760.1	NM_126423 ,AF375458		ST (steroid sulfotransferase); sulfotransferase	Encodes a brassinosteroid sulfotransferase. In vitro experiements show that this enzyme has a preference for 24-epibrassinosteroids, particularly 24-epicathasterone, but does not act on castasterone and brassinolide. It is differentially expressed during	ST; FUNCTIONS IN: sulfotransferase activity, brassinosteroid sulfotransferase activity; INVOLVED IN: brassinosteroid metabolic process, defense response; LOCATED IN: cellular_component unknown; EXPRESSED IN: 16 plant structures; EXPRESSED DURING: 9 growth	ST; brassinosteroid sulfotransferase/ sulfotransferase	TCCAAGACTGATGAACACGCACATATCGCATCTTTCGCTCCCCGAGTCTGTTAAGAGCTCGTCTTGTAAG
A023572_01	1.3413	0.0304818	139.5	101.376	1.5808	0.0257961	131.5	82.6268	1.58933	0.00812902	113.5	70.9894	1.57775	0.102956	113	72.5991	1.84231	0.106545	146.5	79.7239	0.755176	0.080846	163.5	225.133	0.957365	0.64355	205	208.349	2.40616	0.00251921	379	152.453	5.31493	0.00465484	808	146.442	4.93913	0.00481639	487.75	99.6226	At2g04450	AT2G04450.1	NM_126478		ATNUDT6 (Arabidopsis thaliana Nudix hydrolase homolog 6); ADP-ribose diphosphatase/ NAD binding / hydrolase		Arabidopsis thaliana Nudix hydrolase homolog 6 (ATNUDT6); FUNCTIONS IN: ADP-ribose diphosphatase activity, hydrolase activity, NAD or NADH binding; INVOLVED IN: response to other organism; LOCATED IN: cytosol; EXPRESSED IN: 17 plant structures; EXPRESSED	ATNUDT6 (Arabidopsis thaliana Nudix hydrolase homolog 6); ADP-ribose diphosphatase/ NAD or NADH binding / hydrolase	ATGGTTAAAGCTTGCCGATGGGCTTGACAATCTTATTGCACCTGCAAAAGCAGAAGGGTTTGTGTGCCAC
A020748_01	1.12268	0.270884	457.25	378.108	1.7824	0.00058306	648.75	360.325	1.82748	0.0795078	798.25	370.371	1.2846	0.160614	436	317.353	1.8649	0.0245149	588.5	313.194	0.938419	0.523457	14552.8	15452.3	1.24875	0.0351489	20011	15623.5	1.72832	0.00661935	18106.8	10342.2	1.88288	0.00568241	19120.5	10069.1	2.4482	0.00610496	19895	7722.41	At2g05540	AT2G05540.1	NM_126577 ,AY052202		glycine-rich protein		glycine-rich protein; LOCATED IN: endomembrane system; EXPRESSED IN: 19 plant structures; EXPRESSED DURING: 9 growth stages; CONTAINS InterPro DOMAIN/s: Glycine rich (InterPro:IPR010800); Has 20361 Blast hits to 7141 proteins in 685 species: Archae - 4; B	glycine-rich protein	GAAGTAAAGCAAACGGAGCAGTTTGGCGGGTTTCCAGGAGGAGGGTATGGAGGGTTCCCGGGAGGAGGGT
A020342_01	0.991816	0.975746	3303.25	3244.91	1.03088	0.864088	3126.75	3079.61	1.37598	0.271756	4224.5	3261.67	1.32813	0.203532	4421.75	3287.22	1.76778	0.124491	5162.75	3172.91	1.01642	0.94521	1788.5	1796.97	0.99508	0.978478	1793	1746.9	1.35868	0.0396826	1990.5	1475.46	2.21606	0.0185337	2926	1319.76	2.60634	0.0056725	2611	1032.81	At2g05630	AT2G05630.1	NM_126586 ,AB073178		ATG8D (autophagy gene 8-related); microtubule binding	in the Arabidopsis autophagy pathway	ATG8D; FUNCTIONS IN: microtubule binding; INVOLVED IN: autophagy; EXPRESSED IN: 24 plant structures; EXPRESSED DURING: 15 growth stages; CONTAINS InterPro DOMAIN/s: Light chain 3 (LC3) (InterPro:IPR004241); BEST Arabidopsis thaliana protein match is: ATG8	autophagy 8d (APG8d)	CTCTCTCGCAGCGAAAAATCATGGCGATTAGCTCCTTCAAGCATGAACATCCTCTTGAAAAGAGACAAGC
A008391_01	0.809406	0.187613	492.25	632.011	0.805768	0.230294	600.25	732.031	1.04809	0.838471	655.25	665.525	0.924412	0.659053	533.25	558.314	0.828527	0.216255	496	615.595	1.01307	0.959236	185.5	179.501	1.15333	0.721971	192.5	149.755	1.52566	0.143586	171.5	110.044	2.42491	0.0872086	239	101.379	3.22298	0.0109568	284	96.3026	At2g05910	AT2G05910.1	NM_126604 ,AK176264		similar to unknown protein [Arabidopsis thaliana] (TAIR:AT5G20640.1); similar to Os03g0179700 [Oryza sativa (japonica cultivar-group)] (GB:NP_001049157.1); similar to Protein of unknown function DUF567 [Medicago truncatula] (GB:ABE88870.1); similar to Os0		unknown protein; FUNCTIONS IN: molecular_function unknown; INVOLVED IN: biological_process unknown; LOCATED IN: cellular_component unknown; EXPRESSED IN: 10 plant structures; EXPRESSED DURING: 4 anthesis, C globular stage, petal differentiation and expans	unknown protein	AACCAGTTCAATCCGCATCTCGGTTGGACCGGGGAATTGCTACTTTGATGTTAAAGGGTATTTCCCGGAT
A008214_01	1.35531	0.0909589	214	150.732	1.14535	0.385978	147.5	126.057	1.51146	0.0497012	182.25	118.289	1.34578	0.12574	178.5	128.252	1.54038	0.00703869	152	96.8674	1.13136	0.387183	346.75	321.124	1.13424	0.556713	309.75	283.918	1.25004	0.129662	229	185.555	1.95037	0.0147438	324.25	167.677	2.23214	1.87208e-05	270.75	121.267	At2g07000	AT2G07000.1	Z33809		unknown protein		unknown protein; FUNCTIONS IN: molecular_function unknown; INVOLVED IN: biological_process unknown; LOCATED IN: cellular_component unknown; Has 1 Blast hits to 1 proteins in 1 species: Archae - 0; Bacteria - 0; Metazoa - 0; Fungi - 0; Plants - 1; Viruses	unknown protein	CAGTTTTGCTTGATGGGAAAGGCGACGTTAAGTCTCACCGGAAAATCTTTTTGGTTGCTTACGTCATCGT
A008796_01	1.84345	0.00458507	196.75	112.103	0.977711	0.939107	116.5	107.126	0.887713	0.575976	139.75	134.47	1.73407	0.229061	142	124.77	1.32618	0.152953	122.5	91.6634	3.08981	0.0262355	532	189.077	2.04192	0.0470165	561.5	233.196	1.19561	0.695413	187.25	154.649	0.831367	0.458108	58.75	68.2212	0.829926	0.331541	64.25	98.629	At2g10070	AT2G10070.1	NM_201714		similar to unknown protein [Arabidopsis thaliana] (TAIR:AT1G40125.1)		similar to unknown protein [Arabidopsis thaliana] (TAIR:AT1G40125.1)	transposable element gene	AGTCTCTGACTATCCACCTCCGCAAGCCCTTTTCCAGAACTCCTCTAATCGTGAAGTCCCTGTACCTCTT
A201247_01	0.648936	0.135242	334.25	535.256	0.333004	0.03932	360.25	999.506	0.26929	0.00669804	354.75	1326.96	0.558855	0.128151	349.25	957.554	0.411121	0.114922	363.25	738.827	0.912848	0.366125	273	285.017	1.13128	0.411711	367.75	305.691	1.70621	0.00931211	387.75	228.939	2.03329	0.0257244	330.75	158.473	2.03294	0.0551792	322.25	156.222	At2g12190	AT2G12190.1	-		cytochrome P450, putative		cytochrome P450, putative; FUNCTIONS IN: electron carrier activity, monooxygenase activity, iron ion binding, oxygen binding, heme binding; EXPRESSED IN: stem, leaf whorl, male gametophyte, flower, stamen; EXPRESSED DURING: 4 anthesis; CONTAINS InterPro D	cytochrome P450, putative	AAGTCACTAGTCGTCTACTTCTTCACCAAAGACTAGGTTATGTTTGAGGTTATGTGCATTTTGTTTGGTG
A007172_01	1.49515	0.306819	20	14.1462	0.984197	0.990201	34.6667	36.6495	3.455	0.0275933	64.5	17.0642	1.89091	0.0474466	33.25	19.4226	1.14462	0.676538	42.75	61.2136	1.04106	0.912211	103.25	120.957	1.13816	0.196532	147	132.91	1.587	0.0945522	159	112.818	2.47284	0.023573	179.75	76.9308	2.32088	0.100476	117	48.4287	At2g16020	AT2G16020.1	NM_127161		unknown protein		unknown protein; FUNCTIONS IN: molecular_function unknown; INVOLVED IN: biological_process unknown; LOCATED IN: cellular_component unknown; Has 3 Blast hits to 3 proteins in 1 species: Archae - 0; Bacteria - 0; Metazoa - 0; Fungi - 0; Plants - 3; Viruses	unknown protein	ACGACGGTAAGCGACGAGAGTGGCTCGCATTCGAGAGAAAAAGGAAAGTCATTTCAAGTGAAAGACTCGC
At30008545	1.36798	0.00671857	251.75	199.932	0.831697	0.637033	56.5	75.8072	0.835603	0.454605	61.25	68.1205	1.55111	0.147562	55.6667	44.5678	0.881369	0.44181	64	76.4182	2.09715	0.0622339	745.25	346.034	1.65128	0.162672	594.5	378.267	1.28512	0.224467	348	282.898	2.06022	0.0151419	439.25	216.636	2.26842	0.0261314	424.75	181.55	At2g17040	AT2G17040.1	AF361804 ,NM_127259		ANAC036 (Arabidopsis NAC domain containing protein 36); transcription factor		Arabidopsis NAC domain containing protein 36 (anac036); FUNCTIONS IN: transcription factor activity; INVOLVED IN: multicellular organismal development, response to chitin; LOCATED IN: cellular_component unknown; EXPRESSED IN: 16 plant structures; EXPRESSE	anac036 (Arabidopsis NAC domain containing protein 36); transcription factor	CTTTGTACCAAGGGAAAGGAAGCATGGGAACGGTGGGAGGCCAAGCAGGACAACTGAAAAAGGATATTGG
A007419_01	0.74999	0.00938405	34409.5	46012.9	0.649667	0.0729682	27184.8	41285.2	0.271412	0.00937942	12607.2	45203.6	0.168325	0.00236573	8313	46651.1	0.127877	0.00457434	5718	39911.3	1.36702	0.57148	2274.5	1403.62	1.09757	0.67383	1449.25	1246.98	1.59042	0.142239	1405.75	875.953	2.23838	0.0432596	1860.75	859.906	3.50073	0.0222322	2387.5	738.432	At2g17500	AT2G17500.4	NM_179633		auxin:hydrogen symporter		auxin efflux carrier family protein; FUNCTIONS IN: auxin:hydrogen symporter activity; INVOLVED IN: auxin polar transport; LOCATED IN: endomembrane system, integral to membrane; EXPRESSED IN: 19 plant structures; EXPRESSED DURING: 13 growth stages; CONTAIN	auxin efflux carrier family protein	AAGGAAAAGACAGGGTTTTGGAGAAAAGGAGTAGACTTCCTCCATGAGATATTGGAGGAGCTTCTTGCAC
A008711_01	1.0207	0.668487	291.75	283.218	0.895776	0.099129	276.75	304.123	0.815931	0.224129	228.5	277.9	0.826311	0.245311	278	322.23	0.98436	0.908474	276.25	277.032	0.642001	0.031281	251.5	403.644	0.779461	0.118045	306.5	392.531	1.23744	0.0487605	353.25	291.813	2.18362	0.0208573	454	210.398	1.93407	0.000784903	384	194.626	At2g17650	AT2G17650.1	BX820096 ,AK118689		AMP-dependent synthetase and ligase family protein		AMP-dependent synthetase and ligase family protein; FUNCTIONS IN: catalytic activity; INVOLVED IN: metabolic process; LOCATED IN: mitochondrion; EXPRESSED IN: carpel; EXPRESSED DURING: petal differentiation and expansion stage; CONTAINS InterPro DOMAIN/s:	AMP-dependent synthetase and ligase family protein	AAGGACATAGAGGCAACACGAAAAGCTTTCGAGGGAGATTGGTTCCACAGTGGTGATCTCGCTGTTAAGT
A007295_01	0.82215	0.0121458	4387.25	5304.52	0.876139	0.00990405	4552.25	5156.59	0.856259	0.285283	4787.5	5231.78	1.02002	0.857009	5305	5088.33	1.09462	0.0983444	5080.5	4568.78	0.809431	0.291523	1708.25	2239.17	1.03375	0.826996	2100	1988.64	1.21045	0.16047	1962.75	1685.2	1.585	0.0256623	2289.5	1495.16	2.4295	0.000114646	3021	1259.13	At2g17990	AT2G17990.1	NM_127355 ,BT014983		similar to kinectin-related [Arabidopsis thaliana] (TAIR:AT5G66250.3); similar to putative calcium-dependent protein kinase CPK1 adapter protein 2 [Mesembryanthemum crystallinum] (GB:AAR06858.1); contains domain no description (G3D.1.20.58.90)		LOCATED IN: cellular_component unknown; EXPRESSED IN: 23 plant structures; EXPRESSED DURING: 15 growth stages; BEST Arabidopsis thaliana protein match is: kinectin-related (TAIR:AT5G66250.3); Has 6110 Blast hits to 4860 proteins in 486 species: Archae - 1		AACAGATTGAAGAACTGAAAGGATTGAACCTTGTTGAGAAAGATGGTGGTTCATCTTCTTCTGACGGGGC
A019457_01	0.694204	0.0629867	3470	5106.77	0.741771	0.24488	3331	4440.41	1.28875	0.183471	5539.75	4458.45	1.27261	0.0745808	6622.5	5245	1.35719	0.130531	5534	4078.2	0.92872	0.829721	3406	3873.06	1.14278	0.695635	4114.75	3262.34	1.98356	0.0357305	4763.5	2537.55	2.61584	0.0274811	6387.5	2620.97	2.84195	0.06908	5191.5	2091.52	At2g18170	AT2G18170.1	D21843		ATMPK7 (MAP KINASE 7); MAP kinase/ kinase		ARABIDOPSIS THALIANA MAP KINASE 7 (ATMPK7); FUNCTIONS IN: MAP kinase activity, kinase activity; INVOLVED IN: signal transduction, response to hydrogen peroxide, circadian rhythm; EXPRESSED IN: 23 plant structures; EXPRESSED DURING: 13 growth stages; CONTA	ATMPK7 (ARABIDOPSIS THALIANA MAP KINASE 7); MAP kinase/ kinase	CAGCTTTGATGTTATGTTATATATAGCGAGTCCACAAACGCGGGAACAGATCGATAAAAAGCCCGGTGCT
At30008671	0.910814	0.521802	370.75	437.615	0.860501	0.298877	378.25	452.857	0.987189	0.866148	536.25	538.018	1.37387	0.065103	503.25	418.896	1.52303	0.0215245	567	384.32	1.10435	0.535838	163.25	153.569	1.42597	0.0440203	256	184.938	1.56401	0.00271134	173	113.32	2.4494	0.0043117	201.5	85.1606	1.89752	0.0163664	129.75	68.0153	At2g18200	AT2G18200.1	DQ069798		similar to unknown protein [Arabidopsis thaliana] (TAIR:AT2G18210.1)		unknown protein; FUNCTIONS IN: molecular_function unknown; INVOLVED IN: biological_process unknown; LOCATED IN: mitochondrion; BEST Arabidopsis thaliana protein match is: unknown protein (TAIR:AT2G18210.1); Has 13 Blast hits to 13 proteins in 1 species: A	unknown protein	AATAATGCAATTGCTAAGAACCCTAACCACAAGAACAAGGAGCCGTCGCAGTGGATACGAGTGTGTAACC
A008606_01	0.721948	0.060671	82.75	117.74	1.17368	0.252772	133.5	115.223	1.3143	0.286499	154	125.926	1.27559	0.393009	186.25	129.565	1.19837	0.529565	102.5	91.9892	0.762154	0.202822	144.25	198.252	1.03933	0.86944	210.25	188.562	1.268	0.146218	183	145.394	2.08804	0.0221311	219.5	102.805	1.83205	0.194877	153.75	84.4234	At2g18260	AT2G18260.1	NM_127384		SYP112 (syntaxin 112); t-SNARE	member of SYP11 Gene Family	SYNTAXIN OF PLANTS 112 (SYP112); FUNCTIONS IN: SNAP receptor activity; INVOLVED IN: membrane fusion, intracellular protein transport, response to cold; LOCATED IN: nucleus; EXPRESSED IN: sperm cell, flower; EXPRESSED DURING: petal differentiation and expa	SYP112 (SYNTAXIN OF PLANTS 112); SNAP receptor	TGATCGAGATTTGGAGAAAGGTGAAGACTTTAACTTCGATTTCAGTCCCGCAGATGAAGAAAACCTCTCT
A020757_01	0.819807	0.0102172	14602.2	17894.8	1.00614	0.894237	18135.5	17891.8	1.11617	0.301736	19453.2	16927.7	1.49953	0.00151284	26261.5	17429.4	1.74208	0.000181264	28165.2	16258.3	0.869663	0.322218	12460.2	14749.6	0.858338	0.124641	12178.5	13943.4	1.14125	0.0114558	12069.8	10550	1.67941	0.0021153	16616.2	10063.1	2.1468	0.000208858	15552.8	7252.96	At2g18280	AT2G18280.2	NM_179644 ,AY045773		AtTLP2 (TUBBY LIKE PROTEIN 2); phosphoric diester hydrolase/ transcription factor	Member of TLP family	TUBBY LIKE PROTEIN 2 (AtTLP2); FUNCTIONS IN: transcription factor activity, phosphoric diester hydrolase activity; INVOLVED IN: regulation of transcription; LOCATED IN: cellular_component unknown; EXPRESSED IN: 23 plant structures; EXPRESSED DURING: 15 gr	AtTLP2 (TUBBY LIKE PROTEIN 2); phosphoric diester hydrolase/ transcription factor	GGATGCGCCGCCTGAAGAACATGAGAGGGTGATCTTACAGTTTGGCAAAATCGGTAAGGATATTTTCACC
At30008712	1.02902	0.872641	743.75	781.034	1.53017	0.125174	1253.25	724.833	1.8173	0.101777	1527.5	747.71	0.950999	0.878916	795.75	768.278	1.05815	0.807788	776.5	667.143	1.063	0.77828	145	125.005	1.43328	0.234726	173.5	116.529	2.20623	0.003631	163	73.4995	3.13719	0.0153709	206.75	67.7278	4.29531	0.010209	204.75	54.505	At2g18550	AT2G18550.1	NM_127411		ATHB21/HB-2 (homeobox-2); DNA binding / transcription factor	Encodes a homeodomain leucine zipper class I (HD-Zip I) protein.	HOMEOBOX-2 (HB-2); FUNCTIONS IN: transcription factor activity, DNA binding; INVOLVED IN: regulation of transcription, DNA-dependent, regulation of transcription; LOCATED IN: nucleus; EXPRESSED IN: 21 plant structures; EXPRESSED DURING: 13 growth stages;	HB-2 (HOMEOBOX-2); DNA binding / transcription factor	TGGAGATTACGACATCGGATTTGACGGTGAGGCTGACGAGAACTTGCTCTACTCGCCAGATTACATTGAT
A023488_01	1.69829	0.0726629	1000.75	621.134	1.16534	0.646016	848	786.269	0.594101	0.102207	513.75	862.834	0.976818	0.962243	618.25	755.2	1.21293	0.654523	827	767.91	1.76471	0.00262203	643.5	356.007	1.65791	0.0414798	603	354.455	1.37764	0.00933463	391.5	285.538	1.84561	0.16535	463	217.668	2.14563	0.0286662	410.5	177.839	At2g18680	AT2G18680.1	-		similar to unknown protein [Arabidopsis thaliana] (TAIR:AT2G18690.1); similar to Os08g0107100 [Oryza sativa (japonica cultivar-group)] (GB:NP_001060795.1); similar to conserved hypothetical protein [Medicago truncatula] (GB:ABE90086.1)		unknown protein; FUNCTIONS IN: molecular_function unknown; INVOLVED IN: biological_process unknown; LOCATED IN: endomembrane system; EXPRESSED IN: male gametophyte, pollen tube; EXPRESSED DURING: L mature pollen stage, M germinated pollen stage; BEST Arab	unknown protein	TGTCATCCACTACTCTCATGGGAGGATTGCCTTGATTAGGCATGTATAATACATAAATATACGTGGGTCG
A006422_01	0.821175	0.275819	637.25	809.15	0.920586	0.735842	645	703.992	1.42614	0.0355275	999.25	730.794	1.18716	0.399735	904	765.433	1.05602	0.876386	559.5	550.617	0.932923	0.657688	758	792.361	1.00374	0.986819	765.75	695.443	1.32438	0.0224301	726.25	539.768	1.88752	0.000474658	1053.25	562.482	2.48365	0.00689986	993.5	420.316	At2g18950	AT2G18950.1	AY063893 ,NM_179653		HPT1 (HOMOGENTISATE PHYTYLTRANSFERASE 1); prenyltransferase	Encodes homogentisate phytyltransferase involved in tocopherol biosynthesis. Has impact on seed longevity and plays a role in the adaptation to low temperature stress, notably phloem loading.	HOMOGENTISATE PHYTYLTRANSFERASE 1 (HPT1); FUNCTIONS IN: prenyltransferase activity, homogentisate phytyltransferase activity; INVOLVED IN: in 7 processes; LOCATED IN: chloroplast; EXPRESSED IN: 23 plant structures; EXPRESSED DURING: 13 growth stages; CONT	HPT1 (HOMOGENTISATE PHYTYLTRANSFERASE 1); homogentisate phytyltransferase/ prenyltransferase	ATAGATAAGGTTAACAAGCCCTATCTTCCATTGGCATCAGGAGAATATTCTGTTAACACCGGCATTGCAA
A006319_01	0.615859	0.0526744	937.75	1529.1	0.984748	0.940243	1343.25	1332.61	1.29332	0.20161	1833.75	1386.98	1.59201	0.0120031	2536.25	1585.25	1.73054	0.019252	2156.75	1282.81	1.24961	0.180748	747	595.222	1.23156	0.242152	710.5	564.138	1.35418	0.0654716	554.25	403.407	1.53724	0.0762438	540.25	350.54	2.0407	0.00605599	617.75	312.466	At2g19130	AT2G19130.1	NM_127470		S-locus lectin protein kinase family protein		S-locus lectin protein kinase family protein; FUNCTIONS IN: protein serine/threonine kinase activity, sugar binding, protein kinase activity, ATP binding; INVOLVED IN: protein amino acid phosphorylation, recognition of pollen; LOCATED IN: endomembrane sys	S-locus lectin protein kinase family protein	ATTCTTTCCAAGTTGGGCCGCGACCATACTCACCAAAGATGGAGACATTCGCTCACTGGTTGACCCTAGA
A019824_01	0.969661	0.811912	3464.25	3552.93	1.25493	0.0069904	3591.25	2890.9	1.39101	0.0815844	4336.25	3129.64	1.33537	0.0152825	4225.75	3138.13	1.71294	0.0266473	4632	2716.39	1.05645	0.57917	3141	2931.7	1.14427	0.187289	3237.25	2764.79	1.30484	0.00640846	2606.75	2026.9	1.64175	0.00614035	3359.75	2005.08	2.03683	0.00772886	2944.25	1453.32	At2g19350	AT2G19350.1	NM_127492 ,AY087699		similar to unknown protein [Arabidopsis thaliana] (TAIR:AT4G29850.1); similar to unknown [Gymnadenia conopsea] (GB:ABD66514.1); contains InterPro domain Protein of unknown function DUF872, eukaryotic; (InterPro:IPR008590)		unknown protein; FUNCTIONS IN: molecular_function unknown; INVOLVED IN: biological_process unknown; LOCATED IN: cellular_component unknown; EXPRESSED IN: 24 plant structures; EXPRESSED DURING: 13 growth stages; CONTAINS InterPro DOMAIN/s: Uncharacterised	unknown protein	GGTGACAGACGTCGTTGTGATTCAAATCTTTTTCCGGTGAACTTAATTTCGGAGGCTATTCGATGGCATA
A023642_01	0.915474	0.36679	3280.75	3612.15	0.929282	0.361635	3587	3957.84	1.37313	0.0348187	5039.5	3696.42	1.5287	0.0380565	4771.5	3145.25	1.9983	0.00424882	6738.75	3444.6	0.967119	0.71606	1383.25	1478.45	1.02569	0.81692	1379.5	1291.42	1.1763	0.173202	1168.5	1025.9	1.48916	0.00764773	1321.75	890.603	2.03229	0.00256361	1491.75	756.542	At2g20550	AT2G20550.2	NM_127615		heat shock protein binding / unfolded protein binding		DNAJ chaperone C-terminal domain-containing protein; FUNCTIONS IN: unfolded protein binding; INVOLVED IN: protein folding; LOCATED IN: cellular_component unknown; EXPRESSED IN: 13 plant structures; EXPRESSED DURING: 6 growth stages; CONTAINS InterPro DOMA	DNAJ chaperone C-terminal domain-containing protein	CTAACCCTTCTGGTCCGAGAGATAAGGATGATATATCTGCTGAGTACTTTGGGGTCCCTAGCCCTTCTGG
At30008950	0.912937	0.322066	5966	6458.88	1.11674	0.137677	6454.75	5758.74	1.51869	0.00156751	9282.5	6144.79	1.55688	0.00204467	9810	6250.27	1.7126	0.00798574	9333.75	5476.66	0.911738	0.44205	7518	8396.65	1.01097	0.902885	7314.25	7063.6	1.28859	0.0114251	7043.5	5532.23	1.65821	0.0210129	9030	5536.75	2.0519	0.00299923	8415	4129.39	At2g20740	AT2G20740.1	NM_127639		similar to unknown protein [Arabidopsis thaliana] (TAIR:AT2G20230.1); similar to Os04g0679900 [Oryza sativa (japonica cultivar-group)] (GB:NP_001054283.1); similar to H0801D08.19 [Oryza sativa (indica cultivar-group)] (GB:CAJ86261.1)		FUNCTIONS IN: molecular_function unknown; INVOLVED IN: biological_process unknown; LOCATED IN: endomembrane system, integral to membrane; EXPRESSED IN: 23 plant structures; EXPRESSED DURING: 15 growth stages; CONTAINS InterPro DOMAIN/s: Tetraspanin (Inter		TGAATTCTCTAATTGGGATGGTTGGGATTGCTATGATTCTCTACGCTGTTTGGCTGATTAGGCAATGGCA
A007595_01	0.897383	0.502727	4285	4719.06	0.872442	0.124114	3565.25	4095.3	0.76798	0.00867917	2948.25	3774.38	0.958054	0.682411	4183	4363.26	1.06982	0.0213871	3789.75	3559.25	1.08756	0.657007	1655.25	1530.05	0.935356	0.172672	1561.5	1686.36	1.16822	0.247407	1296.75	1122.29	1.47863	0.104505	1397.75	956.511	2.00536	0.0207779	1758.5	822.384	At2g21060	AT2G21060.1	AY057693 ,NM_127676		ATGRP2B (GLYCINE-RICH PROTEIN 2B); nucleic acid binding	glycine-rich protein (AtGRP2b)	GLYCINE-RICH PROTEIN 2B (ATGRP2B); FUNCTIONS IN: DNA binding, zinc ion binding, nucleic acid binding; INVOLVED IN: regulation of transcription, DNA-dependent; LOCATED IN: cellular_component unknown; EXPRESSED IN: 22 plant structures; EXPRESSED DURING: 13	ATGRP2B (GLYCINE-RICH PROTEIN 2B); DNA binding / nucleic acid binding / zinc ion binding	CGGTGATTTACTTTTAGTTCGTCGGAGAGATTTTGATCAGAATGAGCGGAGGAGGAGACGTGAACATGAG
At30009000	0.850372	0.491155	3482.75	4252.07	0.673355	0.0437939	2692.5	4326.01	0.612994	0.0321269	3018.5	4639.24	0.603484	0.0535621	2605.75	4119.67	0.628761	0.0222851	1973.25	3292.11	0.723872	0.623082	1998.25	3273.59	0.640534	0.108606	2128.25	4029.14	1.1166	0.661925	2347.75	2398.69	2.0976	0.137291	3158.25	1882.04	3.70194	0.0406411	5202	1545.71	At2g21130	AT2G21130.1	NM_127683		peptidyl-prolyl cis-trans isomerase / cyclophilin (CYP2) / rotamase		peptidyl-prolyl cis-trans isomerase / cyclophilin (CYP2) / rotamase; FUNCTIONS IN: peptidyl-prolyl cis-trans isomerase activity; INVOLVED IN: protein folding; LOCATED IN: plasma membrane; EXPRESSED IN: 26 plant structures; EXPRESSED DURING: 15 growth stag	peptidyl-prolyl cis-trans isomerase / cyclophilin (CYP2) / rotamase	AGCCTGTTGTGATCGCTGATTGTGGTGAGATCTCTTCTTAGATTCCGGTTGTGGTGGTGACGGTTTCAAT
A007132_01	0.962836	0.270266	4048	4223.83	1.16376	0.0861213	4407.5	3743.08	1.56671	0.00134365	5821.5	3686.9	1.59401	0.000423118	6987.25	4347.32	1.84776	0.00186262	6517.25	3406.7	0.93256	0.563988	6332.25	6887.91	0.979547	0.828681	6794.25	6818.51	1.30464	0.000998713	6380.25	4924.15	1.60574	0.00539308	7587.5	4780.88	2.38319	0.0113556	9189	3932.95	At2g21240	AT2G21240.2	NM_127696		ATBPC4/BBR/BPC4/BPC4 (BASIC PENTACYSTEINE 4)		BASIC PENTACYSTEINE 4 (BPC4); FUNCTIONS IN: transcription factor activity, DNA binding; INVOLVED IN: regulation of transcription, DNA-dependent; LOCATED IN: nucleus; EXPRESSED IN: 23 plant structures; EXPRESSED DURING: 13 growth stages; CONTAINS InterPro	BPC4 (BASIC PENTACYSTEINE 4); DNA binding / transcription factor	AAATCTAGAACAGATTGGGACAGTCAAGATGTCGGTTTGAACTTAGTCACCTTCGATGAGACGACAATGC
A006795_01	0.609825	0.0446128	1497.25	2571.69	0.606317	0.115922	1746.5	2737.98	0.977211	0.900042	2513	2640.97	1.15144	0.6622	3337.75	2713.55	1.22831	0.237891	3126.25	2464.09	0.912334	0.732233	492	489.645	1.28914	0.274485	571	429.387	1.49342	0.0096647	493.5	326.071	2.31735	0.0221936	625	282.034	2.09722	0.0377845	527.75	260.483	At2g21560	AT2G21560.1	NM_127728		similar to unknown protein [Arabidopsis thaliana] (TAIR:AT4G39190.1); similar to LOC402866 protein [Danio rerio] (GB:AAH57473.1)		unknown protein; FUNCTIONS IN: molecular_function unknown; INVOLVED IN: biological_process unknown; LOCATED IN: cellular_component unknown; EXPRESSED IN: 22 plant structures; EXPRESSED DURING: 12 growth stages; BEST Arabidopsis thaliana protein match is:	unknown protein	GTGATCGAGATAACTCTAGTTATAATTACTCTAGCCAAGCTCTGTTACCAACTAGTCATCACGGTAGAGA
At30009056	1.02164	0.869713	23220.2	22680.8	0.861235	0.340958	18836.2	21139.2	0.818377	0.294496	17695	20905.8	0.540765	0.0119023	12730.5	23227.2	0.568687	0.0464452	12382.5	21727.4	1.13948	0.615241	8024.25	7518.34	1.21875	0.422774	9719	7479.64	1.73262	0.0501254	10387	6337.86	2.21026	0.041709	11377.8	5533.25	2.38208	0.0338897	10556.5	4870.42	At2g21620	AT2G21620.1	NM_179684 ,AY087097		RD2 (RESPONSIVE TO DESSICATION 2)	Encodes gene that is induced in response to dessication; mRNA expression is seen 10 and 24 hrs after start of dessication treatment.	RD2; FUNCTIONS IN: molecular_function unknown; INVOLVED IN: response to desiccation, response to stress; LOCATED IN: cellular_component unknown; EXPRESSED IN: 24 plant structures; EXPRESSED DURING: 14 growth stages; CONTAINS InterPro DOMAIN/s: UspA (Inter	RD2	TCTCGCCGATACTCTCCATCTTGTCCACGCCGTCTCAAGTGTTAAGAACGATGTTGTGTATGAGACGAGC
A006746_01	1.0804	0.284219	920.75	850.95	1.17094	0.359953	1102	874.43	0.800832	0.267858	646.5	817.81	0.654565	0.059933	568.5	862.25	1.12369	0.293204	866	769.126	1.14735	0.619996	491.5	409.189	2.99939	0.0588733	1294.75	363.787	4.51289	0.00514345	1218.75	276.709	6.04949	0.0144802	1394.75	274.763	4.49615	0.0278861	793.5	217.318	At2g21820	AT2G21820.1	AF324676		similar to seed maturation protein PM41, putative [Medicago truncatula] (GB:ABE86900.1)		unknown protein; FUNCTIONS IN: molecular_function unknown; INVOLVED IN: biological_process unknown; LOCATED IN: cellular_component unknown; EXPRESSED IN: stem, root, carpel, stamen, leaf; EXPRESSED DURING: 4 anthesis, LP.04 four leaves visible; Has 23 Bla	unknown protein	AAGGAGGACAGAACAAGACGAAGCTTGATATAAGGTCAAAGGAAGACGAAGGTGGGATTCAAGTTGACAA
At30009090	0.87354	0.250443	949.5	1109.82	1.0257	0.891294	1110	1137.96	1.0258	0.778854	997.75	994.607	0.929019	0.565842	991.5	1091.07	1.0387	0.831605	816.25	821.193	0.992003	0.929217	219.75	222.996	0.955581	0.817548	208.5	211.769	1.3387	0.207063	181.75	148.265	1.45243	0.0486438	228.25	169.357	2.21697	0.0384132	241.75	108.932	At2g21940	AT2G21940.1	-		shikimate kinase, putative		shikimate kinase, putative; FUNCTIONS IN: shikimate kinase activity, ATP binding; EXPRESSED IN: 19 plant structures; EXPRESSED DURING: 10 growth stages; CONTAINS InterPro DOMAIN/s: Shikimate kinase (InterPro:IPR000623); BEST Arabidopsis thaliana protein m	shikimate kinase, putative	TCATCCTCCGGCGGGAGTAGAAAATTCTTCTTGGTTCTGCAGGGTTTTTG
A006212_01	0.779559	0.00351368	27591.2	35256	0.812393	0.267476	24694	28786.1	1.16421	0.247906	40178.8	33226.7	1.38412	0.0541892	44069.2	31240.8	1.25817	0.0110728	36585	28791	0.848828	0.560106	12311.2	16183.8	1.0131	0.965294	15037.2	14733.2	1.88536	0.0174997	19887.2	11272.2	2.84543	0.0243202	28871.8	11059.6	3.55681	0.0209559	27346.2	8432.21	At2g22660	AT2G22660.2	AY070719		similar to glycine-rich protein [Arabidopsis thaliana] (TAIR:AT4G37900.1); similar to Protein of unknown function DUF1399 [Medicago truncatula] (GB:ABE84186.1); contains InterPro domain Protein of unknown function DUF1399; (InterPro:IPR009836)		FUNCTIONS IN: molecular_function unknown; INVOLVED IN: biological_process unknown; LOCATED IN: plasma membrane; EXPRESSED IN: 24 plant structures; EXPRESSED DURING: 13 growth stages; CONTAINS InterPro DOMAIN/s: Protein of unknown function DUF1399 (InterPr		AAACATGGTGAAAGCAGCATAATCTGGTAGTTGTGGTGGTGACCTAGTAGAGAATGCGAAAATGTGGTGA
At30009165	0.959658	0.663947	130.25	132.395	1.07818	0.581709	125.5	112.456	1.48093	0.0362998	165.5	106.143	1.69397	0.0181301	212.5	120.46	1.66236	0.0691846	159.75	93.6836	0.865201	0.302538	206.75	254.144	1.07175	0.666725	231.25	206.007	0.97883	0.881398	141	142.155	1.41084	0.133659	166.5	123.618	2.08053	0.00893872	161	78.4235	At2g22730	AT2G22730.1	NM_127838		transporter-related		transporter-related; FUNCTIONS IN: carbohydrate transmembrane transporter activity, sugar:hydrogen symporter activity; INVOLVED IN: biological_process unknown; LOCATED IN: membrane; CONTAINS InterPro DOMAIN/s: Major facilitator superfamily MFS-1 (InterPro	transporter-related	GAGCAACATTTCTCGGGGCGGTATTTTGCTTCACTGCATTTACCCTGAAGAGTTTATACGGTTTCATCGC
At30009313	0.885404	0.438267	6861.25	7699.39	0.869051	0.000501969	6255	7193.89	0.731016	0.101604	5765.5	7872.13	0.547401	0.0112151	4608.75	8471.19	0.568647	0.0337505	3819	6178.39	0.978323	0.912838	3892.75	3758.92	1.07882	0.46612	4009.5	3672.88	1.32328	0.0480344	3554.25	2671.24	1.86205	0.00544288	5133	2752.3	2.1782	0.00635202	4520.5	2139.21	At2g24040	AT2G24040.1	-		hydrophobic protein, putative / low temperature and salt responsive protein, putative		hydrophobic protein, putative / low temperature and salt responsive protein, putative; INVOLVED IN: hyperosmotic salinity response, response to cold; LOCATED IN: endomembrane system, integral to membrane; EXPRESSED IN: 22 plant structures; EXPRESSED DURIN	hydrophobic protein, putative / low temperature and salt responsive protein, putative	ACTGACTTGCTTAGGCTACTTACCAGGAATAATATACGCAATTTACGCAATTTGTTTCTTGCACCGCGAT
A024616_01	0.702284	0.0578306	16514.5	24541.8	0.788345	0.085018	21537	27893	0.880238	0.44459	27045.2	30511.1	1.50091	0.0584728	34908.2	23093.6	1.60494	0.0127014	31314.8	21093.7	0.803659	0.52636	21358	31567.6	0.723039	0.280406	25121.2	39327.8	0.752535	0.256953	21147.2	30367.1	0.988898	0.93989	19928.5	22380.8	2.09367	0.034125	38215.8	17986.7	At2g24060	AT2G24060.1	NM_127968 ,AY072160		translation initiation factor 3 (IF-3) family protein		translation initiation factor 3 (IF-3) family protein; FUNCTIONS IN: translation initiation factor activity; INVOLVED IN: translational initiation; LOCATED IN: chloroplast; EXPRESSED IN: 22 plant structures; EXPRESSED DURING: 13 growth stages; CONTAINS In	translation initiation factor 3 (IF-3) family protein	CCGCTTCGGCGGTGGTGGTGGAGGTTATCGATTCTCTGGAGACAATAGAAGAGGTAGGCCGAAAGAAGCT
A006253_01	0.73662	0.0934354	4718.25	6590.06	0.890324	0.557485	5183.5	5962.25	1.12019	0.28367	6322.25	5821.19	1.4436	0.142996	9276	6297.97	1.8964	0.18133	10367.8	5414.57	0.904861	0.468602	2241.75	2416.3	1.12339	0.461624	2816.25	2370.78	1.7196	0.00163844	2739.25	1575.76	1.82018	0.00585611	2819.75	1566.49	2.46666	0.00756835	3147.25	1267.53	At2g24180	AT2G24180.1	NM_127979 ,AY054534		CYP71B6 (CYTOCHROME P450 71B6); oxygen binding	cytochrome P450 monooxygenase	CYTOCHROME P450 71B6 (CYP71B6); FUNCTIONS IN: electron carrier activity, monooxygenase activity, iron ion binding, oxygen binding, heme binding; LOCATED IN: mitochondrion, endoplasmic reticulum, plasma membrane, membrane; EXPRESSED IN: 25 plant structures	CYP71B6 (CYTOCHROME P450 71B6); electron carrier/ heme binding / iron ion binding / monooxygenase/ oxygen binding	GCCGGAGGAAGAGTTTTCAAGATCTTGATACGTTTTACCAGAAAGCTATTGTTGACCATCGGGAGAAGAA
A021632_01	0.972041	0.830684	341.5	350.225	1.09364	0.470759	383	347.839	1.52784	0.0287286	493	311.246	1.68544	0.0159956	504.25	300.585	1.51416	0.0435025	394.75	249.576	0.7931	0.146168	300.25	368.433	1.12132	0.554425	351.25	297.526	1.44505	0.101879	298	201.241	1.56079	0.00137803	270.75	171.324	2.05459	0.00634496	335.75	170.683	At2g24410	AT2G24410.1	-		similar to DDL (DAWDLE) [Arabidopsis thaliana] (TAIR:AT3G20550.1); similar to hypothetical protein MtrDRAFT_AC147434g34v2 [Medicago truncatula] (GB:ABE88146.1); contains domain NUCLEAR INHIBITOR OF PROTEIN PHOSPHATASE-1 (PTHR23308)		FUNCTIONS IN: molecular_function unknown; INVOLVED IN: biological_process unknown; LOCATED IN: cellular_component unknown; BEST Arabidopsis thaliana protein match is: DDL (DAWDLE) (TAIR:AT3G20550.1); Has 134 Blast hits to 134 proteins in 60 species: Archa		TCATTACCAAATTTGCTACCTCTTTGGACGTGAGAGAAAGATCCGACATTCCTACTAATCACACATTTTG
A006494_01	0.892449	0.724874	539.75	586.455	1.46491	0.00203616	938.5	637.36	0.967762	0.662516	673.5	671.756	0.82271	0.0824853	598.25	748.478	1.14522	0.439835	571.25	496.015	1.09162	0.782415	271	204.326	1.44882	0.283734	380.75	266.65	2.31615	0.0219234	437	190.45	3.33723	0.00795461	523	165.556	2.90363	0.0140319	368.75	131.331	At2g25090	AT2G25090.1	NM_128066		CIPK16 (CIPK16); kinase	Encodes a member of the SNF1-related kinase (SnRK) gene family (SnRK3.18), which has also been reported as a member of the CBL-interacting protein kinases (CIPK16).	CBL-INTERACTING PROTEIN KINASE 16 (CIPK16); FUNCTIONS IN: protein serine/threonine kinase activity, protein kinase activity, kinase activity, ATP binding; INVOLVED IN: signal transduction, protein amino acid phosphorylation; EXPRESSED IN: stem, root, stam	CIPK16 (CBL-INTERACTING PROTEIN KINASE 16); ATP binding / kinase/ protein kinase/ protein serine/threonine kinase	CGAAAACGTCATGACATTGTACACGAAGATCTTCAAGGCGGAATGCGAGTTCCCACCGTGGTTTTCCTTA
At30009473	0.745392	0.181211	294.25	380.693	0.52891	0.0414574	177.75	312.728	0.256079	0.00941796	69.75	271.601	0.13904	0.00494045	43.75	293.925	0.181138	0.0214196	54.25	214.734	1.15183	0.430436	1752	1536.35	1.36277	0.0677417	1961.25	1486.21	1.50669	0.0328661	1444	973.376	2.39041	0.0030727	2094.25	897.82	3.68835	0.0101848	2903	755.321	At2g25625	AT2G25625.1	NM_179732		similar to Os05g0575000 [Oryza sativa (japonica cultivar-group)] (GB:NP_001056395.1)		unknown protein; FUNCTIONS IN: molecular_function unknown; INVOLVED IN: biological_process unknown; LOCATED IN: chloroplast; EXPRESSED IN: 10 plant structures; EXPRESSED DURING: LP.06 six leaves visible, 4 anthesis, LP.04 four leaves visible, petal differ	unknown protein	TTCACTGCTCAAGACAACGTCAAAGATCTCTTGTAGGAGAACAGAAAATGAGACAGAGCCACGGAAAAAC
A021605_01	0.99959	0.997115	309.75	291.692	0.946934	0.714174	169.75	178.669	0.8584	0.371047	146.5	175.432	0.979929	0.887843	158.75	175.88	1.48656	0.0113111	231.25	147.867	0.933561	0.615675	273.5	293.718	0.997924	0.988857	428.25	457.825	1.35131	0.0181777	438	329.896	2.41117	0.0218892	337.5	150.47	3.49062	0.00368294	585.75	176.609	At2g26120	AT2G26120.1	AY219110		glycine-rich protein		glycine-rich protein; FUNCTIONS IN: molecular_function unknown; INVOLVED IN: biological_process unknown; LOCATED IN: cellular_component unknown; Has 31 Blast hits to 31 proteins in 5 species: Archae - 0; Bacteria - 0; Metazoa - 1; Fungi - 0; Plants - 25;	glycine-rich protein	GCGAGGGTTTTCCGGCAAGGGAGTTTCGGTGGTGGGTTTCCGGCGATAGAGTTTTCCCGCGAGGATTTTT
A201380_01	0.548192	0.475849	46	83.41	0.556407	0.419828	17.25	33.7649	2.08298	0.180368	74.75	25.7997	0.819809	0.0324932	38.6667	48.1305	2.94454	0.220469	81	43.9782	0.878488	0.481114	15533	17489.9	0.867609	0.341749	15488.8	17373.8	1.10883	0.328315	12765.5	11829.3	1.50645	0.0365304	17665	11803.3	2.09993	0.022345	17893.8	8669.2	At2g27385	AT2G27385.1	NM_179769 ,BT011766		similar to unknown protein [Arabidopsis thaliana] (TAIR:AT5G22430.1)		unknown protein; FUNCTIONS IN: molecular_function unknown; INVOLVED IN: biological_process unknown; LOCATED IN: endomembrane system; BEST Arabidopsis thaliana protein match is: unknown protein (TAIR:AT5G22430.1); Has 15 Blast hits to 15 proteins in 5 spec	unknown protein	CTTGTTTCGACTGTCCCAATGATTATGATTATTCAGGAATCACGGTCGGAGTTAGCTGTAGCCACACAAA
At30009753	0.853651	0.127049	49.25	56.3739	1.00286	0.978045	46.5	45.8948	0.883073	0.305803	32.5	35.1509	0.796004	0.176019	45	55.5419	1.5244	0.200201	53	42.7154	1.11508	0.47709	139	125.781	1.19508	0.526374	156.75	118.125	1.47939	0.0789485	119	75.9088	2.558	0.00490321	198.5	75.7549	7.6977	0.000648772	393	52.6767	At2g28056	AT2G28056.1	-		-	Encodes a microRNA that targets several genes containing AP2 domains including AP2. MicroRNAs are regulatory RNAs with a mature length of ~21-nucleotides that are processed from hairpin precursors by Dicer-like enzymes. MicroRNAs can negatively regulate g	expressed protein	MIR172/MIR172A; miRNA	TGTTGGCTGCTGTGGCATCATCAAGATTCACATCTGTTGATGGACGGTGGTGATTCACTCTCCACAAAGT
A008347_01	0.818404	0.00774067	5408.25	6546.96	1.28607	0.0917287	8620.25	6722.29	1.20112	0.247073	7679.25	6286.53	1.20745	0.194518	8204.5	6690.25	1.42503	0.0288665	7680.5	5484.7	1.07133	0.813693	1629.5	1645.45	1.33152	0.294592	1994	1460.08	2.32567	0.0285687	2403.75	1101.35	3.3521	0.00622391	3348.25	1077.82	3.75869	0.00953765	3229.75	936.617	At2g28110	AT2G28110.1	-		FRA8 (FRAGILE FIBER8); transferase	Homolog to AT5G22940, a member of glycosyltransferase family 47 that is involved in secondary cell wall biosynthesis. It exhibits high sequence similarity to tobacco (Nicotiana plumbaginifolia) pectin glucuronyltransferase. Protein has a domain that share	FRAGILE FIBER 8 (FRA8); FUNCTIONS IN: transferase activity, glucuronosyltransferase activity; INVOLVED IN: secondary cell wall biogenesis, glucuronoxylan biosynthetic process; LOCATED IN: Golgi apparatus; EXPRESSED IN: 15 plant structures; EXPRESSED DURIN	FRA8 (FRAGILE FIBER 8); glucuronosyltransferase/ transferase	ACTCATCAATGACGCGATAAAGCTCGTCTCGACTCAATACCCTTTTTGGAACCGAACCAGTGGCTCTGAT
At30009865	1.05426	0.609184	995.75	922.876	0.963325	0.733983	795	804.511	0.920028	0.44613	762.5	808.859	0.818617	0.345237	804	924.658	0.645362	0.103054	475	702.734	1.157	0.162088	307.25	271.543	1.24146	0.00572522	339.25	275.702	1.25054	0.0184724	240	194.647	1.65095	0.000874038	273.25	167.319	2.24907	0.00587432	266	115.427	At2g29070	AT2G29070.2	-		ubiquitin fusion degradation UFD1 family protein		ubiquitin fusion degradation UFD1 family protein; INVOLVED IN: ubiquitin-dependent protein catabolic process; LOCATED IN: cellular_component unknown; EXPRESSED IN: 18 plant structures; EXPRESSED DURING: 10 growth stages; CONTAINS InterPro DOMAIN/s: Ubiqui	ubiquitin fusion degradation UFD1 family protein	TGACAAGGCACATCTTGAGAAGGGTGACAAAATTATCATGCCTCCTTCCGCTCTCGATCGTCTTGCTTCT
At30009900	0.696786	0.0159589	13920	19649.4	0.488376	0.00409493	8579.25	17387.6	0.40952	0.00393295	7803.5	18462.2	0.42013	0.0105493	7256.75	16307.7	0.532885	0.0183224	9127	15836.7	1.11464	0.40078	6840.25	6035.09	1.0789	0.506742	6244.75	5613.82	1.376	0.00926097	5379.75	3972.81	1.82722	0.0535083	6559.75	3582.47	2.52621	0.0205891	7826.5	2933.74	At2g29420	AT2G29420.1	NM_128496 ,AY045679		ATGSTU7 (GLUTATHIONE S-TRANSFERASE 25); glutathione transferase	Encodes glutathione transferase belonging to the tau class of GSTs. Naming convention according to Wagner et al. (2002). Induced by Salicylic acid. Independent of NPR1 for their induction by salicylic acid.	ARABIDOPSIS THALIANA GLUTATHIONE S-TRANSFERASE TAU 7 (ATGSTU7); FUNCTIONS IN: glutathione transferase activity; INVOLVED IN: response to cyclopentenone, toxin catabolic process, response to salicylic acid stimulus; LOCATED IN: cytoplasm; EXPRESSED IN: 22	ATGSTU7 (ARABIDOPSIS THALIANA GLUTATHIONE S-TRANSFERASE TAU 7); glutathione transferase	ATCGTCGGGGTAAAGGTGGTTCCGGTGGAGAAGTTCCCGGAGATACATAGATGGGTTAAGAATTTGTTGG
A006818_01	1.00343	0.991111	2469	2549.15	0.91279	0.792359	2193.75	2584.43	1.05046	0.907434	2457.25	2522.98	0.635808	0.203422	1656	2626.27	0.798139	0.621287	1889.25	2538.83	1.31855	0.171958	4158.75	3320.94	1.75183	0.0920509	5181.75	2819.66	2.779	0.0154177	5711.25	2265.29	3.14518	0.0269742	5172.25	1915.29	3.00848	0.0587269	4369.5	1646.83	At2g30140	AT2G30140.2	NM_128569 ,AY093176		UDP-glucoronosyl/UDP-glucosyl transferase family protein		UDP-glucoronosyl/UDP-glucosyl transferase family protein; FUNCTIONS IN: transferase activity, transferring hexosyl groups, UDP-glycosyltransferase activity, transferase activity, transferring glycosyl groups; INVOLVED IN: response to cyclopentenone; LOCAT	UDP-glucoronosyl/UDP-glucosyl transferase family protein	TCTCCGACGAAACTCCGAGATTTGCCGCCGATATTTGACGGTTACAGCGACCGAGTCTTCAAGACAGCTA
At30010034	1.09513	0.493341	5323.5	5374.77	1.43142	0.156797	6369.75	6191.58	1.34073	0.421472	2411	1975.77	1.57365	0.273362	3043.5	1931.22	1.67833	0.0293583	2139.5	1304.32	1.00246	0.991661	292.75	330.746	1.34905	0.232937	498.25	385.919	1.62404	0.188324	357.5	263.722	2.30379	0.130292	361	214.949	3.13406	0.0267514	566.25	189.063	At2g30600	AT2G30600.1	NM_128612 ,AY085216		BTB/POZ domain-containing protein		BTB/POZ domain-containing protein; FUNCTIONS IN: protein binding; INVOLVED IN: cell adhesion; LOCATED IN: cellular_component unknown; EXPRESSED IN: 23 plant structures; EXPRESSED DURING: 13 growth stages; CONTAINS InterPro DOMAIN/s: BTB/POZ fold (InterPro	BTB/POZ domain-containing protein	TGCTCGTGTTTTATTACCACGTTGTGGTTGAAATTTGACGGCGGAAGTTCATGGTGGGGTGAAGGCAAGA
A020311_01	0.848746	0.15976	22673.8	25951.8	1.17855	0.224638	26297.8	21750.7	1.93023	0.00600167	40531.8	20238.3	1.48561	0.033418	34006.2	22509.3	1.20605	0.206416	26459	21604.9	0.861547	0.175395	20117	23239.9	1.31887	0.134362	29152	20923.9	1.64573	0.00852623	23665.5	14192.8	1.86874	0.0156648	27732.8	14291	2.00347	0.00235931	22522.5	11346.6	At2g30620	AT2G30620.1	NM_128614 ,AY085789		histone H1.2		histone H1.2; FUNCTIONS IN: DNA binding; INVOLVED IN: nucleosome assembly; LOCATED IN: nucleolus, nucleus, nucleosome; EXPRESSED IN: 23 plant structures; EXPRESSED DURING: 13 growth stages; CONTAINS InterPro DOMAIN/s: Winged helix repressor DNA-binding (I	histone H1.2	GTAGTAGCTAAACCTAAGGGTAAGGTTGCTGCTGCTGTTGCTCCTGCTAAAGCTAAAGCGGCGGCTAAAG
A201407_01	0.895092	0.499582	8868.5	9731.82	1.24082	0.212307	11892.8	9354.6	0.83514	0.32447	8538.5	9762.86	0.49147	0.00691079	4403.75	8711.85	0.29008	0.0104184	2530.5	8209.74	0.659331	0.206501	538.75	853.913	1.19772	0.588942	984	746.555	2.44594	0.0159009	1259	561.274	2.97172	0.0318992	1493	539.201	2.37335	0.00656456	1030.5	472.812	At2g31085	AT2G31085.1	NM_128664		CLE6 (CLAVATA3/ESR-RELATED 6); receptor binding	Member of a large family of putative ligands homologous to the Clavata3 gene. Consists of a single exon. Can replace CLV3 function in vivo.	CLAVATA3/ESR-RELATED 6 (CLE6); FUNCTIONS IN: protein binding, receptor binding; INVOLVED IN: signal transduction; LOCATED IN: apoplast; EXPRESSED IN: hypocotyl, root; BEST Arabidopsis thaliana protein match is: CLE5 (CLAVATA3/ESR-RELATED 5); protein bindi	CLE6 (CLAVATA3/ESR-RELATED 6); protein binding / receptor binding	GGTTTCTCCGGGGGGTCCTGATCCACAACACCATTGACTGATCTTTACCGATATATATATACTTTACCGA
At30010146	0.645666	0.0815313	108.75	170.673	0.669265	0.000219171	105.25	157.217	0.598991	0.0886202	91.5	141.383	0.544407	0.068936	104	170.643	0.445169	0.0272863	61.25	119.672	0.738104	0.191642	184.75	252.719	1.25019	0.20042	298.5	228.261	1.2207	0.0593141	178.5	147.054	1.44315	0.146797	199.75	141.407	2.08253	0.0191545	194.75	94.8302	At2g31560	AT2G31560.2	AY065205 ,NM_179838		similar to unknown protein [Arabidopsis thaliana] (TAIR:AT1G05870.2); similar to hypothetical protein [Oryza sativa (japonica cultivar-group)] (GB:BAB86085.1); similar to Os11g0282300 [Oryza sativa (japonica cultivar-group)] (GB:NP_001067693.1); similar t		unknown protein; FUNCTIONS IN: molecular_function unknown; INVOLVED IN: biological_process unknown; LOCATED IN: cellular_component unknown; CONTAINS InterPro DOMAIN/s: Protein of unknown function DUF1685 (InterPro:IPR012881); BEST Arabidopsis thaliana pro	unknown protein	TGTGGTCATAAGTTGTGAACACACTTAAACGTGTCGTGTACGATAGGGCAAAAATCCTTTCACATGTTCT
A201419_01	1.30809	0.339005	1082.75	805.001	1.7206	0.100442	1390	745.632	0.75869	0.160864	628.5	727.802	0.521853	0.00463	464.75	879.934	0.999052	0.99348	630	591.28	1.08394	0.590072	328.75	311.086	1.75882	0.098783	508.75	301.329	1.68569	0.081847	301	186.666	1.85461	0.0758119	320	171.367	2.00406	0.0150772	275.5	134.613	At2g31940	AT2G31940.1	NM_128752		oxidoreductase/ transition metal ion binding		unknown protein; INVOLVED IN: biological_process unknown; LOCATED IN: endomembrane system; EXPRESSED IN: 16 plant structures; EXPRESSED DURING: 6 growth stages; BEST Arabidopsis thaliana protein match is: unknown protein (TAIR:AT5G19875.1); Has 68 Blast h	unknown protein	ATCCATCTGAACGAAAGAGAGTCTTTGTATAGAGCTGGAGGAACACCGTGGGGAGTGGCCTTCATGCTTG
A008440_01	0.995802	0.983302	317.25	316.262	0.901297	0.430365	243.25	275.548	0.434607	0.0345767	110	261.676	0.265214	0.000299227	81.75	307.883	0.277735	0.00552173	58	210.233	1.39868	0.264643	1771	1199.24	2.24604	0.056979	2549	1117.95	1.70914	0.0621274	1488.25	823.515	2.24009	0.0177497	1728.25	796.614	5.20353	0.00473118	3279	703.42	At2g31980	AT2G31980.1	NM_128758		cysteine proteinase inhibitor-related		cysteine proteinase inhibitor-related; FUNCTIONS IN: cysteine-type endopeptidase inhibitor activity; INVOLVED IN: biological_process unknown; LOCATED IN: endomembrane system; EXPRESSED IN: 18 plant structures; EXPRESSED DURING: 11 growth stages; CONTAINS	cysteine proteinase inhibitor-related	AAACATAGGATCCATTGCGAAAACAGACACGGCAATTTCGAATCCATTGCAATTTAGCCGAGTAGTGTCT
A019864_01	1.59825	0.253526	665.25	504.863	1.19726	0.691097	468.5	482.245	1.01218	0.976987	368.25	504.68	1.03074	0.950448	489	613.735	1.54565	0.35531	487	462.452	3.23628	0.00112561	588.25	180.518	2.19169	0.0293485	395.5	190.613	1.25803	0.161818	150.75	119.734	1.21953	0.403089	147	117.58	1.84234	0.136064	185.5	93.1888	At2g32030	AT2G32030.1	NM_128763		GCN5-related N-acetyltransferase (GNAT) family protein		GCN5-related N-acetyltransferase (GNAT) family protein; FUNCTIONS IN: N-acetyltransferase activity; INVOLVED IN: metabolic process; LOCATED IN: cellular_component unknown; EXPRESSED IN: 12 plant structures; EXPRESSED DURING: 8 growth stages; CONTAINS Inte	GCN5-related N-acetyltransferase (GNAT) family protein	CACGCTTTTGCACGTGGGAGCCTTACACTAGCCGAGAAGCCGCGATCGCGTACTTAAACGACGCTCTTTT
At30010218	0.833255	0.176058	32839.5	37552.4	0.780821	0.274217	35867.5	44361.6	0.60415	0.0130516	28185	45990.9	0.581703	0.00494384	22916.2	38445.7	0.615799	0.0269676	22540.8	36508.9	1.80473	0.00351262	19000.5	10477.5	1.30584	0.266561	13340.8	10383.1	0.986501	0.904059	7185.25	7444.81	1.46822	0.107141	9626.5	7008.76	2.02377	0.0202451	11478.8	5570.92	At2g32210	AT2G32210.1	AV824455		similar to unknown protein [Arabidopsis thaliana] (TAIR:AT2G32190.1); similar to conserved hypothetical protein [Medicago truncatula] (GB:ABD32591.1)		unknown protein; FUNCTIONS IN: molecular_function unknown; INVOLVED IN: biological_process unknown; BEST Arabidopsis thaliana protein match is: unknown protein (TAIR:AT2G32190.1); Has 134 Blast hits to 134 proteins in 15 species: Archae - 0; Bacteria - 0;	unknown protein	TCTTGCGGCCATGTGTTGTTGTTGTGTCCTCGACGCATGCTTCTGAAGACTTAGATGGTTTATTTTGATT
A019840_01	1.00366	0.965429	9482	9284.61	1.00117	0.986587	8879.75	8778.6	1.27526	0.0275104	11193	8757.3	1.38077	0.0351213	11963.5	8667.79	1.66038	0.0127404	13762.8	7955.32	0.919448	0.261161	5947.5	6495.31	0.936662	0.391731	6110.75	6497.25	1.29642	0.00283682	6097.75	4741.83	1.81537	0.00367101	8050.75	4424.56	2.09761	0.00214382	6976.75	3342.99	At2g32520	AT2G32520.1	NM_128811		dienelactone hydrolase family protein		dienelactone hydrolase family protein; FUNCTIONS IN: hydrolase activity; INVOLVED IN: biological_process unknown; LOCATED IN: chloroplast; EXPRESSED IN: 24 plant structures; EXPRESSED DURING: 13 growth stages; CONTAINS InterPro DOMAIN/s: Thiolase (InterPr	dienelactone hydrolase family protein	TGGATGAAACAGTACTTGGCTTAAGCTTTCTTCCATCAGGCAGCAATGGTTGATGTAAGTCCCAAAACGT
A008532_01	1.17824	0.319489	41555.5	35326.1	1.43577	0.156157	44340.2	31928.9	1.5228	0.180309	49226.8	32650.3	0.909267	0.66329	34059.8	36724.4	1.01844	0.946287	33598.2	33482.3	1.107	0.604123	24848	23075.6	1.27532	0.301314	26903	19465.4	2.12162	0.0142893	30442.8	14605.2	3.2489	0.0118005	43966	13618.4	3.1264	0.0263368	32896	11057.6	At2g33150	AT2G33150.1	NM_128874		PED1 (PEROXISOME DEFECTIVE 1); acetyl-CoA C-acyltransferase	Encodes an organellar (peroxisome, glyoxysome) 3-ketoacyl-CoA thiolase, involved in fatty acid b-oxidation during germination and subsequent seedling growth. Mutants have defects in glyoxysomal fatty acid beta-oxidation. EC2.3.1.16 thiolase.	PEROXISOMAL 3-KETOACYL-COA THIOLASE 3 (PKT3); FUNCTIONS IN: acetyl-CoA C-acyltransferase activity; INVOLVED IN: fatty acid beta-oxidation, jasmonic acid biosynthetic process, response to wounding, glyoxysome organization, fatty acid oxidation; LOCATED IN:	PKT3 (PEROXISOMAL 3-KETOACYL-COA THIOLASE 3); acetyl-CoA C-acyltransferase	GGAAAGTTGAAGCGCAAGGTCTTTTGTCCAAGGACGCTCGCTAGAGAGGACCATGCACCAAAACCGTTTT
A008742_01	1.89274	0.15757	71.25	39.6173	1.77841	0.306249	70.75	30.5549	2.39125	0.15899	98.5	37.0374	0.344063	0.451875	22.75	36.934	1.27912	0.445811	36	35.2599	1.05881	0.867298	7250	5632.35	1.80032	0.0394591	9309.25	5118.25	2.23312	0.0205567	8800	4053.14	2.9487	0.0209956	9923.5	3130.97	4.33539	0.00396735	12161.8	2726.21	At2g33380	AT2G33380.2	NM_128898 ,AY063964		RD20 (RESPONSIVE TO DESSICATION 20); calcium ion binding	Encodes a calcium binding protein whose mRNA is induced upon treatment with NaCl, ABA and in response to dessication. mRNA expression under drought conditions is apparent particularly in leaves and flowers.	RESPONSIVE TO DESSICATION 20 (RD20); FUNCTIONS IN: calcium ion binding; INVOLVED IN: response to salt stress, response to desiccation, response to cold, response to abscisic acid stimulus; LOCATED IN: vacuole; EXPRESSED IN: 21 plant structures; EXPRESSED	RD20 (RESPONSIVE TO DESSICATION 20); calcium ion binding	CTATATTCTTGCTAAGGACGAAGATGGTTTCCTATCTAAAGAAGCTGTGAGAGGTTGCTTTGATGGAAGT
A023374_01	0.819961	0.0136284	323.75	394.977	0.782205	0.232209	269.5	350.919	0.786091	0.0746889	249.75	325.665	0.818491	0.182486	237.5	300.423	1.14871	0.437417	301	268.14	1.03055	0.739477	263.25	256.298	1.84675	0.0585991	434.25	222.869	2.44474	0.0144317	380.25	170.802	1.60546	0.154964	246.25	167.787	1.52232	0.0110037	162.25	113.056	At2g34360	AT2G34360.1	NM_128988		MATE efflux family protein		antiporter/ drug transporter/ transporter; FUNCTIONS IN: antiporter activity, drug transporter activity, transporter activity; INVOLVED IN: multidrug transport; LOCATED IN: membrane; EXPRESSED IN: stem, inflorescence meristem; CONTAINS InterPro DOMAIN/s:	antiporter/ drug transporter/ transporter	CGGTTCTAGAAACTTCTTGTCCTCGAACCGTCTGGATGATCCCGTTTGGCCTTAGTGGCGCCGCTAGCAC
A006299_01	0.840764	0.0177854	455.75	545.587	0.933498	0.51063	411.75	428.504	1.50038	0.0224136	607.25	403.609	1.36432	0.00617921	740	547.676	1.38032	0.0113904	538	384.886	1.05763	0.715816	1239.25	1212.02	1.44576	0.199075	1763.75	1130.31	2.20715	0.0178617	1845.75	840.796	2.84447	0.0033581	2005.25	734.688	2.25816	0.0166468	1306	623.872	At2g35060	AT2G35060.2	NM_129058		KUP11 (K+ uptake permease 11); potassium ion transporter	potassium transporter	KUP11; FUNCTIONS IN: potassium ion transmembrane transporter activity; INVOLVED IN: potassium ion transport, pollen development; LOCATED IN: plasma membrane; EXPRESSED IN: 22 plant structures; EXPRESSED DURING: 13 growth stages; CONTAINS InterPro DOMAIN/s	KUP11; potassium ion transmembrane transporter	TTCTCATATTCACCGTGCTCTCACTTGTCGTGGAGTGCACTTATTTCTCGGCCATGCTTTTCAAAATCGA
A008159_01	0.815692	0.521748	126.75	159.929	0.654083	0.146223	115.5	156.242	0.343205	0.0190176	52.75	140.263	0.216514	0.0127731	41.5	163.111	0.357321	0.000228851	44.5	124.957	1.37767	0.518946	34.3333	30.78	1.40014	0.466531	27.6667	24.2289	1.75299	0.452182	30.3333	20.2107	2.98386	0.125066	50.75	15.5827	9.55282	0.0178014	164.25	12.184	At2g35300	AT2G35300.1	NM_129082 ,AY072383		late embryogenesis abundant group 1 domain-containing protein / LEA group 1 domain-containing protein		late embryogenesis abundant group 1 domain-containing protein / LEA group 1 domain-containing protein; FUNCTIONS IN: molecular_function unknown; INVOLVED IN: embryonic development ending in seed dormancy, pollen tube development; LOCATED IN: cellular_comp	late embryogenesis abundant group 1 domain-containing protein / LEA group 1 domain-containing protein	AGAGCGAGAGAAGTCTAAGGAGGCGCAGGCCAAAGCTGACCTCCATCAATCCAAGGCTGAGCATGCTGCG
A008079_01	0.867958	0.276511	13657.5	15980.2	0.430373	0.00223087	6093.25	14437.6	0.189291	0.00155677	2927.25	16235.5	0.122	0.00080513	1977.25	16578.8	0.118577	0.00977315	2057.75	16059	2.70222	0.10216	826.75	292.441	1.39248	0.104785	366	265.816	1.94502	0.0362998	368.75	206.046	2.26869	0.149464	389.75	188.012	4.20052	0.0159708	550.75	155.364	At2g35980	AT2G35980.1	NM_129157 ,BT002875		YLS9 (YELLOW-LEAF-SPECIFIC GENE 9)	Encodes a protein whose sequence is similar to tobacco hairpin-induced gene (HIN1) and Arabidopsis non-race specific disease resistance gene (NDR1). Expression of this gene is induced by cucumber mosaic virus, spermine and during senescence. The gene prod	YELLOW-LEAF-SPECIFIC GENE 9 (YLS9); FUNCTIONS IN: molecular_function unknown; INVOLVED IN: defense response to virus, leaf senescence, response to other organism; LOCATED IN: chloroplast; EXPRESSED IN: 7 plant structures; EXPRESSED DURING: 4 anthesis, 4 l	YLS9 (YELLOW-LEAF-SPECIFIC GENE 9)	AAACACAACCGTTCTCACACCAACGTTCCAAGGCCAAAACCTTGTTATTTTTAACGCCGGACAGTCTAGG
At30010751	0.969432	0.925802	34.5	36.8614	1.19352	0.438823	43.5	35.7081	1.63994	0.0746265	45.75	28.3295	1.8273	0.0608812	60.5	31.1812	2.18058	0.317371	122	43.4194	1.34195	0.0739608	672	510.726	1.47013	0.0523582	711	490.805	1.76639	0.00578959	589.5	333.832	1.91841	0.030432	547.75	305.862	2.24256	0.0132103	513.75	226.523	At2g36770	AT2G36770.1	NM_129232 ,AY102121		UDP-glucoronosyl/UDP-glucosyl transferase family protein		UDP-glucoronosyl/UDP-glucosyl transferase family protein; FUNCTIONS IN: transferase activity, transferring hexosyl groups, UDP-glycosyltransferase activity, transferase activity, transferring glycosyl groups; INVOLVED IN: metabolic process; LOCATED IN: ce	UDP-glucoronosyl/UDP-glucosyl transferase family protein	CGCGGTGCGACAGTAACTATTGTCACGACACGTTATAATGCAGGGAGGTTCGAGAATGTCTTAAGTCGTG
At30010752	1.5521	0.0776257	38.5	22.1972	1.35648	0.503306	34.5	24.1435	1.78985	0.0223352	36.5	19.1173	1.7935	0.18004	46	27.2828	2.47732	0.0165621	62.25	27.7479	1.10806	0.59772	338	331.777	1.40914	0.19821	438.5	311.028	2.27658	0.00647816	458.25	205.659	2.5513	0.0489077	534.25	222.435	4.33843	0.0418852	784.5	172.811	At2g36780	AT2G36780.1	NM_129233		UDP-glucoronosyl/UDP-glucosyl transferase family protein		UDP-glucoronosyl/UDP-glucosyl transferase family protein; FUNCTIONS IN: UDP-glycosyltransferase activity, transferase activity, transferring glycosyl groups; INVOLVED IN: metabolic process; LOCATED IN: cellular_component unknown; CONTAINS InterPro DOMAIN/	UDP-glucoronosyl/UDP-glucosyl transferase family protein	CAGCAAGGTTTAAGAATGTCCTAAACCGAGCGATCGAGTCTGGCTTGGCCATCAACATACTGCATGTGAA
A006010_01	0.861124	0.256336	50328.2	59453.6	0.781821	0.0976422	40502.5	51822.6	1.22894	0.15188	61032.2	51403.3	1.35532	0.0974128	64821.8	49113.2	0.917916	0.430881	46458.5	49905.7	1.08139	0.866078	8808.5	7811.93	0.870684	0.727	6601.5	6904.68	1.97731	0.0512288	11167.8	5537.24	4.62497	0.0133551	22089.2	5096.89	6.93024	0.00736555	28623	4486.8	At2g37130	AT2G37130.1	NM_129269 ,X98190		peroxidase 21 (PER21) (P21) (PRXR5)		peroxidase 21 (PER21) (P21) (PRXR5); FUNCTIONS IN: electron carrier activity, peroxidase activity, heme binding; INVOLVED IN: defense response to fungus; LOCATED IN: endomembrane system; EXPRESSED IN: 15 plant structures; EXPRESSED DURING: 7 growth stages	peroxidase 21 (PER21) (P21) (PRXR5)	GAGACCAACCCGCTCACGGGAGACCAAGGGGAGATCAGGAAGGATTGTCGTTATGTGAACTAATATTGAT
A008665_01	0.958186	0.620053	608	638.362	1.36221	0.0231124	655.5	479.819	1.5261	0.00542907	780.5	508.161	1.69413	0.00735192	1093.5	630.633	1.80009	0.0289304	773	453.274	0.940678	0.676606	508.75	561.135	1.23508	0.0407522	632.5	500.226	1.34838	0.0092483	448	338.385	1.80588	0.0198067	623.75	345.213	2.07135	0.00920434	512	254.11	At2g37150	AT2G37150.2	NM_201889 ,AY070452		zinc finger (C3HC4-type RING finger) family protein		zinc finger (C3HC4-type RING finger) family protein; FUNCTIONS IN: protein binding, zinc ion binding; EXPRESSED IN: 18 plant structures; EXPRESSED DURING: 6 growth stages; CONTAINS InterPro DOMAIN/s: Zinc finger, RING-type (InterPro:IPR001841), Zinc finge	zinc finger (C3HC4-type RING finger) family protein	ACCTATAGATCTTCTTCACACGGTTCGCGATCGGGACATGTAGCATCTTCTTCTGGAGACAGGTCTCATT
At30010803	1.01267	0.970181	46303	45633.1	1.31136	0.071002	51915.8	40443.1	1.21381	0.0407	50706.5	42368.1	0.778163	0.165505	32269.5	42491.6	0.546478	0.0949788	21559.5	38233.7	0.987112	0.972664	33329.2	31399.5	1.5041	0.0968082	40512.8	26736	1.95484	0.0183061	36396.5	19188.4	2.08876	0.0242382	40711.8	20758.8	1.5274	0.205035	24316.8	17000.2	At2g37180	AT2G37180.1	NM_129274 ,AY064029		RD28 (plasma membrane intrinsic protein 2;3); water channel	a member of the plasma membrane intrinsic protein PIP2. functions as aquaporin and is involved in dessication.	RESPONSIVE TO DESICCATION 28 (RD28); FUNCTIONS IN: water channel activity; INVOLVED IN: transport, response to water deprivation, response to desiccation, response to osmotic stress; LOCATED IN: plasma membrane, membrane; EXPRESSED IN: shoot, flower, root	RD28 (RESPONSIVE TO DESICCATION 28); water channel	CAGGCTCCAAGTCCCTCGGTTCATTCAGAAGTGCAGCCAACGTTTAAACTTAGCCACGAAAGAAAAAAAG
A006354_01	0.923892	0.671226	565	614.018	0.823971	0.32499	439	574.731	1.09983	0.595463	549	529.407	1.22665	0.189208	726.5	645.228	1.7783	0.0194015	984	575.649	0.9587	0.728492	1229.25	1309.45	0.863519	0.420894	1096	1283.5	1.20882	0.00955096	1150.75	964.13	1.85386	0.0653021	1427.5	808.537	2.08291	0.00566253	1450.25	715.714	At2g37330	AT2G37330.1	NM_129289 ,AY072359		ALS3 (ALUMINUM SENSITIVE 3)	Encodes an ABC transporter-like protein, without an ATPase domain, required for aluminum (Al) resistance/tolerance and may function to redistribute accumulated Al away from sensitive tissues in order to protect the growing root from the toxic effects of A	ALUMINUM SENSITIVE 3 (ALS3); INVOLVED IN: response to aluminum ion; LOCATED IN: plasma membrane; EXPRESSED IN: 21 plant structures; EXPRESSED DURING: 11 growth stages; CONTAINS InterPro DOMAIN/s: Conserved hypothetical protein CHP00245 (InterPro:IPR005226	ALS3 (ALUMINUM SENSITIVE 3)	AACTCAACCTGGTGGAGACGGCATTGGCACTAGGAGCAACGCCAAGACAAGCGACGTTGCAACAGGTGAA
A024503_01	0.936025	0.723453	44791.8	47273.7	1.60773	0.0253265	53177.5	34160.5	1.62834	0.0273634	61150.5	38577.9	1.35178	0.0444284	56695.8	41797.4	1.62848	0.0949876	59565.5	38734.9	1.4758	0.512341	3108.75	1957.93	1.45032	0.339301	2634.5	1854.16	2.41399	0.0677391	2868.75	1267.61	3.50392	0.0187985	3871.75	1196.27	5.31	0.0164299	4761.25	953.808	At2g37750	AT2G37750.1	NM_129331 ,AY065348		unknown protein		unknown protein; FUNCTIONS IN: molecular_function unknown; INVOLVED IN: biological_process unknown; EXPRESSED IN: 12 plant structures; EXPRESSED DURING: 4 anthesis, petal differentiation and expansion stage; Has 7 Blast hits to 7 proteins in 3 species: Ar	unknown protein	CCTGGATCTAATTCCTCCAATAGGGCGTCGTCGTCGACAAGCACAACTACGTTTGCTGTTTACGCGGGAG
A006524_01	1.04322	0.749466	3355	3104.05	0.773734	0.0743239	2364.25	3111.82	0.365168	0.0347921	1385	3196.34	0.182035	0.00479754	861.5	3641.76	0.0633884	0.000287559	167.25	2338.58	2.87834	6.83163e-05	269	96.7796	1.28946	0.511571	110.75	95.9782	1.13354	0.846374	60.75	69.7362	2.16867	0.468201	135.5	56.3235	1.80714	0.361204	86.25	42.7662	At2g37870	AT2G37870.1	AY054635		protease inhibitor/seed storage/lipid transfer protein (LTP) family protein		protease inhibitor/seed storage/lipid transfer protein (LTP) family protein; FUNCTIONS IN: lipid binding; INVOLVED IN: lipid transport; LOCATED IN: endomembrane system; EXPRESSED IN: 11 plant structures; EXPRESSED DURING: LP.06 six leaves visible, 4 anthe	protease inhibitor/seed storage/lipid transfer protein (LTP) family protein	AAAGTTGGTGCTCTCATTAGAACCAATCCTCGTTGTCTTTGTGCTGTCATGCTCTCTCCTTTAGCAAAGA
A008109_01	1.37412	0.0587976	4187.75	3000.32	1.23732	0.0284174	3466.25	2782.16	0.465421	0.000798013	1438.75	3089.1	0.404432	0.00792008	1363.5	3261.9	0.489085	0.01603	1141.5	2334.24	1.86108	0.0460591	844.5	429.615	1.38319	0.0113737	723.75	516.62	1.57601	0.0363317	532.25	324.87	3.1005	0.000407341	824.25	264.697	3.91907	0.00416883	797.5	211.028	At2g38790	AT2G38790.1	BT002863		unknown protein		unknown protein; FUNCTIONS IN: molecular_function unknown; INVOLVED IN: biological_process unknown; LOCATED IN: cellular_component unknown; EXPRESSED IN: 15 plant structures; EXPRESSED DURING: 9 growth stages; Has 7 Blast hits to 7 proteins in 2 species:	unknown protein	TGGAGCTGCTGGTTCTGCGGGAGGAGGTAAAGGTGGCTCGGCAGCTGGTCAGGGTCAGACCAAGAAGTAG
A006710_01	0.734614	0.0894716	12362.2	16492.9	0.873801	0.460948	15428.2	17430.5	0.947535	0.747759	16878.5	17552.9	1.36723	0.157249	28161.8	19157.3	1.44244	0.0663064	22562.2	14636	0.94511	0.745524	6270.25	6037.12	1.11652	0.251102	6801.25	5884.27	1.01657	0.821197	4506.25	4376.47	1.36788	0.039017	5827.5	4252.86	2.05529	0.0101169	6528.5	3164.94	At2g38800	AT2G38800.1	NM_129437		calmodulin-binding protein-related		calmodulin-binding protein-related; FUNCTIONS IN: calmodulin binding; LOCATED IN: cellular_component unknown; EXPRESSED IN: 22 plant structures; EXPRESSED DURING: 13 growth stages; CONTAINS InterPro DOMAIN/s: Calmodulin-binding, plant (InterPro:IPR012417)	calmodulin-binding protein-related	TAGCAAACTTGCCCCAGCAAGGAAGAGGAAAGTTGCATTACTCGTAGAGGCATTTGAAACCGTGCAACCA
A008058_01	0.848527	0.622556	12452.2	15458.7	0.890198	0.750609	14622.8	17031.2	1.59292	0.133574	24122.5	16631.9	1.4124	0.366912	19718	14674.4	1.31981	0.649903	22152.2	16885.4	0.962833	0.845361	3089.25	3196.02	0.937063	0.761262	2718.5	2717.84	1.18214	0.326503	2671.5	2272.81	1.17476	0.621622	2290	1938.97	2.19353	0.00167842	4203.25	1863.7	At2g38860	AT2G38860.2	AB047808		YLS5 (yellow-leaf-specific gene 5)	Encodes protease I (pfpI)-like protein YLS5.	YLS5; INVOLVED IN: response to ethylene stimulus, leaf senescence, response to salt stress, response to abscisic acid stimulus; LOCATED IN: endomembrane system; EXPRESSED IN: 23 plant structures; EXPRESSED DURING: 13 growth stages; CONTAINS InterPro DOMAI	YLS5	TGTGACACCGAACAAGAAGAAGGGAGAAGTGTGTGCAACGGCGGTTTATGACCTTGAGGATGGACGGCAG
A006717_01	1.39069	0.307392	76.25	48.6273	2.83494	0.0023098	119.25	41.9168	2.03732	0.00350974	95	45.5402	0.605394	0.123373	25.75	41.2178	0.280438	0.187316	26.25	66.6541	1.53153	0.273027	656.75	435.086	2.06	0.129822	881	393.606	2.69569	0.00704893	685.75	259.67	2.06812	0.181586	485.25	248.565	0.976048	0.93867	225.25	214.086	At2g39030	AT2G39030.1	NM_129460		GCN5-related N-acetyltransferase (GNAT) family protein		GCN5-related N-acetyltransferase (GNAT) family protein; FUNCTIONS IN: N-acetyltransferase activity; INVOLVED IN: metabolic process; LOCATED IN: cellular_component unknown; EXPRESSED IN: 13 plant structures; EXPRESSED DURING: 10 growth stages; CONTAINS Int	GCN5-related N-acetyltransferase (GNAT) family protein	ACCCAAGTTTTCTAGCGAAACAGGGTTTCTACATCGAGGATATCTTCATGAGAGAACCTTACAGACGAAA
A007442_01	1.5889	0.021133	4030	2509.95	1.90327	0.0226428	5502.75	2684.83	1.59522	0.0347849	4100.25	2426.29	1.36118	0.192903	3043.25	2209.28	1.35049	0.0512589	3400.25	2497.72	1.03909	0.806103	1653.75	1508.48	1.2287	0.257404	1670	1273.77	1.69977	0.0143999	1796	1058.83	2.86387	0.0248342	2575.25	880.851	2.88147	0.00888477	2325.75	821.901	At2g39350	AT2G39350.1	-		ABC transporter family protein		ABC transporter family protein; FUNCTIONS IN: ATPase activity, coupled to transmembrane movement of substances; INVOLVED IN: response to nematode; LOCATED IN: plasma membrane; EXPRESSED IN: 15 plant structures; EXPRESSED DURING: 4 anthesis, C globular sta	ABC transporter family protein	AACGATATCGAGCACGACTTGTTTAACTACTGGTTCAGATATTCTGAGGCAGCAAGGTGTGGTTCAGCTG
A020488_01	1.12093	0.485655	2788.5	2594.96	0.924828	0.736021	2219	2475.06	0.612054	0.0726324	1571	2580.27	0.447698	0.00909326	1002	2106.86	0.487425	0.0406373	903.25	1878.87	1.21989	0.103502	1660	1409.07	1.46923	0.0531349	2018.75	1392.81	1.63344	0.0444808	1300.5	851.96	1.62419	0.026646	1308.25	826.169	2.00595	0.00556567	1149	568.772	At2g39710	AT2G39710.1	NM_129528		aspartyl protease family protein	Encodes a Cysteine-rich peptide (CRP) family protein	aspartyl protease family protein; FUNCTIONS IN: aspartic-type endopeptidase activity; INVOLVED IN: proteolysis; EXPRESSED IN: 20 plant structures; EXPRESSED DURING: 10 growth stages; CONTAINS InterPro DOMAIN/s: Peptidase aspartic, catalytic (InterPro:IPR0	aspartyl protease family protein	GGTTGCTTACACGGTCCAATTAGAAGGAATCCGGGTCGGGTCAAAGATACTTTCTTTACCGAAATCTGTA
At30011091	0.872122	0.269563	2574.75	2927.98	1.20208	0.275136	3670	3142.73	1.44358	0.024195	4260.5	3074.7	1.02485	0.8883	3247.25	3199.92	0.774862	0.0723846	1852	2475.56	1.04882	0.892498	1195.75	1197.44	1.2029	0.475079	1278	970.021	1.90968	0.0238508	1446.25	804.503	3.05131	0.00719081	2391.5	799.67	3.17797	0.0192553	1849	630.93	At2g39725	AT2G39725.2	-		complex 1 family protein / LVR family protein		complex 1 family protein / LVR family protein; FUNCTIONS IN: catalytic activity; LOCATED IN: mitochondrion; EXPRESSED IN: 23 plant structures; EXPRESSED DURING: 15 growth stages; CONTAINS InterPro DOMAIN/s: Complex 1 LYR protein (InterPro:IPR008011); Has	complex 1 family protein / LVR family protein	AATTGTCCCAGAATAGTTAGTGAGAAGAATCCCAGAGTTTCTTCCATCTCTCGCTCTTTCGATTTTGGAG
A020363_01	0.815223	0.540538	5441.5	6808.97	0.502779	0.0430698	3225.75	6327.94	0.174613	0.00214006	1180.75	6797.58	0.139415	0.00450508	872	6194.92	0.110097	0.0028509	655.25	5614.5	1.11286	0.18264	4775.5	4271.36	1.34015	0.0666605	5117.25	3888.86	2.56862	0.00882901	7459.25	3105.93	4.41195	0.0335898	13245	2909.8	3.95844	0.0102437	8955.25	2276.61	At2g39800	AT2G39800.1	NM_129539 ,AF424633		P5CS1 (DELTA1-PYRROLINE-5-CARBOXYLATE SYNTHASE 1)	encodes a delta1-pyrroline-5-carboxylate synthase that catalyzes the rate-limiting enzyme in the biosynthesis of proline. Gene is expressed in reproductive organs and tissues under non-stress conditions but in the whole plant under water-limiting conditio	DELTA1-PYRROLINE-5-CARBOXYLATE SYNTHASE 1 (P5CS1); FUNCTIONS IN: delta1-pyrroline-5-carboxylate synthetase activity; INVOLVED IN: in 9 processes; LOCATED IN: chloroplast, membrane, cytoplasm; EXPRESSED IN: 6 plant structures; EXPRESSED DURING: C globular	P5CS1 (DELTA1-PYRROLINE-5-CARBOXYLATE SYNTHASE 1); delta1-pyrroline-5-carboxylate synthetase	TTCCCATCCAAGCTTAAACAAGACTTCCGAGTGTGTGTTTGTGTATTTGGTTGAGACTTGAGGAGAGACA
At30011144	0.757856	0.0587736	5106.75	6788.49	0.957645	0.489032	8047.5	8532.04	0.955287	0.426246	9024.5	9156.56	1.24683	0.257727	12824.8	8981.23	1.52172	0.031313	11165	7083.68	1.04645	0.782371	1925	1777.94	1.27425	0.0335413	2446.75	1858.67	1.53753	0.058117	1877.75	1251.76	1.97826	0.00206479	2382	1197.29	3.25142	0.00187286	3436	1064.35	At2g40110	AT2G40110.1	-		yippee family protein		yippee family protein; FUNCTIONS IN: molecular_function unknown; INVOLVED IN: biological_process unknown; LOCATED IN: cellular_component unknown; EXPRESSED IN: 22 plant structures; EXPRESSED DURING: 13 growth stages; CONTAINS InterPro DOMAIN/s: Yippee-lik	yippee family protein	AGGAAAATCAGTGCTTGAAAGATTTAAGATATCGGGTCCTGATGGGAGCAACTATTGGGTGAGTAGCCAT
A008643_01	0.853152	0.0373791	585.25	684.876	1.22103	0.08826	899.25	741.436	1.81771	0.0468348	1385	757.206	1.68179	0.0581279	1550.5	869.653	1.66083	0.00975323	976.25	587.941	0.918158	0.638737	713.25	820.302	1.22513	0.200651	978.75	761.965	1.5049	0.0601621	896.25	603.314	1.84026	0.037971	979	542.059	2.04929	0.00188027	802.75	397.41	At2g40640	AT2G40640.3	BX819348		similar to unknown protein [Arabidopsis thaliana] (TAIR:AT5G05230.1); similar to hypothetical protein [Oryza sativa (japonica cultivar-group)] (GB:AAO60024.1); contains domain RING/U-box (SSF57850); contains domain no description (G3D.3.30.40.10)		FUNCTIONS IN: molecular_function unknown; INVOLVED IN: biological_process unknown; LOCATED IN: cellular_component unknown; EXPRESSED IN: 13 plant structures; EXPRESSED DURING: 6 growth stages; BEST Arabidopsis thaliana protein match is: ubiquitin-protein		AAGATGAAACCATGTATTCCGATGGAGATGATGAAGAGTACGACGTTTCTATCCGAAGACGAACTGCTCT
A008541_01	0.397768	0.0193097	192.75	513.211	0.177165	0.00540623	58.75	375.137	0.0920467	0.00645014	32.25	367.058	0.0637906	0.00475243	26	462.615	0.0634179	0.0284225	16	228.575	0.898215	0.646461	228	252.281	0.778555	0.0862855	222.25	299.076	0.76773	0.0519315	141	188.391	1.07232	0.653659	168.75	155.74	2.24074	0.0204814	276.5	131.551	At2g40670	AT2G40670.1	NM_129629		ARR16 (response regulator 16); transcription regulator/ two-component response regulator	response regulator 16	ARABIDOPSIS RESPONSE REGULATOR 16 (ARR16); FUNCTIONS IN: transcription regulator activity, two-component response regulator activity; INVOLVED IN: cytokinin mediated signaling, response to cytokinin stimulus; LOCATED IN: cytoplasm; EXPRESSED IN: 20 plant	ARR16 (ARABIDOPSIS RESPONSE REGULATOR 16); transcription regulator/ two-component response regulator	TCAGCATATTGATGCATTGACCTGTAACGTTATGAAGGTGAGTCTAATCATCACCGATTACTGTATGCCT
A006498_01	1.04264	0.747032	1448.5	1371.92	1.30734	0.0472277	1604.75	1181.69	1.59948	0.0221079	1940	1219.99	1.47937	0.000703927	2167	1444.41	1.87127	0.00389272	2122.75	1076.12	1.03518	0.637878	2080.75	2021.94	1.07245	0.382874	2122.75	2003	1.44899	0.00630395	1984.75	1366.8	2.02413	0.0027323	2520.25	1257.35	2.49421	0.00521313	2526.75	1017.54	At2g41200	AT2G41200.1	NM_129685		similar to conserved hypothetical protein [Medicago truncatula] (GB:ABD28332.1); contains domain EF-hand (SSF47473)		unknown protein; FUNCTIONS IN: molecular_function unknown; INVOLVED IN: biological_process unknown; LOCATED IN: cellular_component unknown; EXPRESSED IN: 19 plant structures; EXPRESSED DURING: 11 growth stages; Has 12 Blast hits to 12 proteins in 5 specie	unknown protein	ATCGAAGGACGAGTTTCAGAAGCTTCTTCAAGAGGTTTTAATCGGAGTTGGGTTCACCGGCGTCGGAGGA
A020790_01	1.68878	0.0205377	5162	2928.54	1.26988	0.0762437	3000.25	2313.23	0.987252	0.886603	2445.25	2364.97	0.846549	0.0512834	2427.75	2885.87	0.762736	0.171124	1927	2328.55	1.49302	0.390125	168.75	107.488	1.42037	0.37905	129.5	81.1408	2.5407	0.0609465	151.25	59.7623	4.24324	0.0224785	196.25	48.9863	3.94689	0.0218	139	37.4956	At2g41800	AT2G41800.1	NM_129744 ,AY070757		similar to unknown protein [Arabidopsis thaliana] (TAIR:AT2G41810.1); similar to Os03g0807700 [Oryza sativa (japonica cultivar-group)] (GB:NP_001051644.1); similar to unknown [Ricinus communis] (GB:CAB02653.1); contains InterPro domain Galactose-binding l		FUNCTIONS IN: molecular_function unknown; INVOLVED IN: biological_process unknown; LOCATED IN: cell wall, plant-type cell wall; EXPRESSED IN: 7 plant structures; EXPRESSED DURING: 4 anthesis, C globular stage, petal differentiation and expansion stage; CO		CAGACCGTCTTTAGCTCCGACGGTGGAGACACTTACGCTTGGGCTTTCAAGGCAACTTCTGATGTGGTTA
A006398_01	1.1242	0.56205	2294.5	2171.41	0.773962	0.240924	2516	3078.81	0.746483	0.158142	2664.75	3369.74	0.637787	0.127842	2481.25	2961.19	0.992256	0.965397	2168	2381.75	1.15295	0.299418	242.75	217.15	1.14085	0.404509	259.5	219.129	1.5785	0.00342661	244.75	160.659	1.72862	0.0578251	302.75	153.713	2.28568	0.00318187	198.5	91.0228	At2g42140	AT2G42140.1	-		VQ motif-containing protein		VQ motif-containing protein; FUNCTIONS IN: molecular_function unknown; INVOLVED IN: biological_process unknown; LOCATED IN: cellular_component unknown; EXPRESSED IN: flower; EXPRESSED DURING: 4 anthesis, petal differentiation and expansion stage; CONTAINS	VQ motif-containing protein	AACTTCCGGGAAATCGTCCAGAATCTCACCGGGAAACAAGATCATCATCACCACGATCTCCCCCACCAAA
A024277_01	1.72494	0.112274	521.75	290.307	1.87214	0.118163	540	252.721	0.593648	0.128999	158.75	286.095	0.279184	0.0145801	75.75	245.408	0.334301	0.0132007	71	210.001	1.44895	0.0187092	14232.2	9776.59	2.15823	0.104962	19887.2	8312.42	2.46354	0.0232626	14625.5	6464.4	0.988123	0.978315	6313.25	6373.44	0.246254	0.0911696	1645	5153.06	At2g42540	AT2G42540.2	BE038895 ,X64138		COR15A (COLD-REGULATED 15A)	A cold-regulated gene whose product is targeted to the chloroplast and constitutive expression increases freezing tolerance in protoplasts in vitro and chloroplasts in vivo. NMR and x-ray diffraction studies suggest that COR15a alters the intrinsic curvat	COLD-REGULATED 15A (COR15A); FUNCTIONS IN: molecular_function unknown; INVOLVED IN: in 8 processes; LOCATED IN: chloroplast stroma, chloroplast, chloroplast envelope; EXPRESSED IN: 21 plant structures; EXPRESSED DURING: 13 growth stages; BEST Arabidopsis	COR15A (COLD-REGULATED 15A)	GTTGAAAAAAACAGTGAAACCGCAGATACATTGGGTAAAGAAGCTGAGAAAGCTGCGGCGTATGTGGAGG
A023633_01	2.31019	0.0308331	44.25	17.8016	1.92476	0.273321	39.25	18.8642	3.51167	0.088627	93	19.2331	1.13406	0.828975	20.3333	19.3326	0.576594	0.105383	20	34.4846	1.12422	0.713698	57	43.7035	1.79025	0.0185231	44	21.0238	2.01603	0.183766	35.75	20.5997	4.34471	0.167838	111.5	18.266	13.5969	0.0155766	264.75	14.9012	At2g42560	AT2G42560.1	NM_129817		late embryogenesis abundant domain-containing protein / LEA domain-containing protein		late embryogenesis abundant domain-containing protein / LEA domain-containing protein; FUNCTIONS IN: molecular_function unknown; INVOLVED IN: embryonic development ending in seed dormancy; LOCATED IN: cellular_component unknown; EXPRESSED IN: seed; EXPRES	late embryogenesis abundant domain-containing protein / LEA domain-containing protein	GGGGCAATCGGCGAGACTATAGCTGAGATTGCACAGACGACAAAGAACATAGTGATTGGTGATGCGCCTG
A019879_01	1.08634	0.175498	7310.25	6808.37	0.941747	0.587755	6132.75	6590.26	0.752032	0.0473669	4766.25	6357.32	0.898937	0.538251	6147.25	6976.43	0.745696	0.0803152	5036.5	6439.55	1.00725	0.951142	696.75	674.095	0.90172	0.518166	534.75	592.702	1.25617	0.0312093	529.75	416.197	1.78997	0.0236118	695.75	373.336	2.12102	0.0109074	717	325.69	At2g42570	AT2G42570.1	NM_129818 ,AY034968		similar to unknown protein [Arabidopsis thaliana] (TAIR:AT2G31110.2); similar to unknown [Pisum sativum] (GB:ABA29158.1); contains InterPro domain Protein of unknown function DUF231, plant; (InterPro:IPR004253)		unknown protein; INVOLVED IN: biological_process unknown; LOCATED IN: vacuole; EXPRESSED IN: 21 plant structures; EXPRESSED DURING: 12 growth stages; CONTAINS InterPro DOMAIN/s: Protein of unknown function DUF231, plant (InterPro:IPR004253); BEST Arabidop	unknown protein	GTCTAATTCACTCTTGGGTTCCTAACACTCGTTACACTCTTATTCGCCAAAAGGGTCTTGCTTCACTTAC
A006235_01	0.894533	0.144964	12929.5	14630.8	0.86737	0.259936	13191.8	14966.9	0.960672	0.605947	13927.5	14605.4	1.00742	0.898306	14209	14189.8	1.09903	0.451781	14966	13504.1	1.02938	0.888519	8248.75	8168.86	1.01208	0.952579	8121.75	7289.91	1.56499	0.0194292	8852	5834.49	2.65893	0.00413211	13664.2	5244.64	3.59705	0.00906321	15508.5	4481.67	At2g42790	AT2G42790.1	AK221264		CSY3 (CITRATE SYNTHASE 3); citrate (SI)-synthase	Encodes a peroxisomal citrate synthase that is expressed throughout seedling and shoot development.	citrate synthase 3 (CSY3); FUNCTIONS IN: citrate (SI)-synthase activity; INVOLVED IN: fatty acid beta-oxidation, tricarboxylic acid cycle; LOCATED IN: peroxisome; EXPRESSED IN: 23 plant structures; EXPRESSED DURING: 14 growth stages; CONTAINS InterPro DOM	CSY3 (citrate synthase 3); citrate (SI)-synthase	GTTTGGCTGGATCTTCAGTTTAGACGTAGGCCCTTTTAGGGTCCATACTATACATCAAACCACACCGCAA
A007459_01	0.846081	0.167316	1159.25	1348.74	0.928011	0.687091	1163.75	1298.35	1.08636	0.668126	1279	1205	0.893948	0.615577	1176.5	1239.17	0.834793	0.327857	778.25	953.937	1.18209	0.64857	196.25	148.942	1.33962	0.343131	220	157.539	1.67632	0.0707531	168.75	99.9752	1.81933	0.0883893	172.25	93.6972	2.45382	0.0125025	187	77.2962	At2g44480	AT2G44480.1	NM_130011		glycosyl hydrolase family 1 protein		BETA GLUCOSIDASE 17 (BGLU17); FUNCTIONS IN: cation binding, hydrolase activity, hydrolyzing O-glycosyl compounds, catalytic activity; INVOLVED IN: carbohydrate metabolic process; LOCATED IN: endomembrane system; EXPRESSED IN: stem, male gametophyte, sepal	BGLU17 (BETA GLUCOSIDASE 17); catalytic/ cation binding / hydrolase, hydrolyzing O-glycosyl compounds	AAAAATGGAGTTCCTGTGGGTGAACCGACGAGTGCTGATTGGCTCTTTATATGTCCAGAAGGGTTTCAAG
At30011675	0.676715	0.244058	452	661.796	0.558362	0.0681127	459.25	793.823	1.00431	0.975744	975.5	872.65	1.61347	0.106629	955.25	701.112	1.355	0.189589	827	594.495	0.771759	0.360119	487.25	606.986	0.954411	0.829078	684.5	742.131	1.77377	0.0200435	713	386.821	1.88837	0.0324086	722	414.863	2.0723	0.0186266	667.5	342.706	At2g44590	AT2G44590.1	-		ADL1D; GTP binding / GTPase		ARABIDOPSIS DYNAMIN-RELATED PROTEIN 1D (ADL1D); FUNCTIONS IN: GTP binding, GTPase activity; INVOLVED IN: biological_process unknown; LOCATED IN: cellular_component unknown; EXPRESSED IN: sperm cell, male gametophyte, flower; EXPRESSED DURING: M germinated	ADL1D (ARABIDOPSIS DYNAMIN-RELATED PROTEIN 1D); GTP binding / GTPase	CTTCTATGCACAGATTAGTCAGAGTCAGCAGGGGAAACGATTGGGACAGTTGCTAGATGAGAACCCGGCA
A020330_01	1.22722	0.101747	61336.5	50673.8	1.25986	0.189419	64865	52836.4	1.44469	0.0531381	65445.8	46294.2	1.55111	0.0238192	54764	36106.2	1.86262	0.130102	65435	39676.6	1.61852	0.270018	4581.25	2911.89	1.51548	0.153488	4210.25	2618.92	2.43099	0.0341715	4625.75	1981.98	3.27315	0.0415842	6457.5	1952.92	6.26466	0.00155844	9923.25	1703.24	At2g44790	AT2G44790.1	NM_130043 ,AY049292		UCC2 (UCLACYANIN 2); copper ion binding	Encodes a uclacyanin, a protein precursor that is closely related to precursors of stellacyanins and a blue copper protein from pea pods.	UCLACYANIN 2 (UCC2); FUNCTIONS IN: electron carrier activity, copper ion binding; LOCATED IN: anchored to plasma membrane, anchored to membrane; EXPRESSED IN: 21 plant structures; EXPRESSED DURING: 12 growth stages; CONTAINS InterPro DOMAIN/s: Plastocyani	UCC2 (UCLACYANIN 2); copper ion binding / electron carrier	GAATGGTTTGTCCAAGATGGCTGTAGCCGCCGCAACTGCTCTTCTCCTAGTTCTGACCATTGTCCCGGGC
A008634_01	0.31342	0.574233	15	14.1535	0.67307	0.311284	14.25	19.3256	0.562756	0.120425	13.75	22.9921	1.61949	0.336667	22.25	10.2705	1.2542	0.0233045	27	21.1767	1.23216	0.312363	48.75	34.2567	1.70368	0.0765231	51.5	27.2703	2.30103	0.0028632	49	20.7709	7.87278	0.000850128	156.25	20.808	13.8063	0.000241584	263.75	19.6942	At2g44990	AT2G44990.1	NM_130064		CCD7 (more axillary growth 3)	More Axillary Branching; carotenoid cleavage dioxygenases.	CAROTENOID CLEAVAGE DIOXYGENASE 7 (CCD7); FUNCTIONS IN: 9-cis-epoxycarotenoid dioxygenase activity; INVOLVED IN: xanthophyll catabolic process, carotene catabolic process, secondary shoot formation, auxin polar transport; LOCATED IN: chloroplast stroma, p	CCD7 (CAROTENOID CLEAVAGE DIOXYGENASE 7); 9-cis-epoxycarotenoid dioxygenase	CCTTCTGTTATGAATCTAAACCGTGGCGACGACAAACTACTCCCTCATCTAGTTAAGGTGTCTATGACTT
A007624_01	0.960904	0.958386	30.25	38.2288	1.38506	0.558643	44.5	34.415	1.60251	0.47132	44.5	32.8814	0.810539	0.785493	37	40.8785	0.953117	0.935676	31	29.8878	1.0915	0.605845	273.75	242.879	2.05782	0.0711583	394.75	179.527	3.72495	0.00779156	561	163.258	6.80076	0.00794143	946.25	151.097	14.3307	0.0168957	1520.5	121.668	At2g45570	AT2G45570.1	NM_130119 ,AY062600		CYP76C2 (cytochrome P450, family 76, subfamily C, polypeptide 2); oxygen binding	member of CYP76C	CYP76C2; FUNCTIONS IN: electron carrier activity, monooxygenase activity, iron ion binding, oxygen binding, heme binding; EXPRESSED IN: stem, male gametophyte, sepal, carpel, stamen; EXPRESSED DURING: 4 anthesis; CONTAINS InterPro DOMAIN/s: Cytochrome P45	CYP76C2; electron carrier/ heme binding / iron ion binding / monooxygenase/ oxygen binding	TGCGGGATACTAACTCTAAAGATGTCCGGGAGAGAGATTTTGTGGATGTGCTTCTCGATCTTACCGAAGG
A006611_01	0.824944	0.0318884	1298.5	1594.73	0.795215	0.0349985	1378	1705.94	1.18408	0.0217256	1928.5	1633.45	0.961998	0.840044	820.25	873.526	1.1361	0.142928	1574	1362.26	0.907425	0.0954605	1224.25	1343.64	1.22529	0.390387	1521	1154.21	1.41804	0.0129405	1232.5	866.773	1.80249	0.0167938	1361.5	762.405	2.15609	0.00204969	1348	627.517	At2g45720	AT2G45720.2	NM_130135		binding		armadillo/beta-catenin repeat family protein; FUNCTIONS IN: binding; INVOLVED IN: biological_process unknown; EXPRESSED IN: 22 plant structures; EXPRESSED DURING: 13 growth stages; CONTAINS InterPro DOMAIN/s: Armadillo-like helical (InterPro:IPR011989), A	armadillo/beta-catenin repeat family protein	CTATTGGGATCTAAAGAATACGCAGCGGAATGTCTTCAGAATCTCACTTCAAGCAACGAAACTCTTCGAA
A006975_01	0.42054	0.0119441	4354.25	11234.8	0.293079	0.00604493	3316.5	11585.6	0.148126	0.00597011	1625	11569.5	0.138861	0.0102222	1646.5	10993.9	0.0907939	0.00539607	1202	10342.4	1.05768	0.831503	1886.5	1638.83	1.63648	0.138301	2910	1557.3	2.42401	0.00696321	3102.25	1243.21	3.97444	0.00276906	4045.25	1011.75	4.35789	0.00911234	3514.75	838.426	At2g46680	AT2G46680.2	NM_130233 ,AY045826		ATHB-7 (ARABIDOPSIS THALIANA HOMEOBOX 7)	encodes a putative transcription factor that contains a homeodomain closely linked to a leucine zipper motif. Transcript is detected in all tissues examined. Is transcriptionally regulated in an ABA-dependent manner and may act in a signal transduction p	ARABIDOPSIS THALIANA HOMEOBOX 7 (ATHB-7); FUNCTIONS IN: transcription factor activity, transcription activator activity; INVOLVED IN: response to water deprivation, abscisic acid mediated signaling, response to abscisic acid stimulus, regulation of transc	ATHB-7 (ARABIDOPSIS THALIANA HOMEOBOX 7); transcription activator/ transcription factor	GTGGGTTTGAGGAAGAACCAGATCACTTAATGAACATTGTTGAACCAGCTGATAGTTGTTTGACATCATC
A006919_01	1.02947	0.868263	150.5	146.623	1.00656	0.912511	97.75	98.6102	0.834562	0.608093	104.333	105.561	0.709204	0.443321	91	109.915	0.400227	0.0157431	46.5	94.0262	1.63575	0.0579394	38.5	23.0549	1.09655	0.753195	37.75	27.5476	2.02624	0.0787012	41	19.9369	5.39037	0.00379248	93.25	18.6851	9.86119	0.00083677	151.5	14.2036	At2g46950	AT2G46950.1	NM_130263		CYP709B2 (cytochrome P450, family 709, subfamily B, polypeptide 2); oxygen binding	member of CYP709B	CYP709B2; FUNCTIONS IN: electron carrier activity, monooxygenase activity, iron ion binding, oxygen binding, heme binding; LOCATED IN: endomembrane system; EXPRESSED IN: 13 plant structures; EXPRESSED DURING: 4 anthesis, petal differentiation and expansio	CYP709B2; electron carrier/ heme binding / iron ion binding / monooxygenase/ oxygen binding	TCCGATTAGCATCAGAAGATATGAAATTAGGAAACCTAGAGATCCCTAAAGGCACGACTATAATCCTCCC
A006441_01	0.847458	0.196655	245	289.535	1.02545	0.898342	332.25	317.07	1.27187	0.327927	423.5	318.291	1.04491	0.868222	383.25	327.453	1.44641	0.108202	335.5	236.626	1.22681	0.450389	328	291.136	1.76084	0.0262176	489.5	259.643	2.61677	0.00560104	516.5	207.573	6.10902	0.00345558	1029.25	174.102	9.70812	0.00318089	1212.5	137.904	At2g47190	AT2G47190.1	NM_130287 ,BT010949		MYB2 (myb domain protein 2); DNA binding / transcription factor	Encodes a MYB transcription factor that possesses an R2R3 MYB DNA binding domain and is known to regulate the expression of salt- and dehydration-responsive genes. Has been shown to bind calmodulin.	MYB DOMAIN PROTEIN 2 (MYB2); FUNCTIONS IN: transcription factor activity, calmodulin binding, transcription activator activity, DNA binding; INVOLVED IN: in 6 processes; LOCATED IN: nucleus; EXPRESSED IN: 6 plant structures; EXPRESSED DURING: 4 anthesis;	MYB2 (MYB DOMAIN PROTEIN 2); DNA binding / calmodulin binding / transcription activator/ transcription factor	TGGAGAACTCGAGTCCAAAAGCAAGCCAAACACCTAAGATGCGATGTTAACAGTAATCTTTTCAAGGAGA
A006213_01	0.697079	0.137503	3266.5	4621.59	0.587396	0.0787924	2470.25	4162	0.408417	0.0188542	1751.25	4585.43	0.364932	0.0155975	1574	4352	0.273836	0.00194812	1216.25	4072.6	1.57261	0.357544	331.5	183.685	1.26437	0.448359	236.5	179.75	1.96639	0.0259378	233.75	117.407	2.87258	0.0480732	285.75	100.765	3.09054	0.0282016	258.5	90.3618	At2g47200	AT2G47200.1	AV823846 ,AY093007		unknown protein		unknown protein; FUNCTIONS IN: molecular_function unknown; INVOLVED IN: biological_process unknown; LOCATED IN: cellular_component unknown; EXPRESSED IN: 7 plant structures; EXPRESSED DURING: 4 anthesis, C globular stage; Has 3 Blast hits to 3 proteins in	unknown protein	AACTACGTGTGGAAGCAACGATATGGATGAAGGGTTTTACTGGATCATCGTCAGGAATCACTTGATGTGA
A007795_01	0.871298	0.0315474	7840	9087.27	0.752948	0.106808	5169.75	6982.69	0.545168	0.0756217	4412	8046.84	0.557173	0.0390777	5014	9000.56	0.640273	0.053514	5095.25	7895.24	0.855096	0.341476	1836	2078.24	0.823771	0.326444	1614.75	1992.56	1.20779	0.0873646	1808.5	1500.04	1.56996	0.0798327	2363.25	1498.47	2.08499	0.0252284	2150.25	1070.5	At2g47270	AT2G47270.1	NM_130295		transcription factor/ transcription regulator		transcription factor/ transcription regulator; FUNCTIONS IN: transcription factor activity, transcription regulator activity; INVOLVED IN: regulation of transcription; LOCATED IN: nucleus; EXPRESSED IN: 11 plant structures; EXPRESSED DURING: 4 anthesis, L	transcription factor/ transcription regulator	AAGGAAGAGTGTAGAAGCTTCTAGAAGACCTTGTCGCGCAATACACAGACGAGTGAAGACGCTAAAAGAG
At30012003	0.934046	0.403526	5759.5	6088.79	1.22849	0.0594857	6797.25	5502.9	1.19326	0.20512	7237.5	5957.64	0.96139	0.611849	5904.75	6108.17	0.933872	0.567355	4856.5	4950.83	1.06716	0.661225	5200.25	5090.7	1.44098	0.0865149	7433.5	5395.18	1.74976	0.0119833	6604.75	3894.24	2.39615	0.0346384	8734.25	3580.75	2.5139	0.000605042	6992	2762.29	At2g47485	AT2G47485.1	BX821181 ,BT015062		binding		unknown protein; BEST Arabidopsis thaliana protein match is: unknown protein (TAIR:AT3G62650.2); Has 21 Blast hits to 21 proteins in 7 species: Archae - 0; Bacteria - 0; Metazoa - 0; Fungi - 0; Plants - 21; Viruses - 0; Other Eukaryotes - 0 (source: NCBI	unknown protein	GAATATGGGTACGGGTCGGGTTTGGCGTCGAAGGAGTATGACGAGAAGAAGCTGGTGGAGATTTACAAAT
A020907_01	0.670056	0.473347	759.5	1109.09	0.517637	0.0609396	491	832.371	0.122954	0.00747842	100	812.751	0.0763585	0.00240756	70	979.344	0.134234	0.0352571	110	532.761	1.88464	0.0346557	315.5	196.28	3.05198	0.0798781	382.75	168.329	5.91848	0.0511732	475.5	104.224	17.8441	0.0330217	1435.5	96.7036	36.4688	0.00614378	2382	64.7616	At2g47770	AT2G47770.1	NM_130344 ,AF428356		benzodiazepine receptor-related		benzodiazepine receptor-related; FUNCTIONS IN: molecular_function unknown; INVOLVED IN: biological_process unknown; LOCATED IN: integral to membrane; EXPRESSED IN: 11 plant structures; EXPRESSED DURING: L mature pollen stage, M germinated pollen stage, 4	benzodiazepine receptor-related	AGCCCAATGCTCTGTATCTTTACTTAGCTCAGTTTTTGCTCTGTTTGGTTTGGGATCCGGTTACGTTCCG
A008420_01	0.876084	0.0721097	580	651.234	1.01047	0.887862	550	526.103	1.33912	0.0311634	767.5	575.771	1.34667	0.0562056	948.75	685.671	1.53819	0.000347043	797.5	524.09	0.854503	0.411977	493.5	604.583	1.08473	0.351095	625.75	553.502	1.28026	0.0203401	517.75	409.269	1.6057	0.0128902	615	387.402	2.13542	0.0065748	597.25	282.651	At2g48000	AT2G48000.1	NM_180151 ,AY099733		pentatricopeptide (PPR) repeat-containing protein		FUNCTIONS IN: molecular_function unknown; INVOLVED IN: biological_process unknown; LOCATED IN: cellular_component unknown; CONTAINS InterPro DOMAIN/s: Pentatricopeptide repeat (InterPro:IPR002885); BEST Arabidopsis thaliana protein match is: pentatricopep		ATGGTTGAGCGGATGGAATCAGTATTCCTACAGCTTCAACAACTCAATATCCTTCCCGATTCCAGCACCT
At30012163	1.07545	0.504628	1295.5	1208.99	1.14608	0.24743	1080.5	922.271	1.08677	0.516871	940.5	854.248	1.14609	0.158385	1222.75	1068.96	1.16449	0.15436	877	737.594	1.00332	0.941804	996.5	1013.38	1.11595	0.159068	1170.25	1015.93	1.3128	0.0135652	978	751.25	1.84292	0.0102189	1176.25	671.375	2.17089	0.00390839	994.75	460.829	At3g01590	AT3G01590.2	NM_180162		aldose 1-epimerase family protein		aldose 1-epimerase family protein; FUNCTIONS IN: isomerase activity, carbohydrate binding, aldose 1-epimerase activity, catalytic activity; INVOLVED IN: galactose metabolic process, carbohydrate metabolic process; LOCATED IN: cellular_component unknown; E	aldose 1-epimerase family protein	TTTTTCACGAAACGCGTAGAGTTTGGTGGAAGTTGTTGAAATTCGAAGCCGATCGCGGACTCGTTTGCTC
A010129_01	0.939392	0.436636	2290	2430.95	1.01582	0.902541	2226.75	2192.51	0.977448	0.85828	2209.5	2222.02	1.15239	0.194617	2811.75	2416.83	1.42966	0.0975961	2637	1826.42	1.07531	0.594523	1441	1325.29	1.16679	0.231652	1519.5	1262.67	1.44425	0.0567776	1391.75	973.742	1.58885	0.0262835	1331.25	861.601	2.17366	0.0163428	1217.5	588.679	At3g01650	AT3G01650.1	NM_111031		copine-related		RING domain Ligase1 (RGLG1); FUNCTIONS IN: protein binding, zinc ion binding; INVOLVED IN: N-terminal protein myristoylation, cytokinin metabolic process, auxin metabolic process; LOCATED IN: plasma membrane; EXPRESSED IN: 28 plant structures; EXPRESSED D	RGLG1 (RING domain Ligase1); protein binding / zinc ion binding	GTTCCCGGATACCGAATTTTGAACCGAGTGTACCTCCTTATCCATTTGAGAGCAAGCAAATGAGTAGTGC
A012212_01	1.16198	0.474815	546.75	443.84	0.936855	0.759251	388.5	411.77	0.689674	0.219494	284.5	400.826	0.582283	0.00894266	253.25	440.181	0.735802	0.238696	286.25	410.335	1.12203	0.58133	419	392.038	0.979912	0.833029	392.25	402.984	1.2328	0.252854	309.5	268.441	2.13454	0.00531041	458.75	217.018	2.09096	0.013628	362	169.943	At3g01750	AT3G01750.1	NM_111041 ,AY065412		ankyrin repeat family protein		ankyrin repeat family protein; FUNCTIONS IN: protein binding; INVOLVED IN: biological_process unknown; LOCATED IN: cellular_component unknown; EXPRESSED IN: 15 plant structures; EXPRESSED DURING: 6 growth stages; CONTAINS InterPro DOMAIN/s: Ankyrin (Inter	ankyrin repeat family protein	CGCGTCTGTTAACTCTACAACAGAGAGATTGAAGAGCGTTTTCCACTGGCCGCGAGTCAAGAAACAACCT
A011339_01	0.91937	0.502741	4629	4946.63	1.26281	0.0377323	6226.25	4878.86	1.38375	0.0180573	7203.75	5214.2	1.65743	0.00292867	9048.5	5477.9	1.84532	0.0270314	7871.5	4105.48	0.917498	0.295039	7488.75	8356.38	1.23069	0.130457	8479.75	6809.72	1.48824	0.00557257	7583	5138.78	1.63282	0.00670639	9236	5683.64	2.04169	0.00125102	8717.5	4326.98	At3g02340	AT3G02340.1	NM_111101		zinc finger (C3HC4-type RING finger) family protein		zinc finger (C3HC4-type RING finger) family protein; FUNCTIONS IN: protein binding, zinc ion binding; EXPRESSED IN: 24 plant structures; EXPRESSED DURING: 15 growth stages; CONTAINS InterPro DOMAIN/s: Zinc finger, RING-type (InterPro:IPR001841), Zinc fing	zinc finger (C3HC4-type RING finger) family protein	TACTGATGATCTTGAGTATGAAAGACATAAGAGCTCAGAAAGGGGCGATACTGGTTTGGCAAGGAACGTG
A012030_01	1.5892	0.0829069	2422.25	1474.85	1.2429	0.14188	1511.25	1178.87	0.809544	0.491172	1371	1362.43	0.380044	0.00166527	695	1679.21	0.212403	0.013073	318.25	1037.05	3.98162	0.0888636	1640	311.409	2.29059	0.0794178	548.25	303.135	2.86999	0.170705	486.25	220.607	8.64543	0.0836801	1660.5	194.691	33.5782	0.00353317	4983.25	168.173	At3g02480	AT3G02480.1	AY037243 ,AV822358		ABA-responsive protein-related		ABA-responsive protein-related; FUNCTIONS IN: molecular_function unknown; INVOLVED IN: response to water deprivation; LOCATED IN: cellular_component unknown; EXPRESSED IN: 11 plant structures; EXPRESSED DURING: L mature pollen stage, M germinated pollen s	ABA-responsive protein-related	ACAACAAGCAAAACGCGAGCTACCAAGCCGGTCAAGCCACTGGCCAGACTAAGGAGAAGGCCGGTGGAAT
A009989_01	0.958352	0.849218	2048.5	2296	1.11641	0.537814	2142.5	2132.07	1.26495	0.192728	2826	2406.39	0.874178	0.380892	2207.5	2605.52	1.37276	0.0914656	2310.75	1704.78	1.59527	0.0141729	666	427.233	1.55644	0.140747	652	465.313	1.1562	0.252391	330.5	289.398	1.1812	0.044962	301	253.525	2.37381	0.00377822	458.5	194.921	At3g02800	AT3G02800.1	AK175475		phosphoprotein phosphatase		phosphatase/ phosphoprotein phosphatase/ protein tyrosine phosphatase; FUNCTIONS IN: phosphatase activity, protein tyrosine phosphatase activity, phosphoprotein phosphatase activity; INVOLVED IN: dephosphorylation; LOCATED IN: cellular_component unknown;	phosphatase/ phosphoprotein phosphatase/ protein tyrosine phosphatase	CTTGAGACAGTGTCTCTTGAGCATCATGTATCAGTATCACGGTTATGGCTTCAAGAGGAGAAGGTTGGCA
A009987_01	1.65224	0.41213	1543.25	1460.02	0.885046	0.857576	654.5	1445.28	0.408294	0.213694	272.75	1373.17	0.301568	0.161697	252.75	1522.73	0.297766	0.176455	195.5	1286.75	4.18144	0.000567427	1466	328.744	2.08709	0.0931134	801	415.547	1.02128	0.926034	342.5	298.444	1.15739	0.244634	261.75	218.382	1.29268	0.251261	248.25	180.585	At3g02850	AT3G02840.1	NM_111152 ,AK118550		immediate-early fungal elicitor family protein		immediate-early fungal elicitor family protein; FUNCTIONS IN: binding; INVOLVED IN: response to other organism, response to ozone; EXPRESSED IN: 16 plant structures; EXPRESSED DURING: 8 growth stages; CONTAINS InterPro DOMAIN/s: Armadillo-like helical (In	immediate-early fungal elicitor family protein	AAACTCTTAGTGCTCTTACAAGTCGGGTGCGAGGATAAGACGAAGGAGAAAGCGAGCGAGCTCTTGCGGA
A012109_01	1.06134	0.539742	3365.5	3020.27	1.06446	0.665499	3053.25	2667.07	0.835113	0.399523	2631.25	2866.73	0.608299	0.000528658	1978.25	3221.95	0.482973	0.00578878	1253.75	2434.76	1.42407	0.276429	259.25	172.538	1.25455	0.286988	212.5	154.24	1.80653	0.0295243	205.75	113.409	3.41622	0.00784906	346.25	104.117	4.24908	0.00729148	334.75	78.9846	At3g03170	AT3G03170.1	NM_111187		similar to unknown protein [Arabidopsis thaliana] (TAIR:AT5G24890.1)		unknown protein; LOCATED IN: cellular_component unknown; EXPRESSED IN: 11 plant structures; EXPRESSED DURING: 4 anthesis, F mature embryo stage, petal differentiation and expansion stage, D bilateral stage, E expanded cotyledon stage; Has 104 Blast hits t	unknown protein	AAATCACAATCGTTCACAACGTTGGCAGAAGCGCTAACTGTGGAAGATCTCGCGAAGCCTGAGAATCCAT
A009811_01	0.988243	0.907775	3279.25	3301.84	1.02217	0.908503	3130.25	2883.25	1.08226	0.601403	3644.25	3238.27	1.06839	0.301855	3848	3650.64	0.845039	0.321887	2582	2899.43	1.02581	0.707122	1563.25	1503.61	1.05983	0.653663	1545.25	1395.6	1.33453	0.0196285	1286.5	939.865	1.92507	0.000189757	1815.25	940.198	2.22193	0.00315464	1569.25	711.872	At3g03310	AT3G03310.1	BX823510 ,AY056414		lecithin:cholesterol acyltransferase family protein / LACT family protein		lecithin:cholesterol acyltransferase family protein / LACT family protein; FUNCTIONS IN: phosphatidylcholine-sterol O-acyltransferase activity; INVOLVED IN: lipid metabolic process; LOCATED IN: cellular_component unknown; EXPRESSED IN: 22 plant structures	lecithin:cholesterol acyltransferase family protein / LACT family protein	TGGCACAGAGACTTCTCCGATAGACGATTTGTCTGAAATATGTCAAACTATGCCTGAGTATACATATGTA
A009803_01	0.31163	0.569355	14.3333	10.9623	0.574656	0.62043	11.5	24.6833	0.845056	0.701638	12	15.371	1.01356	0.787849	10.6667	10.5402	1.42223	0.0962605	27	18.5208	1.0924	0.637981	60	51.5037	1.28824	0.258604	56	46.3642	2.87139	0.00909131	78.75	29.3138	6.44916	0.0019051	177.25	29.7793	9.04999	0.00207505	185.5	20.3964	At3g03480	AT3G03480.1	NM_111219		CHAT (ACETYL COA:(Z)-3-HEXEN-1-OL ACETYLTRANSFERASE); acetyl CoA:(Z)-3-hexen-1-ol acetyltransferase		acetyl CoA:(Z)-3-hexen-1-ol acetyltransferase (CHAT); FUNCTIONS IN: acetyl CoA:(Z)-3-hexen-1-ol acetyltransferase activity; INVOLVED IN: green leaf volatile biosynthetic process; LOCATED IN: cellular_component unknown; EXPRESSED IN: 7 plant structures; EX	CHAT (acetyl CoA:(Z)-3-hexen-1-ol acetyltransferase); acetyl CoA:(Z)-3-hexen-1-ol acetyltransferase	ACGGTGGAACCGCTAAGGCCGGTATCGCGCTTTTCCCGGGAGTGAGCTTCTACGTGCCGTTTAAGAATAA
A009802_01	0.962019	0.65683	1383.5	1421.1	1.08604	0.471995	1227.25	1118.78	1.1862	0.077865	1329.5	1095.91	1.31647	0.0359443	1824.5	1347.3	1.25612	0.0570748	1364.5	1073.22	1.00969	0.831979	1480.75	1478.78	1.10136	0.336031	1729.5	1530.08	1.31559	0.0237839	1416.75	1077.83	1.83955	0.00186098	1830.5	999.977	2.17638	0.00468291	1453.75	680.309	At3g03490	AT3G03490.1	NM_111220 ,AJ564199		peroxisomal protein PEX19 family protein		peroxin 19-1 (PEX19-1); FUNCTIONS IN: molecular_function unknown; INVOLVED IN: peroxisome organization; LOCATED IN: peroxisome; EXPRESSED IN: 24 plant structures; EXPRESSED DURING: 15 growth stages; CONTAINS InterPro DOMAIN/s: Pex19 protein (InterPro:IPR0	PEX19-1 (peroxin 19-1)	GCGAATTGTTTACACAGAGATATAGAGAGGAAGAGAACCGCCTAAGGAAAATGGCGAACAGTCACACCGA
At30012449	1.01994	0.886689	287.25	270.76	1.32709	0.084357	285.25	206.186	1.34479	0.166882	289.75	205.462	0.938152	0.67369	247.25	241.987	0.96114	0.871424	183.25	182.585	1.10132	0.209878	227.5	209.32	1.33344	0.0245424	285.5	206.988	1.62905	0.040574	232	139.971	2.08736	0.00253581	257	123.802	2.23467	0.015154	206.25	90.7406	At3g04040	AT3G04040.1	BT010806		similar to unknown protein [Arabidopsis thaliana] (TAIR:AT5G18250.1); similar to Os01g0264500 [Oryza sativa (japonica cultivar-group)] (GB:NP_001042664.1); similar to gb protein [Sorghum bicolor] (GB:AAL68853.1)		unknown protein; FUNCTIONS IN: molecular_function unknown; INVOLVED IN: biological_process unknown; LOCATED IN: cellular_component unknown; BEST Arabidopsis thaliana protein match is: unknown protein (TAIR:AT5G18250.1); Has 32 Blast hits to 32 proteins in	unknown protein	AGGTGGCGCTGTACCGGCTTTAGCACAGCTTGCATCGTCGTCTTATCATGCGGCTGTTCATTCATCTCAG
A012674_01	0.896624	0.49129	1929	2141.62	0.839296	0.441499	2115.5	2571.68	0.855581	0.521146	1930	2413	0.971209	0.876051	2116.75	2075.15	1.14155	0.7155	2791.5	2450.11	1.30345	0.377162	517	421.146	1.06245	0.748729	416.5	368.536	1.54732	0.125278	457	292.569	2.83303	0.0209186	658.5	250.739	3.68084	0.00532746	739.5	215.126	At3g04060	AT3G04060.1	NM_111277		ANAC046 (Arabidopsis NAC domain containing protein 46); transcription factor		Arabidopsis NAC domain containing protein 46 (anac046); FUNCTIONS IN: transcription factor activity; INVOLVED IN: multicellular organismal development, regulation of transcription; LOCATED IN: cellular_component unknown; EXPRESSED IN: 12 plant structures;	anac046 (Arabidopsis NAC domain containing protein 46); transcription factor	TCTCAATTTCCCTTACCACTCGGTCCATAATTCCGGATCTGATTTCGGCTACGGGGCAGGTTCAGGCAAT
A008873_01	1.38203	0.122935	7221.75	5046.65	0.974133	0.835499	4940.25	5101.98	0.68832	0.0125922	3385	4979.15	0.647256	0.0411083	3743.75	5460.18	0.451543	0.00986111	2192.25	5027.94	1.6039	0.0909737	3479	2139.13	1.30564	0.180439	3036.75	2137.41	1.51414	0.0598832	2705.5	1735.91	2.4619	0.0152766	3349.5	1401.21	3.12419	0.008022	3709	1253.14	At3g04070	AT3G04070.1	NM_111278 ,BT005985		ANAC047 (Arabidopsis NAC domain containing protein 47); transcription factor		Arabidopsis NAC domain containing protein 47 (anac047); FUNCTIONS IN: transcription factor activity; INVOLVED IN: multicellular organismal development, regulation of transcription; LOCATED IN: cellular_component unknown; EXPRESSED IN: 16 plant structures;	anac047 (Arabidopsis NAC domain containing protein 47); transcription factor	GCATGAATATCGTCTTGCCGATTCATTATCTCCCAAAAGAATTAACTCTTCTAGGAGCGGTGGTAGCGAA
At30012487	0.859386	0.323788	442.5	515.244	0.823286	0.238774	479.25	599.605	1.3511	0.162786	794.75	572.165	1.53734	0.0388504	472	334.371	1.36535	0.0747254	622.5	453.188	0.771487	0.190333	249.25	316.112	1.07557	0.711073	296.25	257.127	1.77568	0.00663338	297	172.608	2.20479	0.00828165	323.5	155.348	1.95791	0.0529021	280	150.891	At3g04390	AT3G04390.1	NM_111310		xanthine dehydrogenase family protein		xanthine dehydrogenase family protein; FUNCTIONS IN: electron carrier activity, oxidoreductase activity, catalytic activity; INVOLVED IN: biological_process unknown; LOCATED IN: endomembrane system; CONTAINS InterPro DOMAIN/s: Aldehyde oxidase and xanthin	xanthine dehydrogenase family protein	GGAGGTGTTGAAATGGGTTAAGGATATGCATACAAAGGTTGCTGCAGCGGCCTTTAACATTCCCCTTAGT
At30012603	0.892035	0.365097	573.5	643.5	0.92106	0.355781	535	575.902	1.03018	0.655357	646.75	620.587	1.00796	0.835284	612.75	605.43	0.965449	0.77753	515.25	501.564	0.985985	0.956839	255	245.687	0.990651	0.975856	265.25	246.811	1.13642	0.495871	156.75	142.022	1.53844	0.0724781	210.5	142.36	2.64121	0.033307	244.25	105.424	At3g05400	AT3G05400.1	AY063856 ,NM_111413		sugar transporter, putative		sugar transporter, putative; FUNCTIONS IN: carbohydrate transmembrane transporter activity, sugar:hydrogen symporter activity; INVOLVED IN: transport, transmembrane transport; LOCATED IN: integral to membrane, membrane; EXPRESSED IN: 16 plant structures;	sugar transporter, putative	CCGCTATAATCTGTGGAGCAACAATTGTATTCACATGGTGCTTGGTGCCGGAGACTCGAAGATTAACGTT
A010020_01	0.959169	0.822238	196.75	191.398	0.792571	0.0198435	95	120.045	0.970025	0.780655	150.25	158.698	1.38264	0.0742303	170.5	135.023	1.82977	0.0411711	239.25	167.135	0.833366	0.643329	126.5	199.395	0.711717	0.162008	145.75	243.44	0.881333	0.253182	98.25	112.052	1.44707	0.143579	107.75	82.447	2.65918	0.00424405	187	67.4715	At3g05460	AT3G05460.1	NM_111419		sporozoite surface protein-related		sporozoite surface protein-related; LOCATED IN: endomembrane system; EXPRESSED IN: embryo, sepal; EXPRESSED DURING: 4 anthesis, C globular stage; Has 163 Blast hits to 66 proteins in 24 species: Archae - 0; Bacteria - 34; Metazoa - 85; Fungi - 0; Plants -	sporozoite surface protein-related	TGGATACAAATGGTGGCGGCGTGCATACAAATAGAGGCAGTGGATTTTTTCACGATAATCCTCCTTGCAA
A011497_01	0.865845	0.0176886	170.25	197.587	0.683315	0.0208948	103.75	152.638	1.33094	0.000531554	217	161.95	1.45993	0.0106476	258.75	174.304	1.68537	0.0219862	251.75	149.292	0.885693	0.356905	113.25	134.281	0.861552	0.388561	112.25	118.346	1.44321	0.0928598	103.5	71.846	2.66704	0.0338114	172	60.4902	3.87874	0.0122866	196.75	47.7172	At3g05630	AT3G05630.1	NM_111436		PLDP2 (PHOSPHOLIPASE D ZETA 2); phospholipase D	Encodes a member of the PXPH-PLD subfamily of phospholipase D proteins. Regulates vesicle trafficking. Required for auxin transport and distribution and hence auxin responses. This subfamily is novel structurally different from the majority of plant PLDs	PLDP2; FUNCTIONS IN: phospholipase D activity; INVOLVED IN: in 7 processes; LOCATED IN: vacuole; EXPRESSED IN: 14 plant structures; EXPRESSED DURING: 4 anthesis; CONTAINS InterPro DOMAIN/s: Phospholipase D, eukaryota (InterPro:IPR016555), Phospholipase D	PLDP2; phospholipase D	TGGATGGCCGGGAAGTTCTCTTACAGTCTTAGATGTTCCTTGTGGTCAGAGCATCTCGGCCTTCACGCCG
At30012634	0.741253	0.0258657	1116.25	1493.66	1.15093	0.224112	1572.5	1326.63	1.36508	0.00894921	1632.75	1194.45	1.18405	0.0254436	1757.5	1460.33	1.18438	0.0131537	1258.75	1057.05	1.13103	0.616699	1878	1955.59	1.44567	0.160632	2411.25	1705.86	1.76154	0.0816748	2072.75	1236.36	4.0329	0.0326324	4682.5	1269.44	7.61906	0.0100939	6492.75	932.178	At3g05640	AT3G05640.2	AY050388 ,NM_111437		protein phosphatase 2C, putative / PP2C, putative		protein phosphatase 2C, putative / PP2C, putative; FUNCTIONS IN: protein serine/threonine phosphatase activity, catalytic activity; INVOLVED IN: response to water deprivation; LOCATED IN: cellular_component unknown; EXPRESSED IN: 22 plant structures; EXPR	protein phosphatase 2C, putative / PP2C, putative	TCTCTATAGCAACATCTTCTCCATGCCACGACCTGCAAGTAGGTACTAGTACTTTTGGACCGGGCAAGAA
A009906_01	0.892949	0.437728	5119	5689.92	1.34471	0.00364708	7973.25	5857.85	1.41335	0.00464098	8321.5	5811.24	0.91377	0.586002	6234.25	6480.59	0.762751	0.0877894	3826	4757.67	1.19027	0.0654257	4329.25	3628.82	1.61466	0.0173303	4962	2989.89	1.80162	0.000139243	4404.25	2464.76	2.30869	0.00345153	5348.5	2332.43	2.82472	0.00839106	6019	2108.65	At3g06420	AT3G06420.1	NM_111517		ATG8H (AUTOPHAGY 8H); microtubule binding		autophagy 8h (ATG8H); FUNCTIONS IN: microtubule binding; INVOLVED IN: autophagy; EXPRESSED IN: 23 plant structures; EXPRESSED DURING: 12 growth stages; CONTAINS InterPro DOMAIN/s: Light chain 3 (LC3) (InterPro:IPR004241); BEST Arabidopsis thaliana protein	ATG8H (autophagy 8h); microtubule binding	TTGTTTTCGTACACAACACTCTTCCTCAAACCGCTAGTCGCATGGACTCTCTCTACAATACTTTCAAGGA
A011411_01	1.26796	0.136701	1237.75	910.067	1.2493	0.0256326	1039.75	810.04	1.43491	0.107001	1338.5	884.947	1.17449	0.0222885	1077.5	929.953	1.24529	0.135907	988.75	796.761	0.886456	0.397723	728.75	855.546	0.821101	0.15421	716.75	927.404	1.12306	0.244171	709.5	647.453	1.78604	0.00592069	860.5	494.922	2.53472	0.00183428	1043.5	420.506	At3g07640	AT3G07640.1	NM_111643		similar to Os02g0582400 [Oryza sativa (japonica cultivar-group)] (GB:NP_001047253.1); similar to unknown protein [Oryza sativa (japonica cultivar-group)] (GB:BAD73827.1)		unknown protein; FUNCTIONS IN: molecular_function unknown; INVOLVED IN: biological_process unknown; LOCATED IN: cellular_component unknown; EXPRESSED IN: 22 plant structures; EXPRESSED DURING: 13 growth stages; Has 16 Blast hits to 16 proteins in 6 specie	unknown protein	AACCACCACTATCGATGCAGATCCATTATGAACCTTTGTCATGCTTGCTTCATCTAGCTCGTGTTAAACG
At30012994	1.19576	0.450156	2492.25	2045.27	1.19665	0.0753373	2136	1828.28	1.22434	0.114841	2081.5	1747.81	1.22074	0.113432	2406.5	2001.75	1.45558	0.104471	2209	1623.31	1.34254	0.359891	328.25	237.686	1.28982	0.0898132	317.25	242.31	1.45689	0.0724882	240.75	166.778	2.14933	0.0280308	265.25	126.831	1.91717	0.0678886	209.5	110.469	At3g09032	AT3G09032.1	NM_202533		similar to unknown protein [Arabidopsis thaliana] (TAIR:AT5G01225.1); similar to At3g09032 [Medicago truncatula] (GB:ABD28676.1); contains domain FAMILY NOT NAMED (PTHR13291); contains domain SUBFAMILY NOT NAMED (PTHR13291:SF1)		unknown protein; FUNCTIONS IN: molecular_function unknown; INVOLVED IN: biological_process unknown; LOCATED IN: cellular_component unknown; BEST Arabidopsis thaliana protein match is: unknown protein (TAIR:AT5G01225.1); Has 12 Blast hits to 12 proteins in	unknown protein	CAACGTGGTCTTCTTCTTGATTTTACCCGGTTTGGATTTGCGTCCGGTCAAACAGAGAGCTCCTATTCTC
At30013079	0.598893	0.030403	7473	12253.6	0.671508	0.0221324	8927.5	12605.6	0.737424	0.0385245	9178.75	11956.6	1.13105	0.0601502	10540	9216.66	1.56858	0.152812	14745.2	8989.94	0.793303	0.365915	3700.5	4224.66	0.904528	0.317095	4168	4535.88	0.768425	0.668508	3100.5	2492.81	2.20886	0.0133312	4096	1696.63	3.76286	0.0028061	7103.5	1740.99	At3g09790	AT3G09790.1	-		UBQ8 (ubiquitin 8)	encodes a ubiquitin-like protein that contains tandem repeats of the ubiquitin coding region, but at least one repeat per gene encodes a protein with amino acid substitutions.	UBQ8; FUNCTIONS IN: protein binding; INVOLVED IN: protein modification process, ubiquitin-dependent protein catabolic process; LOCATED IN: cell wall, intracellular, vacuole; EXPRESSED IN: guard cell, juvenile leaf, trichome; CONTAINS InterPro DOMAIN/s: Ub	UBQ8; protein binding	GGTAGGAATTCCTCTGGACAGACAGAGACTTATCTTTGGTGGTAGAGTGCTTGTGGGTAGTCGAACGCTA
A012256_01	0.678009	0.0513361	530	817.408	0.749799	0.263985	498.25	668.23	0.860034	0.350979	662.5	781.453	0.820047	0.270899	665	815.461	0.753775	0.244045	500.5	620.808	1.00405	0.989137	228.75	213.073	1.17055	0.532039	269.25	210.606	2.11715	0.029086	305.25	140.643	3.72976	0.00212687	448.25	122.886	6.03036	0.00536127	585	105.788	At3g10320	AT3G10320.1	NM_111867 ,BT005786		similar to unknown protein [Arabidopsis thaliana] (TAIR:AT2G41640.1); similar to glycosyltransferase [Medicago truncatula] (GB:CAI30145.1); contains InterPro domain Protein of unknown function DUF563; (InterPro:IPR007657)		transferase, transferring glycosyl groups; FUNCTIONS IN: transferase activity, transferring glycosyl groups; INVOLVED IN: biological_process unknown; LOCATED IN: cellular_component unknown; EXPRESSED IN: 8 plant structures; EXPRESSED DURING: 4 anthesis, p	transferase, transferring glycosyl groups	GCATCACTAAGAAAGGATGGCAATTCACAAAGGGGATATACCTGAACGACCAGAAAGTGAGGTTAGATCT
A020394_01	0.885491	0.491952	6591	7392.85	0.743453	0.0425202	5558.25	7469.25	0.781792	0.0255223	5911	7632.49	0.927762	0.391135	5675.5	6377.21	0.922672	0.5371	6205.75	7169.48	0.782004	0.360987	1991	2796.72	0.716198	0.06686	1720.25	2517.1	0.969467	0.735534	1897.5	2072.7	1.93407	0.0026815	3162.75	1698.06	3.44019	0.00244128	4326.25	1325.25	At3g10410	AT3G10410.1	NM_111876 ,AY091767		SCPL49 (serine carboxypeptidase-like 49); serine carboxypeptidase		serine carboxypeptidase-like 49 (scpl49); FUNCTIONS IN: serine-type carboxypeptidase activity; INVOLVED IN: proteolysis; LOCATED IN: vacuole; EXPRESSED IN: 25 plant structures; EXPRESSED DURING: 15 growth stages; CONTAINS InterPro DOMAIN/s: Peptidase S10,	scpl49 (serine carboxypeptidase-like 49); serine-type carboxypeptidase	CTGCAATCTGTGAGGAAGTCACTTGGTGTTGGGGACATAGACTTTGTCTCCTGCAGTACTTCAGTCTATC
A012741_01	0.755024	0.149695	6299.25	8407.44	0.695317	0.128555	4845.75	6690.85	0.784741	0.0860922	5800.75	7354.77	0.870116	0.281204	7161.5	8157.52	0.913053	0.519456	6660.75	7487.98	1.24086	0.10608	1878.5	1489.5	1.37111	0.0296947	1988.25	1412.48	1.54977	0.0194681	1790	1126.5	1.96019	0.0156235	1953	985.883	2.17916	0.0150844	1668	773.363	At3g10500	AT3G10500.1	NM_111885 ,AY051003		ANAC053 (Arabidopsis NAC domain containing protein 53); transcription factor		Arabidopsis NAC domain containing protein 53 (anac053); FUNCTIONS IN: transcription factor activity; INVOLVED IN: multicellular organismal development, regulation of transcription; LOCATED IN: cellular_component unknown; EXPRESSED IN: 22 plant structures;	anac053 (Arabidopsis NAC domain containing protein 53); transcription factor	GGAATACCGCCCCCGAAAAATCAGGGAATAGTTCAGCATGGGCAATGTTAATATTCATGTGTTTCTGGGT
A020221_01	0.905727	0.24065	20940.8	22829.1	1.2774	0.322701	25760	19757.5	1.53833	0.0292647	32629.8	20879.5	1.22104	0.200375	27727	21846.9	0.990354	0.925811	19136.5	18566.1	0.932371	0.645212	12326	13221.4	1.09381	0.604981	12613.5	11017	1.51977	0.0143123	12668.2	8195.4	2.15561	0.0040674	18847.2	8699.87	2.65007	0.00537474	17352	6634.56	At3g10740	AT3G10740.1	NM_111911		ASD1 (ALPHA-L-ARABINOFURANOSIDASE); hydrolase, acting on glycosyl bonds	Encodes a bifunctional alpha-l-arabinofuranosidase/beta-d-xylosidase that belongs to family 51 of glycoside hydrolases. It may be involved in cell wall modification.	ALPHA-L-ARABINOFURANOSIDASE 1 (ASD1); FUNCTIONS IN: hydrolase activity, acting on glycosyl bonds, xylan 1,4-beta-xylosidase activity, alpha-N-arabinofuranosidase activity; INVOLVED IN: xylan catabolic process; LOCATED IN: apoplast, vacuole, plant-type cel	ASD1 (ALPHA-L-ARABINOFURANOSIDASE 1); alpha-N-arabinofuranosidase/ hydrolase, acting on glycosyl bonds / xylan 1,4-beta-xylosidase	ATAAAGGCTGTAAACTTCGGAGCTAACTCAGAAAATATGCAAGTGTTGGTAACTGGATTGGACCCGAACG
A012405_01	1.06436	0.742467	721.5	623.303	0.797223	0.158063	393.5	486.831	0.551291	0.00690804	275.75	512.562	0.392738	0.00395749	213	534.949	0.463794	0.0017397	201	446.798	1.4164	0.573982	299.75	243.083	1.01078	0.960609	241.25	251.319	1.15745	0.645612	194.5	189.364	2.40165	0.0219618	289.75	147.382	3.89571	0.0451504	334.25	111.66	At3g11020	AT3G11020.1	NM_111939 ,AK117363		DREB2B (DRE-binding protein 2B); DNA binding / transcription factor/ transcriptional activator	encodes a member of the DREB subfamily A-2 of ERF/AP2 transcription factor family (DREB2B). The protein contains one AP2 domain. There are eight members in this subfamily including DREB2A.	DRE/CRT-BINDING PROTEIN 2B (DREB2B); FUNCTIONS IN: transcription factor activity, transcription activator activity, DNA binding; INVOLVED IN: response to salt stress, response to water deprivation, heat acclimation, regulation of transcription, DNA-depend	DREB2B (DRE/CRT-BINDING PROTEIN 2B); DNA binding / transcription activator/ transcription factor	TTTACTAGTACGTCTAGTCAATCTGAGGTGTGTACGGTTGAAAATAAGGCGGTTGTTTGTGGTGATGTTT
A011364_01	0.942751	0.158514	1240.75	1322.24	1.29328	0.00123973	1670	1300.25	1.63303	0.00216052	2194	1322.14	1.574	0.0519138	2673.25	1567.85	1.73907	0.0263581	1796.25	988.247	0.96395	0.806904	1063	1127.61	1.20647	0.021357	1476	1229.72	1.28994	0.0398835	1066.25	824.834	1.65475	0.00268329	1132	686.727	2.03992	0.000239732	1147.25	567.773	At3g11230	AT3G11230.2	BX825185		yippee family protein		yippee family protein; FUNCTIONS IN: molecular_function unknown; INVOLVED IN: biological_process unknown; LOCATED IN: endomembrane system; EXPRESSED IN: 22 plant structures; EXPRESSED DURING: 13 growth stages; CONTAINS InterPro DOMAIN/s: Yippee-like prote	yippee family protein	GTGAATTTGGAAGGCAAGTCTTACAGTTGTAAGCACTGCAAGACCAATCTTGCTCTCTGTGATGATGTCG
A020529_01	0.537601	0.0138015	2774.5	5506.6	0.363685	0.000733427	1616.75	4681.02	0.227505	0.0074872	1096.5	5121.3	0.238545	0.00389328	1510.25	6706.98	0.274391	0.0116279	1175.5	4113.06	1.34165	0.0709401	2302.75	1633.73	1.38417	0.0286469	2381.25	1668.19	1.67019	0.0019428	2004.25	1166.58	2.90329	0.00168312	3208.5	1079.78	3.3601	0.000695445	2659.5	815.876	At3g11410	AT3G11410.1	NM_111974 ,AY074368		AHG3/ATPP2CA (ARABIDOPSIS THALIANA PROTEIN PHOSPHATASE 2CA); protein binding / protein phosphatase type 2C	Encodes protein phosphatase 2C. Negative regulator of ABA signalling. Expressed in seeds during germination. mRNA up-regulated by drought and ABA.	ARABIDOPSIS THALIANA PROTEIN PHOSPHATASE 2CA (PP2CA); FUNCTIONS IN: protein binding, protein serine/threonine phosphatase activity; INVOLVED IN: in 6 processes; LOCATED IN: protein serine/threonine phosphatase complex; EXPRESSED IN: 26 plant structures; E	PP2CA (ARABIDOPSIS THALIANA PROTEIN PHOSPHATASE 2CA); protein binding / protein serine/threonine phosphatase	GCGGCGCACAATGCGTGCTCCGATGCGGCGTTGCTCTTAACAAAGTTGGCTCTAGCAAGACAGAGCTCCG
A009822_01	0.711069	0.0255181	3267	4580.64	0.641196	0.00333605	2779	4292.95	0.93901	0.72653	3914.25	4167.71	0.860378	0.381571	3841.75	4511.39	0.877467	0.39187	3543.25	3679.73	0.994095	0.963765	2380.25	2341.17	1.04779	0.816008	2599.25	2444.79	1.72943	0.00666293	3022	1697.11	2.69957	0.00771632	4069.25	1487.54	2.84858	0.00315447	3636.5	1271.55	At3g11600	AT3G11600.1	NM_111993 ,AY085790		similar to unknown protein [Arabidopsis thaliana] (TAIR:AT5G06270.1); similar to H0913C04.5 [Oryza sativa (indica cultivar-group)] (GB:CAJ86164.1); similar to Os04g0415000 [Oryza sativa (japonica cultivar-group)] (GB:NP_001052757.1); similar to Os02g05365		unknown protein; FUNCTIONS IN: molecular_function unknown; INVOLVED IN: biological_process unknown; EXPRESSED IN: 21 plant structures; EXPRESSED DURING: 12 growth stages; BEST Arabidopsis thaliana protein match is: unknown protein (TAIR:AT5G06270.1); Has	unknown protein	AAACGCTTTTGCCGCTACAACCGCTACCGCTGCCAATACCAGACGCAAGAAGAAGACCTGGTGGAACTGA
A011378_01	1.122	0.157783	431.25	383.936	1.3184	0.0409293	411.25	307.817	1.65789	0.0104753	578	352.988	1.51672	0.00698229	578.75	378.481	1.81079	0.00589545	505.5	279.974	0.933831	0.179125	195.25	205.675	1.16153	0.154236	215.25	179.529	1.30301	0.0255903	160	121.216	1.68453	0.0451908	194.5	114.863	2.04254	0.00621073	166.25	84.6295	At3g12070	AT3G12070.2	NM_112041		geranylgeranyl transferase type II beta subunit, putative / RAB geranylgeranyltransferase beta subunit, putative		geranylgeranyl transferase type II beta subunit, putative / RAB geranylgeranyltransferase beta subunit, putative; FUNCTIONS IN: catalytic activity; EXPRESSED IN: 13 plant structures; EXPRESSED DURING: 6 growth stages; CONTAINS InterPro DOMAIN/s: Terpenoid	geranylgeranyl transferase type II beta subunit, putative / RAB geranylgeranyltransferase beta subunit, putative	ATTGGGGACTAACCACACTGGCTTTACTCGACAAGCTTGGTTCTGTTTCCGAAGATGAAGTTGTGTCATG
A010327_01	0.971816	0.624935	30759	31934.3	1.12114	0.047078	34319.2	30382.4	1.52036	0.0208507	47118.2	30826.2	1.59395	0.00243303	51278.5	31989.6	1.55325	0.00112817	42966.5	28070.6	0.9714	0.911698	19757.2	21350.4	1.01061	0.931647	19455.5	18669.8	1.2826	0.100448	18049.5	14423.3	1.85677	0.0285947	25370.2	13822	2.36275	0.0203846	23949.8	10494.4	At3g12490	AT3G12490.1	NM_180239		cysteine protease inhibitor, putative / cystatin, putative	Encodes a protein with cysteine proteinase inhibitor activity. Overexpression increases tolerance to abiotic stressors (i.e.salt,osmitic, cold stress).	CYSTATIN B (ATCYSB); FUNCTIONS IN: cysteine-type endopeptidase inhibitor activity; INVOLVED IN: response to abiotic stimulus; EXPRESSED IN: 24 plant structures; EXPRESSED DURING: 16 growth stages; CONTAINS InterPro DOMAIN/s: Proteinase inhibitor I25, cyst	cysteine protease inhibitor, putative / cystatin, putative	CTGAAGTTGAAGAGGGGAGAAAAAGAGGAAAAGTTCAAGGTGGAAGTTCACAAGAACCATGAAGGTGCTC
A009615_01	0.748621	0.248421	369	462.909	0.19799	0.00076416	67	355.987	0.152162	0.0116343	33.75	290.176	0.206935	0.036391	60.25	427.392	0.267538	0.0906849	55.75	235.885	0.924713	0.57405	77.5	86.1004	1.01031	0.975843	87.5	88.1699	1.59936	0.152099	90.5	60.3712	4.16316	0.00112291	202	48.6675	4.23784	0.00806863	161.5	41.5647	At3g13270	AT3G13270.1	NM_112172		similar to unknown protein [Arabidopsis thaliana] (TAIR:AT2G14450.1); similar to unknown protein [Arabidopsis thaliana] (TAIR:AT1G35920.1); similar to hypothetical protein 31.t00031 [Brassica oleracea] (GB:ABD65118.1); contains InterPro domain Nucleic aci		similar to unknown protein [Arabidopsis thaliana] (TAIR:AT2G14450.1); similar to unknown protein [Arabidopsis thaliana] (TAIR:AT1G35920.1); similar to hypothetical protein 31.t00031 [Brassica oleracea] (GB:ABD65118.1); contains InterPro domain Nucleic aci	transposable element gene	AAGCATCTGCTTCAAAGAAGGTGTGCATTGAGCCCGTCGACTTATATCAGTCTAATGATGGATTCGGTGA
At30013565	0.476857	0.00508384	46.75	99.6033	0.894856	0.22755	68	76.5256	1.11983	0.283498	81.75	75.9424	0.845386	0.357141	65.75	73.5299	0.56358	0.0217438	44.25	70.4101	0.656808	0.117665	106.5	171.499	0.826427	0.318563	132.75	179.428	1.05776	0.826125	98	102.111	1.84935	0.20081	177.25	99.3507	3.06328	0.000622002	203	67.9588	At3g13672	AT3G13672.1	NM_112215		seven in absentia (SINA) family protein		seven in absentia (SINA) family protein; FUNCTIONS IN: molecular_function unknown; INVOLVED IN: multicellular organismal development, ubiquitin-dependent protein catabolic process; LOCATED IN: nucleus; EXPRESSED IN: 11 plant structures; EXPRESSED DURING:	seven in absentia (SINA) family protein	CCGGTTCATACAAACCAGATATCCTCTGCAATCTACGAGTGTCCCAACGACCACATCGAAAACCCTAAGA
A024504_01	0.852052	0.317311	3703.75	4256.72	1.03535	0.663899	3213.75	3166.63	1.02899	0.622203	3942.5	3670.75	0.877239	0.31627	4206.75	4378.3	0.746404	0.0653868	2819.25	3858.8	1.12219	0.372587	904	845.471	1.38351	0.236366	1256	850.447	1.63264	0.0148433	894.25	531.289	1.63821	0.0721775	801	468.744	2.61127	0.00417533	920.25	365.771	At3g13790	AT3G13790.1	X74515		ATBFRUCT1/ATCWINV1 (ARABIDOPSIS THALIANA CELL WALL INVERTASE 1); beta-fructofuranosidase/ hydrolase, hydrolyzing O-glycosyl compounds	Encodes a protein with invertase activity.	ATBFRUCT1; FUNCTIONS IN: hydrolase activity, hydrolyzing O-glycosyl compounds, beta-fructofuranosidase activity; INVOLVED IN: response to wounding; LOCATED IN: cell wall; EXPRESSED IN: 21 plant structures; EXPRESSED DURING: 13 growth stages; CONTAINS Inte	ATBFRUCT1; beta-fructofuranosidase/ hydrolase, hydrolyzing O-glycosyl compounds	CTTCGCTGAAGGAAGATAATGACAAAACGACATACGGAGCTTTTGTGGATATTAATCCTCACCAACCACT
A011050_01	0.723146	0.159028	1729	2490.62	1.05635	0.788718	2502.25	2418.24	0.770754	0.183245	1979.25	2592.21	0.597465	0.00788034	1611.75	2696.73	0.496736	0.0377634	1045.5	2058.51	1.17304	0.391771	404.25	344.765	1.3357	0.0872877	403.75	294.445	2.32122	0.0124189	487.25	210.073	1.79162	0.156205	353.25	202.781	3.26974	0.015959	545.75	181.284	At3g13950	AT3G13950.1	NM_112249 ,AK119104		similar to unknown protein [Arabidopsis thaliana] (TAIR:AT4G13266.1); similar to conserved hypothetical protein [Medicago truncatula] (GB:ABE80572.1)		unknown protein; FUNCTIONS IN: molecular_function unknown; EXPRESSED IN: 9 plant structures; EXPRESSED DURING: LP.06 six leaves visible, 4 anthesis, LP.04 four leaves visible, petal differentiation and expansion stage; BEST Arabidopsis thaliana protein ma	unknown protein	AAGAAGGTCATCGATACGAAGAATCATCATCAGAGTGGTTCGTAAAGTATCTAAAACGTCAAGGCGATTG
A010371_01	1.06942	0.547241	4169.75	3824.12	0.930265	0.324801	4073.5	4283.96	1.04942	0.541294	4221.75	4049.36	1.2259	0.0678221	4673	3743.45	1.50819	0.0344049	5957.25	4131.66	1.01889	0.919887	4274.25	4346.48	0.916335	0.619841	3572.5	3612.87	1.19364	0.290201	3682	3136.07	1.98094	0.0113052	5093.5	2590.04	2.04157	0.0121152	4782.25	2388.62	At3g14010	AT3G14010.3	NM_112255 ,AY045922		CID4 (CTC-Interacting Domain 4)	hydroxyproline-rich glycoprotein family protein, similar to Mrs16p (GI:2737884) (Saccharomyces cerevisiae); weak similarity to ataxin-2 related protein (GI:1679686) (Homo sapiens). Included in a family of CTC interacting domain proteins found to interact	CTC-Interacting Domain 4 (CID4); FUNCTIONS IN: protein binding; EXPRESSED IN: 22 plant structures; EXPRESSED DURING: 13 growth stages; CONTAINS InterPro DOMAIN/s: LsmAD domain (InterPro:IPR009604); BEST Arabidopsis thaliana protein match is: CID3 (CTC-Int	CID4 (CTC-Interacting Domain 4); protein binding	AAACCATTGCAGTCAGCTGCTGCACCACCTCAATCTCCAATCGCAGATGCCTCATTCTACTACCCTGGTC
A009540_01	0.797032	0.0731844	2588.5	3185.2	1.13989	0.273383	3306.5	2834.1	1.0759	0.742196	3351.5	3145.23	1.06044	0.661903	3647.5	3348.67	1.10935	0.734183	3324.25	2470.87	1.49642	0.194526	3692.5	2330.56	1.72687	0.13996	4589.25	2430.14	2.48894	0.0169526	4556.5	1821.47	3.30025	0.0137191	5573	1750.69	3.17885	0.0179463	4333.25	1475.8	At3g14060	AT3G14060.1	NM_112260		similar to unknown protein [Arabidopsis thaliana] (TAIR:AT1G54120.1)		unknown protein; FUNCTIONS IN: molecular_function unknown; INVOLVED IN: biological_process unknown; LOCATED IN: cell wall, cytoplasm; EXPRESSED IN: 13 plant structures; EXPRESSED DURING: 7 growth stages; BEST Arabidopsis thaliana protein match is: unknown	unknown protein	TCGGCGGGAAAAACAGTACGCCACGTGGTAGTTTCTCGCTCAAGAAGGTGGTGACGAGGATGAGACTCAA
A011130_01	0.636536	0.0565407	13333.2	20841.7	0.961975	0.757492	16556.2	17090.4	1.41023	0.00335545	28571.2	20225.2	1.17119	0.395782	22470.5	18827.7	1.22036	0.251219	22911.2	17454.3	1.22789	0.583434	1235.5	952.733	1.26346	0.330559	1088.25	847.208	1.88243	0.0433087	1091	577.531	3.43029	0.00348017	2049.25	602.135	4.1841	0.0146397	1972.25	464.515	At3g14280	AT3G14280.1	NM_112286		similar to hypothetical protein MtrDRAFT_AC157534g12v1 [Medicago truncatula] (GB:ABE86457.1)		unknown protein; FUNCTIONS IN: molecular_function unknown; INVOLVED IN: biological_process unknown; EXPRESSED IN: 15 plant structures; EXPRESSED DURING: 6 growth stages; Has 29 Blast hits to 29 proteins in 8 species: Archae - 0; Bacteria - 0; Metazoa - 0;	unknown protein	AGATGATAATGGAGAGGTTATATGTGAAGGATACGATGAAGGTCCTCGTTGTCCCACACAGAGTCCAATG
A012226_01	0.307585	0.00611306	138	486.359	0.225601	0.000200067	79.25	370.589	0.146567	0.000679448	53.25	340.178	0.0909856	0.000291662	39.75	505.75	0.167318	0.000842956	41.5	284.836	1.7048	0.238188	216.25	159.3	2.33091	0.027079	360.75	136.784	2.61452	0.0533707	161.75	90.887	3.68939	0.0117325	265.75	82.4251	1.9547	0.233542	117.25	62.7452	At3g14440	AT3G14440.1	AY056255		NCED3 (NINE-CIS-EPOXYCAROTENOID DIOXYGENASE3)	Encodes 9-<i>cis</i>-epoxycarotenoid dioxygenase, a key enzyme in the biosynthesis of abscisic acid. Regulated in response to drought and salinity. Expressed in roots, flowers and seeds. Localized to the chloroplast stroma and thylakoid membrane.	NINE-CIS-EPOXYCAROTENOID DIOXYGENASE 3 (NCED3); FUNCTIONS IN: 9-cis-epoxycarotenoid dioxygenase activity; INVOLVED IN: response to water deprivation, hyperosmotic salinity response, abscisic acid biosynthetic process, response to osmotic stress; LOCATED I	NCED3 (NINE-CIS-EPOXYCAROTENOID DIOXYGENASE 3); 9-cis-epoxycarotenoid dioxygenase	AAACCGGTGAATCAACTCGCCGTCCGATCATCTCCAACGAAGATCAACAAGTCAACCTCGAAGCAGGGAT
A011763_01	0.905018	0.33394	61085.2	67085.6	1.00317	0.977118	59630.8	59999	1.10532	0.213548	62102.2	56369.8	1.15118	0.234028	65451.2	57609.4	1.18891	0.248465	61798.2	52825.1	1.21595	0.424593	33282.5	26610.1	1.4786	0.181289	38840.2	24578.3	1.69322	0.03745	34600.8	20466.1	1.59349	0.0345378	32937.5	20865.2	2.50685	0.016571	35210.2	14666.6	At3g14990	AT3G14990.3	NM_112361 ,AF326856		catalytic		4-methyl-5(b-hydroxyethyl)-thiazole monophosphate biosynthesis protein, putative; FUNCTIONS IN: catalytic activity; INVOLVED IN: response to cadmium ion, thiamin biosynthetic process; LOCATED IN: plasma membrane, vacuole; EXPRESSED IN: 24 plant structures	4-methyl-5(b-hydroxyethyl)-thiazole monophosphate biosynthesis protein, putative	GAAGGCTACTACTCACCCAGTGGTGAGCGACAAACTTTCGGACAAGAGTCACATTGAGCACAGAGTCGTG
A010603_01	1.1911	0.102172	3130.5	2599.32	0.985825	0.906852	2442.5	2514.27	1.08436	0.536935	2552	2384.53	1.01267	0.774833	1387.25	1374.71	1.25126	0.217434	2852.25	2335.66	0.966862	0.874565	2168.25	2315.74	0.955774	0.734823	2080.25	2044.88	1.28859	0.104439	1902.25	1522.47	2.08193	0.0145519	2766.75	1313.69	2.33501	0.00917604	2496.75	1101.67	At3g15040	AT3G15040.1	NM_112366		similar to unknown protein [Arabidopsis thaliana] (TAIR:AT4G21970.1); similar to Os04g0413900 [Oryza sativa (japonica cultivar-group)] (GB:NP_001052750.1); similar to Os01g0862600 [Oryza sativa (japonica cultivar-group)] (GB:NP_001044884.1); similar to hy		unknown protein; FUNCTIONS IN: molecular_function unknown; INVOLVED IN: biological_process unknown; LOCATED IN: cellular_component unknown; EXPRESSED IN: 23 plant structures; EXPRESSED DURING: 15 growth stages; CONTAINS InterPro DOMAIN/s: Protein of unkno	unknown protein	AAACCGCCTCAAGAGAGGCTTCCGTTTTCAGCTTCTTTTGTAGGTGGTGGGAAGTATCCTCAATCAGCTC
A012090_01	1.51851	0.376132	482.25	326.951	0.553197	0.111509	166.5	299	0.189068	0.014669	53.75	214.994	0.136333	3.87256e-05	29	214.14	0.180016	0.035596	64	194.272	1.12514	0.356804	41.5	33.9765	0.879026	0.123352	26.25	30.9355	0.956283	0.93801	27.5	27.4501	3.48544	0.08429	78.75	20.5098	7.05008	0.0299645	195.75	15.8745	At3g15670	AT3G15670.1	NM_112437 ,AY040026		late embryogenesis abundant protein, putative / LEA protein, putative		late embryogenesis abundant protein, putative / LEA protein, putative; FUNCTIONS IN: molecular_function unknown; INVOLVED IN: embryonic development ending in seed dormancy; LOCATED IN: nucleus; EXPRESSED DURING: dry seed stage; BEST Arabidopsis thaliana p	late embryogenesis abundant protein, putative / LEA protein, putative	GGAAGTACTACTACCACTACTGCAACTACTCGAACCACTGATCCGACTCATCAGACTTATCAGAGGAAGT
A005955_01	1.07786	0.389289	2578.5	2371.26	1.05814	0.615599	2717.75	2452.18	1.47261	0.0848802	3205.75	2201.23	1.59315	0.0237855	4606.25	2776.42	1.73206	0.00741574	4586.75	2707.62	0.977697	0.857645	3346	3383.24	0.980113	0.926264	3254.75	3315.69	1.24966	0.0338569	3226.75	2596.57	2.01777	0.0164308	4167	2115	2.241	0.00563293	4163	1917.56	At3g16190	AT3G16190.1	NM_112490 ,AY086380		isochorismatase hydrolase family protein		isochorismatase hydrolase family protein; FUNCTIONS IN: catalytic activity; INVOLVED IN: metabolic process; LOCATED IN: cellular_component unknown; EXPRESSED IN: 23 plant structures; EXPRESSED DURING: 14 growth stages; CONTAINS InterPro DOMAIN/s: Isochori	isochorismatase hydrolase family protein	AGTGATTGCTGGTGTGCAAACGCCGAACTGTATCCGGCAAACGGTGTTTGATGCAGTGGCGCTGGATTAT
A012801_01	0.957815	0.366928	1232	1287.8	0.942723	0.281065	1363.25	1430.56	1.16402	0.0584899	1645.25	1434.9	1.10351	0.0879786	1619.25	1471.98	1.34809	0.00194346	1696.75	1265.02	0.889309	0.66308	1185.5	1425.71	1.00501	0.978708	1377.5	1351.13	1.33569	0.0810069	1379.5	1072.21	1.70774	0.066742	1484.5	925.531	2.15351	0.0311738	1364.5	684.382	At3g16740	AT3G16740.1	NM_112547 ,BT004826		F-box family protein		F-box family protein; FUNCTIONS IN: molecular_function unknown; INVOLVED IN: biological_process unknown; LOCATED IN: cellular_component unknown; EXPRESSED IN: 22 plant structures; EXPRESSED DURING: 15 growth stages; CONTAINS InterPro DOMAIN/s: Cyclin-like	F-box family protein	TGGTTTGCTCAAGAGAAGCTTCCACCATTACCACGCGGAAGAGTGATAACAATATCAGATATGGCTGATT
A010049_01	0.873891	0.0733532	1348.25	1534.8	0.795975	0.133442	1135.75	1372.7	1.15934	0.316795	1659	1416.79	1.16838	0.28804	1851.75	1544.85	1.18732	0.186232	1651.75	1338.23	0.967568	0.784425	846	855.472	1.2043	0.360098	1057.25	846.545	1.82914	0.00642746	1182.5	635.936	2.91901	0.00308625	1506.5	522.737	2.29955	0.0106987	1014	448.532	At3g16990	AT3G16990.1	AF361592		TENA/THI-4 family protein		TENA/THI-4 family protein; FUNCTIONS IN: molecular_function unknown; LOCATED IN: cellular_component unknown; EXPRESSED IN: 12 plant structures; EXPRESSED DURING: 6 growth stages; CONTAINS InterPro DOMAIN/s: Haem oxygenase-like, multi-helical (InterPro:IPR	TENA/THI-4 family protein	AATGGGATGTTGATTTCTCGACCGTTGTGCCTCAAAGAGCTAATCAAGAATATGGCAGGTTTTTGGAAGA
A012086_01	0.991253	0.821063	4530	4534.38	1.20388	0.0836221	4552.5	3751.19	1.60268	0.0103788	6401	3847.35	1.43587	0.00982165	6554.5	4487.2	1.56474	0.000377027	5975	3765.46	0.996349	0.953436	3822	3773.18	1.22723	0.0992259	4981.25	3916.85	1.63902	0.00484047	4242.75	2571.96	1.96716	1.35684e-05	4999.5	2547.41	2.17084	0.00777045	4484	2063.73	At3g17000	AT3G17000.1	NM_112576		UBC32 (ubiquitin-conjugating enzyme 31); ubiquitin-protein ligase		ubiquitin-conjugating enzyme 32 (UBC32); FUNCTIONS IN: ubiquitin-protein ligase activity; INVOLVED IN: ubiquitin-dependent protein catabolic process; LOCATED IN: cellular_component unknown; EXPRESSED IN: 23 plant structures; EXPRESSED DURING: 15 growth st	UBC32 (ubiquitin-conjugating enzyme 32); ubiquitin-protein ligase	AAAGCTTCTGTAAGTGGTGAGCAAAGGATGGCCAGAAGAGCGGCTCAGAAGCCAGTCGATGACAGACTCT
A010979_01	0.936491	0.841713	68.5	75.1133	0.65796	0.183831	46.5	69.7931	0.556328	0.21732	26.25	48.4262	0.242064	0.0299555	24	77.8862	0.76593	0.337038	37.5	47.7027	1.98914	0.221757	94.75	46.9953	1.44367	0.61691	72	43.4669	1.95124	0.438904	55.25	34.2649	6.76769	0.1235	178.75	17.3466	8.79589	0.0154084	229.25	17.1952	At3g17520	AT3G17520.1	AJ131342		late embryogenesis abundant domain-containing protein / LEA domain-containing protein		late embryogenesis abundant domain-containing protein / LEA domain-containing protein; INVOLVED IN: embryonic development ending in seed dormancy; LOCATED IN: endomembrane system; EXPRESSED IN: cultured cell, seed, leaf; EXPRESSED DURING: dry seed stage,	late embryogenesis abundant domain-containing protein / LEA domain-containing protein	AAAGCGGGTTCGGCATACGAGACAGCTAAATCGAAAGTTGAGGAGGGTTTGGCTTCTGTAAAAGACAAGG
A011658_01	0.443659	0.00743498	1499.75	3559.42	0.36895	0.0171711	1310.25	3454.07	0.724875	0.366487	2528.75	3597.66	0.629021	0.200225	2613.75	4032.71	0.699957	0.25944	2588	3215.51	1.09739	0.730476	982	855.406	1.04634	0.873356	930.25	913.103	1.69265	0.0154622	1032.5	592.663	3.4535	0.00781284	1731.25	519.729	4.32451	0.00405097	1977	471.945	At3g17800	AT3G17790.1	NM_112660 ,AJ133747		ATACP5 (acid phosphatase 5); acid phosphatase/ protein serine/threonine phosphatase		PAP17; FUNCTIONS IN: phosphatase activity, protein serine/threonine phosphatase activity, acid phosphatase activity; INVOLVED IN: response to hydrogen peroxide, cellular phosphate ion homeostasis; LOCATED IN: cell surface; EXPRESSED IN: 23 plant structure	PAP17; acid phosphatase/ phosphatase/ protein serine/threonine phosphatase	AAAGCAAGATGGAAGATTGTTGTTGGTCACCATGCAATGAGAAGCATTGGACATCATGGAGATACTAAAG
A201692_01	0.92329	0.692187	1600.25	1722.38	1.22086	0.359639	1913	1587.86	1.33248	0.288205	2312.5	1720.71	1.2225	0.340909	2287.25	1806.06	1.70284	0.058012	2417.75	1455.89	0.97907	0.914177	1399.75	1507.47	1.0248	0.592647	1311	1280.52	1.28172	0.152871	1123	910.252	1.64049	0.00888448	1375.5	842.969	2.0399	0.0256192	1446.5	679.619	At3g17950	AT3G17950.2	AY600574		similar to Os06g0256800 [Oryza sativa (japonica cultivar-group)] (GB:NP_001057317.1)		unknown protein; FUNCTIONS IN: molecular_function unknown; INVOLVED IN: biological_process unknown; LOCATED IN: chloroplast; EXPRESSED IN: 17 plant structures; EXPRESSED DURING: 10 growth stages; Has 17 Blast hits to 17 proteins in 6 species: Archae - 0;	unknown protein	CTTCCATGACAGAAGCATCACACTTGGAACGCTTATGGGATTTAGTTTCACTGCAACTATGCCGATGCCA
At30014193	0.897456	0.350335	508.75	563.973	0.918377	0.590745	404.5	427.136	0.764968	0.23968	369.75	502.585	0.603138	0.010198	315.5	520.581	0.889895	0.508831	382	432.279	0.918685	0.0495847	202.5	218.714	1.04461	0.736618	221.5	208.09	1.20975	0.213225	164.5	139.888	1.47349	0.0217277	156.75	106.55	2.68764	0.00133615	226	83.0235	At3g18950	AT3G18950.1	NM_112781		transducin family protein / WD-40 repeat family protein		transducin family protein / WD-40 repeat family protein; FUNCTIONS IN: nucleotide binding; INVOLVED IN: biological_process unknown; LOCATED IN: cellular_component unknown; CONTAINS InterPro DOMAIN/s: WD40 repeat-like (InterPro:IPR011046), WD40 repeat, reg	transducin family protein / WD-40 repeat family protein	CCGCGGCCCATGTGATCCCTGCCGTTGTTGTCAAGGCAAGTTTTTATGGCCGGCTAAAAGAAGCATTTCA
A020828_01	1.16375	0.481673	7588.75	6604.05	0.903512	0.621846	4792.5	5507	0.455723	0.0121075	2334.25	5539.92	0.582033	0.0558028	3591.5	6245.71	0.953158	0.861753	4470.75	5018.94	2.1154	0.0248255	2789	1349.73	1.6911	0.00935478	2091.25	1213.37	1.71505	0.0184912	1410	832.077	2.40915	0.014991	1937.25	800.053	3.13334	0.0172572	2071.25	617.525	At3g19580	AT3G19580.1	AY046043 ,BT003816		AZF2 (ARABIDOPSIS ZINC-FINGER PROTEIN 2); nucleic acid binding / transcription factor/ zinc ion binding	Encodes zinc finger protein. mRNA levels are upregulated in response to ABA, high salt, and mild dessication. The protein is localized to the nucleus and acts as a transcriptional repressor.	ARABIDOPSIS ZINC-FINGER PROTEIN 2 (AZF2); FUNCTIONS IN: transcription repressor activity, transcription factor activity, DNA binding, zinc ion binding, nucleic acid binding; INVOLVED IN: embryonic development ending in seed dormancy, response to water dep	AZF2 (ARABIDOPSIS ZINC-FINGER PROTEIN 2); DNA binding / nucleic acid binding / transcription factor/ transcription repressor/ zinc ion binding	CCGCCGCCAGAATCAAAGAACCTTCCGTACAAGTGTAACGTCTGTGAAAAAGCGTTTCCTTCCTATCAGG
A008879_01	0.9202	0.642505	6507.5	7112.95	1.04647	0.871658	7927.25	7962.06	1.12442	0.587013	7741	7119.83	1.06125	0.524222	7622.5	7361.08	1.30695	0.311789	9316.75	7604.72	1.31938	0.245212	1256.5	930.443	1.40946	0.211782	1179.25	812.405	1.74755	0.00684934	1139.25	650.907	2.0242	0.0690809	1060	529.06	2.78729	0.00822444	1254.75	465.884	At3g19660	AT3G19660.1	NM_112856		similar to conserved hypothetical protein [Medicago truncatula] (GB:ABE89770.1)		unknown protein; FUNCTIONS IN: molecular_function unknown; INVOLVED IN: biological_process unknown; LOCATED IN: cellular_component unknown; EXPRESSED IN: stem, hypocotyl, root, leaf; EXPRESSED DURING: LP.04 four leaves visible; Has 4 Blast hits to 4 prote	unknown protein	GAAGACTAGAGATCTCATCGATAAGACCTTAAAGGTCGCTGATCGTCCTGGCAAACGAACTCTTTTCTAA
A008889_01	1.0081	0.946313	7270.25	7114.53	1.1321	0.482209	7089.5	5960.34	1.34663	0.0536214	9282.25	6654.47	1.43009	0.0150731	9423.25	6558.05	1.30094	0.0305227	7984	6013.99	0.897015	0.423853	4928.75	5250.88	1.11555	0.477461	6051.75	5180.83	1.38452	0.0422094	6030.25	4293.16	1.86893	0.00326951	7229.25	3980.7	2.23451	0.00986657	6688	3111.12	At3g19910	AT3G19910.1	NM_112881		zinc finger (C3HC4-type RING finger) family protein		zinc finger (C3HC4-type RING finger) family protein; FUNCTIONS IN: protein binding, zinc ion binding; EXPRESSED IN: 24 plant structures; EXPRESSED DURING: 15 growth stages; CONTAINS InterPro DOMAIN/s: Zinc finger, RING-type (InterPro:IPR001841), Zinc fing	zinc finger (C3HC4-type RING finger) family protein	CGATCTTCCTCTGCTAGAGTTCCGTTTACTAATCTAAGCCAAATTGATGCGGATCTTGCTCTTGCTCGCA
A011108_01	0.943676	0.341803	2799.75	2944.53	1.26704	0.0105248	3338.5	2595.74	1.73346	0.0205873	5113	2853.72	1.67276	0.0251753	5698.25	3267.15	1.91878	0.00210049	4526.5	2415.52	0.936513	0.72123	3979.75	4256.18	1.24007	0.277503	5555.75	4184.7	1.54301	0.025492	4791.5	3129.3	1.95766	0.0142354	5496.75	2893.94	2.19488	0.00879495	4705.5	2273.24	At3g19990	AT3G19990.1	NM_112889		binding		unknown protein; INVOLVED IN: biological_process unknown; LOCATED IN: chloroplast stroma, chloroplast; EXPRESSED IN: 23 plant structures; EXPRESSED DURING: 13 growth stages; Has 76 Blast hits to 76 proteins in 25 species: Archae - 0; Bacteria - 28; Metazo	unknown protein	AACGTGACTGCGTTGTGGCCTGGGAATGGGAAGCCTGGACTGTGGATGAATTCTAATTCGAGAATGGGAG
A011429_01	0.788679	0.034529	1760.5	2221.22	0.945062	0.17239	2019	2130.47	1.13606	0.352871	3005	2512.7	1.55206	0.0692649	4938	2787.6	1.63814	0.00157824	3527.5	2197.04	0.848726	0.473766	761.75	957.176	1.1031	0.636053	994.25	813.717	1.8347	0.0279415	1166.75	626.219	2.28964	0.0150751	1263.25	543.162	3.05944	0.00393266	1373	459.834	At3g20250	AT3G20250.1	NM_112916		APUM5 (ARABIDOPSIS PUMILIO 5); RNA binding		Arabidopsis Pumilio 5 (APUM5); FUNCTIONS IN: RNA binding, binding; LOCATED IN: vacuole; EXPRESSED IN: 22 plant structures; EXPRESSED DURING: 13 growth stages; CONTAINS InterPro DOMAIN/s: Pumilio RNA-binding region (InterPro:IPR001313), Armadillo-like heli	APUM5 (Arabidopsis Pumilio 5); RNA binding / binding	GGATGCCGAGTTATCCAGAGAATCTTGGAGCATTGCTCAGATGATGAGGAGACTCATTGTATAATAGATG
A012556_01	1.7291	0.128106	18493.2	11470.8	1.72044	0.128134	15484	9984.74	0.810919	0.43323	7945.25	10510.7	0.758887	0.25298	7210.25	10195	1.30168	0.39807	11898.2	10035.3	1.9561	0.0108966	8188.5	4436.19	1.88094	0.0151895	7549.75	4088.5	1.34362	0.0864124	4158.75	3388.83	1.64428	0.0819344	4817	3224.46	3.1964	0.00979533	7213	2502.53	At3g20340	AT3G20340.1	NM_112925		similar to unknown protein [Arabidopsis thaliana] (TAIR:AT4G21920.1)	Expression of the gene is downregulated in the presence of paraquat, an inducer of photoxidative stress.	FUNCTIONS IN: molecular_function unknown; INVOLVED IN: response to oxidative stress, N-terminal protein myristoylation; LOCATED IN: cellular_component unknown; EXPRESSED IN: 9 plant structures; EXPRESSED DURING: 4 anthesis, petal differentiation and expan		TGACTTGACCTTCCAGCAACAAACCTTCTCATGTCCAATCCTGAACAATCGCGGGTACGAAGAAGCCAAT
A021883_01	1.13462	0.346705	106.25	97.13	1.2947	0.0326968	105.25	80.5232	1.53723	0.0103839	117	78.5834	1.75987	0.025893	124.25	70.2236	2.14831	0.0454425	132.25	61.6182	1.36875	0.260912	1140.75	820.832	1.66328	0.140761	1424	836.874	3.48252	0.0215354	1921	557.649	3.84275	0.0225697	2103.25	551.361	5.1336	0.00933469	2015	422.733	At3g21080	AT3G21080.1	NM_113002 ,AK117839		ABC transporter-related		ABC transporter-related; FUNCTIONS IN: molecular_function unknown; INVOLVED IN: biological_process unknown; LOCATED IN: cellular_component unknown; EXPRESSED IN: stem; BEST Arabidopsis thaliana protein match is: ABC transporter family protein (TAIR:AT3G21	ABC transporter-related	CAAAAGCTGAAGGAGAGAGCACGACCAGCTTCAAGGGTGATTCAGGCGAAAGTTTATTTTAATGTGCAGC
A011037_01	1.00265	0.988397	70.75	62.9726	2.11551	0.0430459	79.25	43.2914	1.21622	0.119644	79.25	60.5818	1.32723	0.176049	74.75	61.1967	1.8207	0.0530203	92	51.8227	1.022	0.493358	203.5	199.285	1.10029	0.648059	252.5	203.568	1.88662	0.0131016	254.25	125.75	2.13879	0.00732206	246.25	112.894	3.21596	0.00448966	310.25	92.54	At3g21090	AT3G21090.1	NM_113003		ABC transporter family protein		ABC transporter family protein; FUNCTIONS IN: ATPase activity, coupled to transmembrane movement of substances; INVOLVED IN: transport; LOCATED IN: membrane; EXPRESSED IN: 6 plant structures; EXPRESSED DURING: 6 growth stages; CONTAINS InterPro DOMAIN/s:	ABC transporter family protein	CTAGGATTCGAGAACTATCTAACATCGAAGGGCTCGAGATGGAAATAAGAAAAGGAAGTGAAGCAACCTG
A020343_01	0.906122	0.608882	26	26.7405	1.41871	0.231898	29	22.1834	1.84062	0.333135	30	10.5426	1.09786	0.727815	19	18.0879	1.73273	0.0729733	33	23.4313	0.997211	0.988493	5097.5	5044.9	1.64869	0.0903855	8363	4929.96	2.28129	0.0027274	8455.75	3691.64	2.37108	0.012088	8156.25	3412.63	1.87453	0.0187204	5042.5	2755.11	At3g21870	AT3G21870.1	BX825209		CYCP2;1 (cyclin p2;1); cyclin-dependent protein kinase		cyclin p2;1 (CYCP2;1); FUNCTIONS IN: cyclin-dependent protein kinase activity; INVOLVED IN: regulation of cell cycle; EXPRESSED IN: 17 plant structures; EXPRESSED DURING: 12 growth stages; CONTAINS InterPro DOMAIN/s: Negative regulatory factor PREG (Inter	CYCP2;1 (cyclin p2;1); cyclin-dependent protein kinase	GCGCCGAGCATAAGTATAGCTAAATACCTTGAGAGGATATATAAGTACACAAAATGTAGCCCGGCATGTT
A012283_01	0.815497	0.0291183	150.5	181.378	0.771781	0.239764	136.5	174.96	1.12315	0.417537	184.25	170.528	1.48613	0.0556672	334	205.449	1.66027	0.000693132	219.75	132.511	1.15045	0.467686	73.3333	60.7854	1.17594	0.480406	65	58.5913	1.51992	0.031893	60.25	40.9897	3.89698	0.00294541	120.5	31.9014	4.37167	0.00366194	161.25	33.1047	At3g22560	AT3G22560.1	NM_113155		GCN5-related N-acetyltransferase (GNAT) family protein		GCN5-related N-acetyltransferase (GNAT) family protein; FUNCTIONS IN: N-acetyltransferase activity; INVOLVED IN: metabolic process; LOCATED IN: membrane; EXPRESSED IN: leaf; CONTAINS InterPro DOMAIN/s: GCN5-related N-acetyltransferase (InterPro:IPR000182)	GCN5-related N-acetyltransferase (GNAT) family protein	AAAGGGTTTTGGAGAAAGCTGGATTTCGAAAAGAGGGTTTACTTGAGAAGTATGGTTTTAGCAAAGGAGT
A009011_01	1.61841	0.204743	16.5	10.0778	0.264939	0.423627	12.6667	65.7934	1.98564	0.304574	47	11.3472	0.946924	0.808402	23.5	22.2323	1.05271	0.75778	23.3333	24.3232	1.22389	0.612311	720.25	666.307	2.04615	0.253846	1357.75	559.047	5.49526	0.0249107	2347.5	501.637	5.86897	0.0371773	2129.75	483.323	2.84084	0.0787284	769.75	396.084	At3g22640	AT3G22640.1	AY058085		cupin family protein		PAP85; FUNCTIONS IN: nutrient reservoir activity; INVOLVED IN: biological_process unknown; LOCATED IN: plant-type cell wall; EXPRESSED IN: stem, seed; EXPRESSED DURING: seedling growth; CONTAINS InterPro DOMAIN/s: Cupin, RmlC-type (InterPro:IPR011051), Cu	PAP85; nutrient reservoir	AACCTCAACCCGGCGGCAACTAGGGTAACCTTTGGTGTTGGAAGTAAAGTCGCGGAGAAACTGTTCACGA
A010347_01	0.371402	0.00132689	599.25	1639.74	0.258759	0.00764038	401	1468.1	0.204281	0.00414513	275.25	1514.86	0.326878	0.00288608	493.75	1617.24	0.620121	0.0890061	730.5	1250.11	1.89327	0.0531343	1376.25	716.273	1.96374	0.0130681	1640.75	751.733	1.71643	0.0110981	827.5	475.281	2.52602	0.00930094	1129.25	411.494	2.82447	0.00139013	932	330.051	At3g24520	AT3G24520.1	NM_113363 ,AY056111		AT-HSFC1 (Arabidopsis thaliana heat shock transcription factor C1); DNA binding / transcription factor	member of Heat Stress Transcription Factor (Hsf) family	AT-HSFC1; FUNCTIONS IN: transcription factor activity, DNA binding; INVOLVED IN: regulation of transcription, DNA-dependent; LOCATED IN: nucleus; EXPRESSED IN: 14 plant structures; EXPRESSED DURING: LP.06 six leaves visible, 4 anthesis, LP.04 four leaves	AT-HSFC1; DNA binding / transcription factor	AAGAAGTGGAAGAAGATGAAGGGAGGGTCTTTAGGGTTATGTCATCATCAACACCGTCGCCGTCATCAAC
At30014984	0.936512	0.898766	18	26.7411	1.18318	0.360614	25.5	19.5762	4.41728	5.67297e-05	84.25	18.7302	4.41836	0.0160781	104	21.6842	6.72787	0.00661558	122.75	24.2301	1.00142	0.995091	609	581.549	1.2361	0.327476	761	546.6	2.08141	0.00407363	731.25	342.322	3.40696	0.00766926	1225.25	344.199	3.52591	0.00761372	906	242.595	At3g26170	AT3G26170.1	NM_113524		CYP71B19 (cytochrome P450, family 71, subfamily B, polypeptide 19); oxygen binding	putative cytochrome P450	CYP71B19; FUNCTIONS IN: electron carrier activity, monooxygenase activity, iron ion binding, oxygen binding, heme binding; LOCATED IN: endomembrane system; CONTAINS InterPro DOMAIN/s: Cytochrome P450 (InterPro:IPR001128), Cytochrome P450, conserved site (	CYP71B19; electron carrier/ heme binding / iron ion binding / monooxygenase/ oxygen binding	CTTTGGGTTTGTCCCTATAACTGTGGTCTCATCGAGAGAAGCCGCTGAAGAAGTGCTTAGAACTCATGAC
At30014985	0.897837	0.5	19	22.3673	1.04451	0.42265	18.6667	17.197	3.05576	0.0271691	53	14.269	2.8878	0.0413537	73.25	19.544	3.91631	0.0349715	76.25	22.5519	1.03258	0.904226	285	262.279	1.23539	0.290747	362.75	250.431	2.31443	0.00774649	384.25	150.988	3.94106	0.00434013	580.5	136.962	4.21294	0.0100483	481.5	104.553	At3g26180	AT3G26180.1	NM_113525 ,AY056270		CYP71B20 (cytochrome P450, family 71, subfamily B, polypeptide 20); oxygen binding	putative cytochrome P450	CYP71B20; FUNCTIONS IN: electron carrier activity, monooxygenase activity, iron ion binding, oxygen binding, heme binding; LOCATED IN: endomembrane system; CONTAINS InterPro DOMAIN/s: Cytochrome P450 (InterPro:IPR001128), Cytochrome P450, conserved site (	CYP71B20; electron carrier/ heme binding / iron ion binding / monooxygenase/ oxygen binding	GTCAAGCAACTGTCGGAATCCGCGGTTAATCGCTCTCCGGTCGATTTGAGCAAATCACTTTTCTGGCTAA
A020758_01	0.6663	5.31158e-05	1235	1855.85	0.641124	0.084202	1076	1580.41	1.06501	0.711547	1922.5	1767.07	1.16872	0.332531	2384	1958.71	0.967117	0.870011	1496.25	1435.57	1.09285	0.79775	211.75	162.834	1.23353	0.486956	241.5	175.473	1.99619	0.0513851	217.75	104.21	2.437	0.0228165	269.25	109.845	2.95369	0.0361043	208.5	70.6756	At3g26440	AT3G26440.3	AF439843		similar to unknown protein [Arabidopsis thaliana] (TAIR:AT1G13000.2); similar to Protein of unknown function DUF707 [Medicago truncatula] (GB:ABE91787.1); contains InterPro domain Protein of unknown function DUF707; (InterPro:IPR007877)		unknown protein; FUNCTIONS IN: molecular_function unknown; INVOLVED IN: biological_process unknown; LOCATED IN: cellular_component unknown; EXPRESSED IN: 14 plant structures; EXPRESSED DURING: 7 growth stages; CONTAINS InterPro DOMAIN/s: Protein of unknow	unknown protein	CAACTCAATGCGTTGTTCAAATAGTAAGAAACCGAATGACGGTATGATGCTCGTAATATCGATTTTCGCG
A020476_01	1.15946	0.115307	11630.5	10007.4	0.896455	0.425162	7358	8529.44	0.585757	0.0308181	5397.75	9367.87	0.451675	0.0144481	5042	10630.1	0.591611	0.225993	5976.75	9745.09	1.34651	0.474245	826.5	606.892	1.50361	0.26458	825.5	543.776	3.19752	0.024992	1333	441.809	2.38184	0.13274	851	407.732	1.64569	0.239509	506.25	358.199	At3g26470	AT3G26470.1	NM_113554		similar to ADR1-L1 (ADR1-LIKE 1), ATP binding / protein binding [Arabidopsis thaliana] (TAIR:AT4G33300.2); similar to Probable disease resistance protein At4g33300 (GB:Q9SZA7); contains domain GHMP Kinase, C-terminal domain (SSF55060)		FUNCTIONS IN: molecular_function unknown; INVOLVED IN: biological_process unknown; LOCATED IN: cellular_component unknown; EXPRESSED IN: 8 plant structures; EXPRESSED DURING: 4 anthesis, LP.04 four leaves visible, petal differentiation and expansion stage		TCACATCAACCAAAGGGTGTGACTACGACGGACTTGGCTCAATTCAGTACCAGCACATCCAGCCTAACCT
At30015049	1.09228	0.382004	4150	3759.91	1.53659	0.00958255	4958.25	3185.17	1.52285	0.0561198	5398	3373.02	0.898236	0.4976	3148.25	3429.18	1.1114	0.332282	3454.25	3117.05	1.24596	0.336567	2168.75	1711.38	2.15257	0.045915	3561.75	1569.44	3.30946	0.00122925	3814.5	1149.81	3.43918	0.00508042	3650	1127.46	2.94148	0.0317029	2547	897.459	At3g26690	AT3G26690.1	-		ATNUDT13 (ARABIDOPSIS THALIANA NUDIX HYDROLASE HOMOLOG 13); hydrolase	Encodes AtNUDT13, a mitochondrial Nudix hydrolase specific for long-chain diadenosine polyphosphates.	ARABIDOPSIS THALIANA NUDIX HYDROLASE HOMOLOG 13 (ATNUDX13); FUNCTIONS IN: hydrolase activity, bis(5'-adenosyl)-pentaphosphatase activity; LOCATED IN: mitochondrion; EXPRESSED IN: 21 plant structures; EXPRESSED DURING: 14 growth stages; CONTAINS InterPro D	ATNUDX13 (ARABIDOPSIS THALIANA NUDIX HYDROLASE HOMOLOG 13); bis(5'-adenosyl)-pentaphosphatase/ hydrolase	CTTAGGACCTGCATTCTCACCGTTATCAAAAATGTCGAATCTTTCTGCAAGAACAGGACGAGACCATCAA
At30015064	0.668307	0.406585	992.25	1388.61	0.508946	0.159468	761.75	1444.48	0.524339	0.0939655	713.5	1354.38	0.285001	0.0213994	423.5	1494.74	0.347573	0.0756051	477.75	1353.52	0.809843	0.466733	305.5	346.411	0.884553	0.656908	321.25	318.081	1.84413	0.0342136	407.75	230.406	1.4472	0.355755	293.75	210.748	3.1296	0.0174301	507.5	174.582	At3g26830	AT3G26830.1	NM_113595		PAD3 (PHYTOALEXIN DEFICIENT 3); oxygen binding	Mutations in pad3 are defective in biosynthesis of the indole derived phytoalexin camalexin. Encodes a cytochrome P450 enzyme that catalyzes the conversion of dihydrocamalexic acid to camalexin.	PHYTOALEXIN DEFICIENT 3 (PAD3); FUNCTIONS IN: dihydrocamalexic acid decarboxylase activity, monooxygenase activity, oxygen binding; INVOLVED IN: indole phytoalexin biosynthetic process, response to abscisic acid stimulus, response to bacterium, camalexin	PAD3 (PHYTOALEXIN DEFICIENT 3); dihydrocamalexic acid decarboxylase/ monooxygenase/ oxygen binding	TTCGATTGGGGATTGGCGAAGCAGGAGGAAGCCAAAGAGATCATCAATGGGGAAGAAAATTTTCTAGCCT
A024372_01	1.04804	0.566216	1898.25	1744.84	1.02991	0.805078	1912	1773.86	1.32658	0.124064	2153.75	1575.72	1.23219	0.037443	2325	1865.82	1.38832	0.0586464	2231.25	1585.03	1.00053	0.988757	3698.5	3763.56	1.09907	0.377527	3817.25	3438.49	1.60989	0.00534964	4125.25	2585.01	2.44099	5.69432e-05	4876.75	1992.51	2.44442	0.00153243	4834	1973.11	At3g27020	AT3G27020.1	NM_113616		YSL6 (YELLOW STRIPE LIKE 6); oligopeptide transporter	Arabidopsis thaliana metal-nicotianamine transporter YSL6	YELLOW STRIPE LIKE 6 (YSL6); FUNCTIONS IN: oligopeptide transporter activity; INVOLVED IN: oligopeptide transport; LOCATED IN: plasma membrane; EXPRESSED IN: 25 plant structures; EXPRESSED DURING: 15 growth stages; CONTAINS InterPro DOMAIN/s: Oligopeptide	YSL6 (YELLOW STRIPE LIKE 6); oligopeptide transporter	TACGCAGTGATTTTCCGTGAAATGGCGATTCTCGGAATTGAGGGCTTTGCTGAATTGCCTAAGCACTGTT
A201791_01	0.316035	0.391784	57.75	63.1487	1.39048	0.00302403	64	46.0114	1.11152	0.663046	89	75.5075	0.210879	0.423358	25.6667	38.2193	0.564417	0.366895	89	310.996	0.747418	0.506498	84.5	129.933	1.05595	0.841715	92.6667	83.6494	2.22875	0.045717	112.333	48.8168	3.06577	0.00638938	201	68.9621	2.52452	0.0572058	98.75	42.7582	At3g27130	AT3G27130.1	-		similar to ATPase [Arabidopsis thaliana] (TAIR:AT3G27120.1); similar to expressed protein [Oryza sativa (japonica cultivar-group)] (GB:ABA97741.2)		FUNCTIONS IN: molecular_function unknown; INVOLVED IN: biological_process unknown; LOCATED IN: cellular_component unknown; BEST Arabidopsis thaliana protein match is: ATP binding / ATPase/ nucleoside-triphosphatase/ nucleotide binding (TAIR:AT3G27120.1);		GACGTCTCGTATTGGTGGAAAGACTGACGATGCACTGGATGACTCAACCAGAACATGGTTAGTTGCGTAA
At30015119	0.802259	0.315843	3002.25	3796.98	0.731379	0.226488	2713	3584.77	0.816153	0.0673997	3142	3788.99	0.990898	0.929657	3893.5	3890	0.775745	0.0685367	2783.5	3508.56	0.919352	0.657618	1241.75	1399.74	0.90063	0.62478	1207	1251.13	1.14713	0.0885711	1094.5	942.155	1.57637	0.00423883	1390.5	907.41	2.02351	0.0209105	1332	702.336	At3g27300	AT3G27300.3	NM_113644		G6PD5 (GLUCOSE-6-PHOSPHATE DEHYDROGENASE 5)		glucose-6-phosphate dehydrogenase 5 (G6PD5); FUNCTIONS IN: glucose-6-phosphate dehydrogenase activity; INVOLVED IN: pentose-phosphate shunt, oxidative branch, glucose metabolic process; LOCATED IN: cytosol, chloroplast; EXPRESSED IN: 24 plant structures;	G6PD5 (glucose-6-phosphate dehydrogenase 5); glucose-6-phosphate dehydrogenase	CTAGACCTATCGTACAAGCAGCGTTACCAAGATGTCTCAATTCCAGAGGCTTACGAACGCCTTATTCTTG
A011090_01	0.91865	0.561302	1690.25	1863.63	0.815271	0.211534	1714.75	2104.3	1.61335	0.0579019	2843	1872.77	1.70306	0.02715	3248.5	1857.05	1.96691	0.00704249	3790	2008.75	0.905798	0.452078	1348.5	1457.99	0.952657	0.837415	1348.75	1311.78	1.34055	0.0822373	1526.5	1109.13	2.06311	0.0174366	1866	922.645	2.10767	0.00391712	1751.5	850.797	At3g27390	AT3G27390.1	NM_113654		similar to unknown protein [Arabidopsis thaliana] (TAIR:AT5G40640.1); similar to Steroid nuclear receptor, ligand-binding [Medicago truncatula] (GB:ABD28762.1)		unknown protein; FUNCTIONS IN: molecular_function unknown; INVOLVED IN: biological_process unknown; LOCATED IN: plasma membrane; EXPRESSED IN: 23 plant structures; EXPRESSED DURING: 13 growth stages; BEST Arabidopsis thaliana protein match is: unknown pro	unknown protein	CTTTTTCTGGTCCTGTACCAAGACTAGGCTCTGTCAAGAACGCGTCATCGATGAGAGGAGGATCAGTCAG
At30015222	0.802996	0.227224	886.75	1081.18	0.659859	0.0903264	666.75	973.147	0.124525	0.00262014	106.75	785.247	0.105657	0.00125565	116.25	1013.66	0.134285	0.00050846	107.25	734.856	0.89519	0.762315	1145	1426.47	0.895859	0.548756	1106.75	1200.35	1.38727	0.216206	1141.5	813.337	3.08011	0.016623	2352.25	799.293	5.0214	0.0206831	3060.75	640.436	At3g28300	AT3G28300.1	AY057599 ,NM_113748		AT14A	Possesses a transmembrane domain and a small region that has sequence similarities to integrins from fungi, insects and humans. Is localized to plasma membrane and cytoplasm.	AT14A; LOCATED IN: integrin complex, plasma membrane, cytoplasm; EXPRESSED IN: stem, fruit, flower, root, leaf; CONTAINS InterPro DOMAIN/s: Protein of unknown function DUF677 (InterPro:IPR007749); BEST Arabidopsis thaliana protein match is: AT14A (TAIR:AT	AT14A	GGTCTTCCTCTCGTCGAGGAAGCTATCTTCTCCACTTTCCATTATTTCCTCGTTTGTAGGAGTCACTGAC
A010769_01	0.748768	0.156102	5699.25	7754.58	0.454035	0.0321161	2828	6083.15	0.175157	0.00257394	1219.25	6565.86	0.176097	0.00303801	1289.5	7469.57	0.135777	0.00257062	805.5	5543.13	1.1174	0.72528	769.25	637.854	1.3411	0.356777	871.25	592.357	1.7189	0.0055157	735.5	427.707	2.63881	0.00715623	1121.5	424.876	2.6612	0.0338078	812.5	311.422	At3g28740	AT3G28740.1	NM_113795		cytochrome P450 family protein	Encodes a member of the cytochrome p450 family. Expression is upregulated in response to cis-jasmonate treatment. Overexpression induces synthesis of volatile compounds that affect chemical ecology and insect interactions.	CYP81D1; FUNCTIONS IN: electron carrier activity, monooxygenase activity, iron ion binding, oxygen binding, heme binding; INVOLVED IN: response to cyclopentenone, defense response to insect; LOCATED IN: endomembrane system; EXPRESSED IN: 10 plant structur	CYP81D1; electron carrier/ heme binding / iron ion binding / monooxygenase/ oxygen binding	AAACACGTGAGACAGCTAATTGCCGAGGTAGTTGTTAGCGGCGGCGCAGGGAACGCAGCAGACTACTTCC
A010112_01	1.01638	0.979368	1587.25	2443.11	0.613409	0.453596	757	2226.6	0.79139	0.644983	1043.5	2488.31	0.704559	0.472039	997.25	2193.41	0.713095	0.57678	846.25	2327.98	2.10521	0.08055	1036.75	467.263	1.87332	0.000487684	865.5	459.361	1.28012	0.370182	423.75	309.472	2.0273	0.118904	629.75	315.836	3.25563	0.0114633	727	239.461	At3g29000	AT3G29000.1	NM_113821		calcium-binding EF hand family protein		calcium-binding EF hand family protein; FUNCTIONS IN: calcium ion binding; INVOLVED IN: biological_process unknown; LOCATED IN: endomembrane system; CONTAINS InterPro DOMAIN/s: EF-HAND 1 (InterPro:IPR018247), EF-HAND 2 (InterPro:IPR018249), S100/CaBP-9k-t	calcium-binding EF hand family protein	GATTCGTCCCTCTTCTTCAACATCATCAACGCGTTTTCGACAAAAAGAACAACAAAGACCAACAAGAGAC
A010057_01	0.766117	0.0822211	4226.25	5560.67	1.19308	0.570489	6446.75	5171.67	1.13368	0.509038	6381.25	5268.49	1.11563	0.695021	7044	5750.55	1.19908	0.417285	6232.75	4605.3	0.939489	0.678146	1562.75	1574.92	0.984917	0.932152	1684	1613.41	1.40996	0.0182372	1666	1162.25	2.0354	0.00937348	2403	1157.54	2.70089	0.00534319	2242.75	844.946	At3g29035	AT3G29035.1	BX823769 ,AY062638		ANAC059/ATNAC3 (Arabidopsis NAC domain containing protein 59); protein heterodimerization/ transcription factor	Encodes a protein with transcription factor activity. Note: this protein (AT3G29035) on occasion has also been referred to as AtNAC3, not to be confused with the AtNAC3 found at locus AT3G15500.	ARABIDOPSIS NAC DOMAIN CONTAINING PROTEIN 3 (ATNAC3); FUNCTIONS IN: transcription factor activity, protein heterodimerization activity; INVOLVED IN: response to ethylene stimulus, multicellular organismal development, response to auxin stimulus, response	ATNAC3 (ARABIDOPSIS NAC DOMAIN CONTAINING PROTEIN 3); protein heterodimerization/ transcription factor	TTCTTGGCAAGGTCACAATTCTTATGGTTCCACTGGTCCAGTGAATCTTGATTGCGTTTGGAAATTCTGA
A010578_01	0.797346	0.355298	8076	10477.2	0.764464	0.228064	6676.75	9042.19	0.609092	0.0490611	6198.75	10490.5	0.471671	0.0140543	4615	10161.5	0.511358	0.0283351	4586	8833.71	1.32866	0.28923	6814.25	5482.88	2.29625	0.0638357	12964.2	4973.16	2.8026	0.0140757	10321.5	4059.66	4.04586	0.0203147	13386.5	3714.27	4.49606	0.0176415	12405	3274.26	At3g29575	AT3G29575.4	CF652958		similar to unknown protein [Arabidopsis thaliana] (TAIR:AT1G13740.1); similar to Os07g0602900 [Oryza sativa (japonica cultivar-group)] (GB:NP_001060209.1); similar to expressed protein [Oryza sativa (japonica cultivar-group)] (GB:ABF94628.1); similar to O		ABI FIVE BINDING PROTEIN 3 (AFP3); FUNCTIONS IN: molecular_function unknown; INVOLVED IN: biological_process unknown; LOCATED IN: cellular_component unknown; EXPRESSED IN: 17 plant structures; EXPRESSED DURING: 10 growth stages; CONTAINS InterPro DOMAIN/s	AFP3 (ABI FIVE BINDING PROTEIN 3)	TGGGTTTCTGTATCGGTACCGCAAAGGTGAGGAGGTGAGGATTGTCTGTGTGTGTCATGGAAGCTTCCTC
A009271_01	1.00057	0.996316	1083	1052.27	0.871855	0.486046	973.5	1148.72	1.07894	0.635499	1319.25	1206.12	1.73987	0.00542669	1106	666.969	1.89255	0.017445	1264.25	771.855	0.940196	0.871727	626.75	782.124	0.69993	0.239011	575	1011.24	0.879935	0.588022	496.25	580.541	1.56454	0.117909	731	465.479	3.32692	0.0223321	1633.75	487.796	At3g42310	AT3G42310.1	-		similar to basic helix-loop-helix (bHLH) family protein [Arabidopsis thaliana] (TAIR:AT1G35460.1)		unknown protein; FUNCTIONS IN: molecular_function unknown; INVOLVED IN: biological_process unknown; LOCATED IN: cellular_component unknown; Has 60 Blast hits to 60 proteins in 13 species: Archae - 0; Bacteria - 0; Metazoa - 15; Fungi - 0; Plants - 12; Vir	unknown protein	AGCTGCAGCTGATGATTCTAGTGGTGGAGGACGAGCGCCGGCGGTGGTGGAGATGCTCCAGCAAGGATGA
A025977_01	0.751099	0.0113454	1099	1451.73	0.742093	0.0193745	1026.5	1376.89	0.85646	0.348856	1249.75	1477.89	1.02188	0.936533	17136.2	8658.67	0.89018	0.389735	1044.75	1158.16	1.03071	0.920416	713.25	721.599	0.804383	0.0546631	555	672.111	1.27171	0.174293	576.75	459.482	1.98231	0.0200827	802.5	414.995	2.37552	0.0207031	802.25	327.584	At3g43670	AT3G43670.1	NM_114235 ,AY095989		copper amine oxidase, putative		copper amine oxidase, putative; FUNCTIONS IN: amine oxidase activity, quinone binding, copper ion binding; INVOLVED IN: cellular amine metabolic process; LOCATED IN: endomembrane system; EXPRESSED IN: 20 plant structures; EXPRESSED DURING: 13 growth stage	copper amine oxidase, putative	GCGTGGGATTCCGTTCTCCGGTTTGATTTGTATTACACCGTTCGCCGGTTGGTATGGACCGGACGAAGAA
A008897_01	1.37729	0.0210588	503.5	361.023	0.881872	0.110125	258	294.378	0.93966	0.552075	288.5	302.362	0.945982	0.456994	329.25	348.791	1.09947	0.324878	288.75	271.717	0.781751	0.205532	291.25	385.798	0.850494	0.488718	320	351.003	1.13365	0.22994	286.5	242.226	1.38999	0.015111	324.75	238.002	2.08111	0.000774536	304	150.249	At3g44820	AT3G44820.1	BT004059		phototropic-responsive NPH3 family protein		protein binding / signal transducer; FUNCTIONS IN: protein binding, signal transducer activity; INVOLVED IN: response to light stimulus; LOCATED IN: cellular_component unknown; EXPRESSED IN: 8 plant structures; EXPRESSED DURING: LP.06 six leaves visible,	protein binding / signal transducer	AACCGCTCTTGCAGGTGGTCTAAATGTTGCAAACACCGAAACAGCTCATGCAGTGACGATCCCTGGTGGA
A010693_01	1.20259	0.109921	339.75	283.964	1.06073	0.674457	256.5	238.493	1.57487	0.0428457	405.75	240.356	1.50117	0.0173821	450.5	289.823	1.79162	0.00798746	426	227.383	1.0196	0.889072	5525.75	5212.04	1.15408	0.467081	6183.75	4967.33	1.59105	0.0321346	5847.25	3560.2	2.01694	0.0100863	7015.5	3449.06	1.71975	0.0166026	5225	3025.85	At3g44880	AT3G44880.1	NM_114357		ACD1 (ACCELERATED CELL DEATH 1, PHEOPHORBIDE A OXYGENASE)	Encodes a pheide a oxygenase (PAO). Accelerated cell death (acd1) mutants show rapid, spreading necrotic responses to both virulent and avirulent Pseudomonas syringae pv. maculicola or pv. tomato pathogens and to ethylene.	ACCELERATED CELL DEATH 1 (ACD1); FUNCTIONS IN: iron-sulfur cluster binding, pheophorbide a oxygenase activity; INVOLVED IN: flower development, defense response to bacterium, incompatible interaction, chlorophyll catabolic process, cell death, fruit devel	ACD1 (ACCELERATED CELL DEATH 1); iron-sulfur cluster binding / pheophorbide a oxygenase	AAGAAGTTTCTCGTTGGCGCGACGGTTTTCTGGGCCGCCACGGCTGGTGTTCCTTCTGATGTTCAGATTC
At30015937	1.01314	0.962813	8788.5	8216.73	0.79379	0.182885	8321.75	11011.2	0.952731	0.773532	10757.8	11414	1.57386	0.074492	8440.5	6306.98	1.46293	0.0797552	11225.5	8729.12	0.853401	0.698572	5208.5	7374.55	0.612783	0.108212	4998	9548.41	0.770957	0.2566	4866.25	6563.74	1.45149	0.0588275	6924.25	4925.84	2.72654	0.0179142	12346	4597.4	At3g46270	AT3G46270.1	NM_114495		receptor protein kinase-related		receptor protein kinase-related; FUNCTIONS IN: molecular_function unknown; INVOLVED IN: biological_process unknown; LOCATED IN: plasma membrane; EXPRESSED IN: root; BEST Arabidopsis thaliana protein match is: protein kinase-related (TAIR:AT3G46280.1); Has	receptor protein kinase-related	ATAACGGTGGTGGCGGGGGGCAAAGCGGTGGTGGTAATAATGGTGGGACAAATTTAAAAGGAGGAAAGAA
At30015954	0.921872	0.427007	5785.75	6149.85	0.985592	0.88538	5487.25	5489.54	1.15955	0.0880095	7252.5	6126.76	1.17411	0.0473177	7879.5	6523.83	1.05416	0.528368	5570.25	5303.09	0.910248	0.794214	1142.25	1321.31	0.998347	0.993688	1224	1117.44	1.42409	0.107693	1241.25	868.257	2.09341	0.0182343	1529	782.777	2.45481	0.0291963	1397.25	613.59	At3g46440	AT3G46440.2	NM_114511 ,AY072098		UXS5 (UDP-Xyl synthase 5); catalytic	encodes a protein similar to UDP-glucuronic acid decarboxylase. UDP-glucuronic acid decarboxylase produces UDP-xylose, which is a substrate for many cell wall carbohydrates including hemicellulose and pectin. UDP-xylose is also known to feedback regulate	UXS5; FUNCTIONS IN: UDP-glucuronate decarboxylase activity, catalytic activity; INVOLVED IN: D-xylose metabolic process, nucleotide-sugar metabolic process; LOCATED IN: chloroplast; EXPRESSED IN: 26 plant structures; EXPRESSED DURING: 15 growth stages; CO	UXS5; UDP-glucuronate decarboxylase/ catalytic	GAAGACTTCAGGCTAAGGCTCGGAGTCCACAAGAACTAAAACTCCATCACCGATCACACGCAAACGTGAA
At30015979	1.45406	0.0144019	13905.2	9687.53	1.67661	0.0283612	15210	9131.16	1.30744	0.0596681	12408	9474.83	1.0765	0.626053	10407.2	9437.59	1.17349	0.290629	10156.5	8546.91	1.86261	0.131228	2302.25	1252.22	1.90288	0.159407	2261.25	1102.58	2.69138	0.0238487	2273.75	830.238	3.258	0.0223164	2538.5	784.447	4.70911	0.0013275	2927.25	664.103	At3g46690	AT3G46690.1	AK117184		UDP-glucoronosyl/UDP-glucosyl transferase family protein		UDP-glucoronosyl/UDP-glucosyl transferase family protein; FUNCTIONS IN: UDP-glycosyltransferase activity, transferase activity, transferring glycosyl groups; INVOLVED IN: metabolic process; EXPRESSED IN: root; CONTAINS InterPro DOMAIN/s: UDP-glucuronosyl/	UDP-glucoronosyl/UDP-glucosyl transferase family protein	TCATAGATGAAGAAGGTGCAGCCATGAGGGAGAGGGCTCTTGATTTAAAAGAGAAGCTCAATGCCTCGGT
A009924_01	1.33545	0.0542512	30.5	22.8734	1.1324	0.76768	15.6667	13.5987	1	no replicates	10	10	1.72682	no replicates	33	19.1103	1.34937	0.0787863	28	20.3504	1.02367	0.908637	127	140.454	0.909515	0.729705	485	467.013	1.17336	0.282415	305.25	291.424	1.23307	0.459457	124.25	99.9545	2.01258	0.0311966	289.25	174.029	At3g47870	AT3G47870.1	-		LOB domain family protein / lateral organ boundaries domain family protein (LBD27)		LOB DOMAIN-CONTAINING PROTEIN 27 (LBD27); INVOLVED IN: biological_process unknown; LOCATED IN: endomembrane system; CONTAINS InterPro DOMAIN/s: Lateral organ boundaries, LOB (InterPro:IPR004883); BEST Arabidopsis thaliana protein match is: LBD22 (LOB DOMA	LBD27 (LOB DOMAIN-CONTAINING PROTEIN 27)	AACAACAATGGCTATAGTCCTCCTGCTTATAATACAGATTCGGGCAAGGAGATTCTGACCAACAATAACA
A022476_01	0.744459	0.104836	1294.25	1706.54	0.94717	0.784794	1837.75	1798.01	0.953556	0.78644	1673.25	1662.64	0.954004	0.612206	2037.25	2022.19	1.47905	0.156636	2446.25	1495.59	1.30498	0.168715	365.25	264.921	1.22072	0.265091	324.75	257.504	1.84661	0.0337269	326.75	172.741	3.96218	0.00666085	571.75	143.422	6.48624	0.00350049	944.25	134.079	At3g48020	AT3G48020.1	-		similar to F-box family protein-related [Arabidopsis thaliana] (TAIR:AT5G62860.1); similar to IS10 transposase, putative [Lycopersicon esculentum] (GB:ABI34274.1)		FUNCTIONS IN: molecular_function unknown; INVOLVED IN: biological_process unknown; LOCATED IN: chloroplast; EXPRESSED IN: 11 plant structures; EXPRESSED DURING: 4 anthesis, LP.04 four leaves visible; BEST Arabidopsis thaliana protein match is: F-box famil		GCGCTACGCTTCTGTCCCCGTTGCTTCAGGTAAATCTCCCGCTGTTATCAGCGTTGACGCCGTGAAATGA
A010862_01	0.938295	0.313942	764	843.023	0.954437	0.760335	764.25	774.343	1.22229	0.0975392	1056.25	835.193	1.60184	0.00957861	1472.75	949.147	1.35428	0.159031	1097.75	760.824	0.931966	0.779866	211.75	241.434	0.886096	0.202404	200.25	226.163	1.19429	0.00740706	165	137.904	1.60528	0.0587808	194	129.147	2.06896	0.00552255	191.5	92.9671	At3g48410	AT3G48410.1	NM_114700		hydrolase, alpha/beta fold family protein		hydrolase, alpha/beta fold family protein; FUNCTIONS IN: hydrolase activity; INVOLVED IN: biological_process unknown; LOCATED IN: cellular_component unknown; EXPRESSED IN: 16 plant structures; EXPRESSED DURING: 6 growth stages; CONTAINS InterPro DOMAIN/s:	hydrolase, alpha/beta fold family protein	AACCTGAATGGGTCACCAAGAAGCATAGCATTGGATATAGAAGAGCTTGCTGATGGGTTAGGACTAGGAC
A009178_01	1.4505	0.369643	27.6667	23.283	0.992781	0.97376	22	20.4705	0.924778	0.8386	19.6667	18.9769	0.276716	0.334428	12.75	19.1623	1.71493	0.435179	60.3333	32.8079	1.21102	0.140404	134.25	101.835	1.548	0.00674615	135.25	86.3157	2.67733	0.00765976	153	58.0319	1.26859	0.582597	67	56.7477	0.907187	0.760816	39.5	49.6177	At3g48640	AT3G48640.1	CB257521		similar to unknown protein [Arabidopsis thaliana] (TAIR:AT5G66670.2)		unknown protein; FUNCTIONS IN: molecular_function unknown; INVOLVED IN: biological_process unknown; LOCATED IN: endomembrane system; EXPRESSED IN: 10 plant structures; EXPRESSED DURING: 10 growth stages; BEST Arabidopsis thaliana protein match is: unknown	unknown protein	AAAGGTCCTAAACCAAGATGTGGCCAATACCATTACTACAAACGGCCTACATGTATCTTGGAACGAAGGA
A025929_01	0.732791	0.108058	25828.8	36941.6	0.843574	0.414642	29785	36308.4	1.05507	0.797331	38188.8	35866.9	1.64125	0.0188817	51289	32489.2	1.97925	0.11596	47617	27406.3	1.28877	0.431211	11079.8	7720.56	1.35027	0.347222	11370.8	7127.87	1.91555	0.0383163	11415.2	5406.85	2.59429	0.0115686	14134.8	5264.57	3.26689	0.00580579	16141.5	4592.18	At3g49120	AT3G49120.1	AY087926		ATPCB/ATPERX34/PERX34/PRXCB (PEROXIDASE 34); peroxidase	Class III peroxidase Perx34. Expressed in roots, leaves and stems. Located in the cell wall. Involved in cell elongation. Expression activated by light. May play a role in generating H2O2 during defense response.	PEROXIDASE CB (PRXCB); FUNCTIONS IN: peroxidase activity; INVOLVED IN: oxygen and reactive oxygen species metabolic process, defense response to fungus, defense response to bacterium, response to light stimulus, unidimensional cell growth; LOCATED IN: apo	PRXCB (PEROXIDASE CB); peroxidase	TCTTCGTGGACTATGCCCCCTTAATGGCAATCGAAGTGCCTTGGTAGATTTTGATCTACGTACGCCTACG
At30016292	0.506873	0.0271533	5657.75	11916.2	0.38086	0.00864628	4144	11524.8	0.503177	0.0154838	6280	12465.1	0.704029	0.169544	8141.75	10796.8	0.677317	0.0972468	7466.5	10610.1	0.725705	0.323925	3436.5	5540.19	0.644633	0.226387	2570.75	3841.02	0.774989	0.196535	2746	3590.43	1.05181	0.749064	3374	3064.07	2.65867	0.0202136	8579.75	3279.43	At3g49570	AT3G49570.1	NM_114817 ,AK118134		similar to unknown protein [Arabidopsis thaliana] (TAIR:AT5G24660.1); similar to unknown protein [Brassica rapa subsp. pekinensis] (GB:AAQ92331.1)		RESPONSE TO LOW SULFUR 3 (LSU3); FUNCTIONS IN: molecular_function unknown; INVOLVED IN: biological_process unknown; LOCATED IN: cellular_component unknown; BEST Arabidopsis thaliana protein match is: LSU2 (RESPONSE TO LOW SULFUR 2) (TAIR:AT5G24660.1); Has	LSU3 (RESPONSE TO LOW SULFUR 3)	AAATTGTTGTCTATATACAAGAAACATAATCATAATGGGAAAAGGAGGAGGTTATGTGACGGTGGCGGCG
A011532_01	0.923815	0.600273	44860.8	50013.3	1.18554	0.440281	57068.2	49608.5	1.35514	0.207433	60115.2	46456.4	1.62534	0.121752	62102.8	42022.1	1.66538	0.11888	65436.2	42450.5	1.32442	0.25284	10544.5	7671.29	1.34672	0.0520204	9841.5	7545.43	1.58473	0.0130943	8030.25	5085.78	2.0861	0.00291156	10938	5214.81	3.60946	0.00911721	13658.2	3614.77	At3g49780	AT3G49780.1	CD532491		ATPSK4 (PHYTOSULFOKINE 4 PRECURSOR); growth factor	Phytosulfokine 3 precursor, coding for a unique plant peptide growth factor. Plants overexpressing this gene (under a 35S promoter), develop normal cotyledons and hypocotyls but their growth, in particular that of their roots, was faster than that of wild	PHYTOSULFOKINE 4 PRECURSOR (ATPSK4); FUNCTIONS IN: growth factor activity; INVOLVED IN: cell differentiation, cell proliferation, organ morphogenesis, response to wounding; LOCATED IN: extracellular matrix; EXPRESSED IN: 25 plant structures; EXPRESSED DUR	ATPSK4 (PHYTOSULFOKINE 4 PRECURSOR); growth factor	AGGCTGACTCCGACGACAACCACCGCTTTGTCCAGAGAAAACTCCGTCAAGGAAATTGAAGGAGACAAGG
At30016358	1.17407	0.0376333	3579	3047.54	1.1657	0.0562329	4116.75	3563.95	1.84064	0.00551063	5536.25	3004.99	1.9605	0.00497269	3266.75	1651.23	1.94403	0.0291331	5392	2632.6	0.983368	0.95128	1694.25	1719.86	1.1063	0.679403	1928.5	1536.38	1.90621	0.0130185	2130.25	1140.83	2.6636	0.026074	2677.25	1036.06	2.2631	0.0147345	1837	871.861	At3g50210	AT3G50210.2	-		2-oxoacid-dependent oxidase, putative		2-oxoacid-dependent oxidase, putative; FUNCTIONS IN: oxidoreductase activity; INVOLVED IN: aging, cellular response to starvation; EXPRESSED IN: 22 plant structures; EXPRESSED DURING: 13 growth stages; CONTAINS InterPro DOMAIN/s: 2OG-Fe(II) oxygenase (Int	2-oxoacid-dependent oxidase, putative	TGTCCAGCAACTGGATAAAGCTTGTCGGGACGCCGGATTCTTCTACGTGGCCATGGAATATCAGAGGATG
A012457_01	0.776023	0.00957158	9427.5	12075.7	0.955928	0.605363	11030.2	11653.8	1.23363	0.0415463	14120.5	11401.6	1.46876	0.0596197	15963.8	10407.2	1.4734	0.015577	13390.8	8974.28	0.874008	0.619479	5266.25	6689.77	1.02523	0.91887	6815	7207.94	1.64561	0.0440163	6450.5	4374.98	2.41346	0.0394447	6803.75	3474.29	2.93325	0.0124574	8668.25	2889.99	At3g50250	AT3G50250.1	-		similar to unknown protein [Arabidopsis thaliana] (TAIR:AT4G19270.1)		unknown protein; FUNCTIONS IN: molecular_function unknown; INVOLVED IN: biological_process unknown; LOCATED IN: cellular_component unknown; EXPRESSED IN: 13 plant structures; EXPRESSED DURING: 7 growth stages; BEST Arabidopsis thaliana protein match is: u	unknown protein	GGTTATCCGGCAGCGGTGGTTGTAGTGGTGGTTAGTGGTGTTAGTGGTGGGGATAAAATTGTAATAATAT
A010518_01	1.12859	0.0551422	71.25	64.6483	0.837338	0.547212	40.25	59.8832	0.544361	0.101375	28.6667	63.9987	0.580143	0.01603	36.5	61.8302	0.588775	0.252821	39.25	70.0682	1.09063	0.711278	626	644.002	2.17718	0.052372	1202.5	590.939	5.88967	0.0306982	2431	470.635	3.18029	0.0361663	1224	442.996	4.81056	0.0145414	1411.5	379.701	At3g50770	AT3G50770.1	L12115		calmodulin-related protein, putative		calmodulin-related protein, putative; FUNCTIONS IN: calcium ion binding; INVOLVED IN: biological_process unknown; LOCATED IN: chloroplast; EXPRESSED IN: 17 plant structures; EXPRESSED DURING: 11 growth stages; CONTAINS InterPro DOMAIN/s: EF-HAND 1 (InterP	calmodulin-related protein, putative	AACAGTGATGACAACAACAACATAAAGAGTCACCAGGCCTCCAAAGAAGAGCTCCGTCAAGTCTTCAGCC
At30016486	0.871106	0.164616	2200.25	2512.27	1.0659	0.654013	2643	2365.03	1.58734	0.0838734	4123.25	2412.12	1.47729	0.0706202	3705.75	2454.33	1.56085	0.064107	3515	2065.34	0.95448	0.84565	3671	3565.15	1.21859	0.381536	4646	3562.88	1.72024	0.0220439	4941.25	2739.52	2.35555	0.0162642	5914.5	2538.71	2.36711	0.0222314	5061.5	2184.86	At3g51430	AT3G51430.1	NM_115002		YLS2 (yellow-leaf-specific gene 2); strictosidine synthase	strictosidine synthase-like protein	YLS2; FUNCTIONS IN: strictosidine synthase activity; INVOLVED IN: response to ethylene stimulus, leaf senescence, alkaloid biosynthetic process, response to abscisic acid stimulus; LOCATED IN: endoplasmic reticulum; EXPRESSED IN: 23 plant structures; EXPR	YLS2; strictosidine synthase	CGACGGAGATGGCCATTACTGGATTGCTATGGTTTCGGGAGCATCAACGTTGTGGAGGCTCTCGATGAAA
A011379_01	1.1139	0.581186	1389.5	1245.85	1.33527	0.198566	1373.5	1019.89	0.84983	0.462294	1030	1173	0.786987	0.319252	971.25	1210.91	0.585994	0.042792	528.25	983.505	1.4602	0.0351244	228.25	161.042	2.0383	0.0606014	386.5	169.345	3.13817	0.011376	316	106.66	5.39292	0.0123208	413.5	82.5182	4.73716	0.00274587	304	62.8814	At3g51540	AT3G51540.1	-		similar to unknown protein [Arabidopsis thaliana] (TAIR:AT3G08670.1); similar to Os01g0819000 [Oryza sativa (japonica cultivar-group)] (GB:NP_001044636.1); similar to Os05g0480600 [Oryza sativa (japonica cultivar-group)] (GB:NP_001055856.1); similar to Sa		unknown protein; FUNCTIONS IN: molecular_function unknown; INVOLVED IN: biological_process unknown; LOCATED IN: cellular_component unknown; EXPRESSED IN: trichome; BEST Arabidopsis thaliana protein match is: unknown protein (TAIR:AT3G08670.1); Has 20970 B	unknown protein	ACAGTTTCAGCAACACCTCGGACACCGCCAAGACTAAAAGAAACAGTCACTCTAGCGTTTGGTAGACCAG
A004941_01	0.953545	0.695168	2344.5	2313.68	1.09085	0.401583	1955.75	1729.81	1.00538	0.94021	1867	1821.1	1.11853	0.214225	2401.25	2040.95	1.20189	0.214958	2161	1777.38	1.02109	0.833619	1372.25	1341.27	1.18133	0.0170589	1802	1504.59	1.54798	0.00156064	1532	994.243	2.17444	0.00813462	1814	851.976	2.11811	0.0174752	1604.5	759.265	At3g51830	AT3G51830.1	NM_115042 ,AY080659		ATG5 (G5p-related protein); phosphoinositide 5-phosphatase	putative transmembrane protein G5p (AtG5) mRNA, complete	ATG5; FUNCTIONS IN: phosphatidylinositol-4,5-bisphosphate 5-phosphatase activity; EXPRESSED IN: 22 plant structures; EXPRESSED DURING: 13 growth stages; CONTAINS InterPro DOMAIN/s: Synaptojanin, N-terminal (InterPro:IPR002013); BEST Arabidopsis thaliana p	ATG5; phosphatidylinositol-4,5-bisphosphate 5-phosphatase	AAACACGCAGCAGTATCTGGCGTCGGCTTTGTGGGCTGGAGTGACTGCAGGAGTTGTGGCGATGATCAAA
A005097_01	1.05569	0.622428	17768	16304.9	1.41079	0.0841091	23384.2	15249.4	1.97472	0.00176154	31272.2	15376	1.90861	0.0150715	29372.4	14824.6	1.89464	0.00111665	25684.5	13252.5	0.930769	0.546145	18248.1	20051.8	1.12745	0.380572	20912.5	17572.7	1.59892	0.0101051	21142	13212.1	2.19396	0.00265153	27055.6	12734.9	2.58908	0.0017532	23739.3	9311.1	At3g51840	AT3G51840.1	NM_115043		ACX4 (ACYL-COA OXIDASE 4); oxidoreductase	Encodes a short-chain acyl-CoA oxidase, which catalyzes the first step of peroxisomal fatty acid beta-oxidation during early, post-germinative growth in oilseed species. Null mutants virtually lack short-chain acyl-CoA and are resistant to 2,4-dichlorophe	ACYL-COA OXIDASE 4 (ACX4); FUNCTIONS IN: oxidoreductase activity, acyl-CoA oxidase activity; INVOLVED IN: embryonic development ending in seed dormancy, fatty acid beta-oxidation, short-chain fatty acid metabolic process; LOCATED IN: peroxisome; EXPRESSED	ACX4 (ACYL-COA OXIDASE 4); acyl-CoA oxidase/ oxidoreductase	TTCAAACCGGCTACACGTAGCCGTCTCTAAGTTAAAAGGTTGTCCATTGTTTGTTGTTGTCTGTTGGTTA
A019812_01	0.978476	0.911609	424	397.046	0.943793	0.583861	393.75	401.263	1.17588	0.463191	491	398.682	0.97824	0.773077	536.75	511.433	1.51026	0.170639	553	340.067	1.08551	0.21799	219.75	197.676	1.0783	0.044467	230	216.292	2.04557	0.0049647	289.25	140.042	2.75496	0.00741094	338.75	115.391	4.36329	0.000328674	399	88.9029	At3g51860	AT3G51860.1	NM_115045 ,AY058054		CAX3 (cation exchanger 3); cation:cation antiporter		CATION EXCHANGER 3 (CAX3); FUNCTIONS IN: cation:cation antiporter activity, calcium:cation antiporter activity, calcium:hydrogen antiporter activity; INVOLVED IN: in 9 processes; LOCATED IN: plant-type vacuole membrane, vacuolar membrane, vacuole; EXPRESS	CAX3 (CATION EXCHANGER 3); calcium:cation antiporter/ calcium:hydrogen antiporter/ cation:cation antiporter	GTATCGACCTCTATGATTAACAAAATGTCGCTCACTCTGTCGCGGACAAGCAGCATAGTTATGCTTATTG
A005701_01	0.905743	0.170829	7541.5	8287.07	0.994759	0.964935	7613.75	7466.48	1.54704	0.0190764	12414.2	7800.46	1.9644	0.00524356	15347.5	7682.91	1.7014	0.00108629	12435.8	7300.48	0.897747	0.220315	11454.5	12811.4	1.01689	0.822764	12645.2	12235.3	1.25281	0.00847825	11857.2	9544.66	1.89801	0.0131345	16649.8	8785.26	2.20987	0.00328609	14612.2	6725.14	At3g51880	AT3G51880.3	NM_202684		HMGB1 (HIGH MOBILITY GROUP B 1)	Encodes a protein belonging to the subgroup of HMGB (high mobility group B) proteins that have a distinctive DNA-binding motif, the HMG-box domain. The motif confers non-sequence specific interaction with linear DNA and structure-specific binding to dist	HIGH MOBILITY GROUP B 1 (HMGB1); FUNCTIONS IN: chromatin binding, transcription factor activity, structural constituent of chromatin, DNA binding; INVOLVED IN: chromatin assembly or disassembly; LOCATED IN: nuclear chromatin, chromatin, cytosol, nucleus;	HMGB1 (HIGH MOBILITY GROUP B 1); DNA binding / chromatin binding / structural constituent of chromatin / transcription factor	AAAGGGGAAAGATAAAGTTAAGACCACAAAGGAAGCCTTGAAGCCAGTTGATGACAGAAAGGTGGGAAAG
At30016562	0.650391	0.00355193	18783.2	28518.9	0.659359	0.00454186	18411.5	28438.9	0.932755	0.628413	24471	29046.6	1.1465	0.179447	25977.5	22123.7	0.910802	0.545388	26449.5	28351.1	1.01736	0.910189	6159	6246.71	1.15004	0.424802	6926	5732.16	1.80038	0.0128801	7449	4249.15	2.23914	0.0162583	10969	4902.43	1.90674	0.0443384	6323	3387.9	At3g52070	AT3G52070.1	-		similar to hypothetical protein MtrDRAFT_AC136506g13v1 [Medicago truncatula] (GB:ABE82322.1)		unknown protein; FUNCTIONS IN: molecular_function unknown; INVOLVED IN: biological_process unknown; LOCATED IN: chloroplast; EXPRESSED IN: 22 plant structures; EXPRESSED DURING: 13 growth stages; Has 13 Blast hits to 13 proteins in 7 species: Archae - 0;	unknown protein	AAAACTTTCTTCAATTATTCTATTCATCTTCTCATGGCGGCTCTCTCCACCACCTTCTACTACCACCCAC
A009512_01	0.915232	0.24469	477.5	504.049	1.11434	0.398766	499.75	423.52	1.65685	0.00923261	749.5	448.382	1.8267	0.00239063	981	511.055	1.64464	0.0224805	678.5	374.438	0.941977	0.542075	180	181.584	0.938987	0.783957	194.25	183.712	1.50158	0.0220976	191.25	121.097	2.08486	0.00250899	225.75	105.475	2.94545	0.0036897	232.5	74.5133	At3g53210	AT3G53210.1	NM_115181		nodulin MtN21 family protein		nodulin MtN21 family protein; LOCATED IN: membrane; EXPRESSED IN: 22 plant structures; EXPRESSED DURING: 13 growth stages; CONTAINS InterPro DOMAIN/s: Protein of unknown function DUF6, transmembrane (InterPro:IPR000620); BEST Arabidopsis thaliana protein	nodulin MtN21 family protein	AATCATGAGTGGACTATACTTAGTTGTGATGGGAAAGAGTTGGGAGAATCAAGCTCTTTGCCAACAACAA
At30016792	1.10825	0.466071	764.75	627.773	0.982276	0.635289	582.5	596.739	1.27574	0.230506	672.25	551.909	1.27855	0.209829	733.25	592.35	1.5151	0.00631597	832.75	576.009	0.980025	0.885626	505	530.697	0.938598	0.775091	427.75	441.951	1.41425	0.0474074	455.5	327.269	2.34738	0.0254066	573.75	252.683	1.84336	0.0101433	442.5	237.925	At3g53970	AT3G53970.2	NM_202697		proteasome inhibitor-related		proteasome inhibitor-related; FUNCTIONS IN: molecular_function unknown; EXPRESSED IN: 24 plant structures; EXPRESSED DURING: 13 growth stages; CONTAINS InterPro DOMAIN/s: PI31 proteasome regulator (InterPro:IPR013886); BEST Arabidopsis thaliana protein ma	proteasome inhibitor-related	GGCTTCATGGGACCACCACACCCGTAAAATCACTCTTTCTTTCACACACACATAGAGATACACAGCCATA
A010908_01	1.01519	0.951784	1154	1223.51	1.0425	0.826392	1114	1148.34	1.12875	0.539932	1524.25	1436.91	1.0199	0.94085	1552.75	1401.39	1.40796	0.360639	1531.5	1175.42	1.79808	0.159745	907.25	515.136	1.57952	0.091855	800	473.416	2.02776	0.040528	701.25	339.199	1.57952	0.28763	451.5	295.398	3.00977	0.0246379	705.5	268.617	At3g54150	AT3G54150.1	NM_115275 ,AK175534		embryo-abundant protein-related		embryo-abundant protein-related; FUNCTIONS IN: methyltransferase activity; INVOLVED IN: metabolic process; LOCATED IN: cellular_component unknown; EXPRESSED IN: 17 plant structures; EXPRESSED DURING: 9 growth stages; CONTAINS InterPro DOMAIN/s: Methyltran	embryo-abundant protein-related	CAAGTACTGTCTAACAAAGGTCGTCTCTTGCTTGAAACGGAGGTTGGGAGAAACCAGAAAAGACCACAAC
At30016906	0.775991	0.0085508	5349.5	6860.61	0.759889	0.0279233	4710.25	6250.64	0.845606	0.022502	5291.25	6292.72	0.878997	0.149672	5658	6492.09	1.15313	0.268419	6813.5	5807.28	1.40289	0.0785993	4209.25	3133.07	1.53636	0.0252207	4642.5	3086.7	1.23433	0.265199	2394.5	2080.93	1.65152	0.0559152	3045.25	2006.71	2.02074	0.00745439	3218.5	1607.19	At3g54950	AT3G54950.1	NM_115352		PLA IIIA/PLP7 (Patatin-like protein 7)		PATATIN-LIKE PROTEIN 6 (PLA IIIA); INVOLVED IN: response to other organism; EXPRESSED IN: 13 plant structures; EXPRESSED DURING: 4 anthesis, F mature embryo stage, petal differentiation and expansion stage, D bilateral stage, E expanded cotyledon stage; C	PLA IIIA (PATATIN-LIKE PROTEIN 6)	ACATGATGAGAAAAGGGGAAACACCTATCATCTTGCAAAGAGGGCTCAAGCTCCTTAATCCATGCTGCCC
A011204_01	1.07118	0.778623	607.75	519.559	1.13568	0.573475	465	395.656	1.27392	0.396929	656	444.623	0.886399	0.566382	450.5	466.146	1.33802	0.38752	566.75	377.461	1.02414	0.938592	460	479.917	1.15859	0.0964809	520	427.353	1.6975	0.0810186	443.75	261.625	2.2218	0.0254118	503.5	225.334	3.02145	0.0163901	539.25	169.601	At3g55390	AT3G55390.1	NM_115397		integral membrane family protein		integral membrane family protein; EXPRESSED IN: 22 plant structures; EXPRESSED DURING: 13 growth stages; CONTAINS InterPro DOMAIN/s: Uncharacterised protein family UPF0497, trans-membrane plant (InterPro:IPR006702), Uncharacterised protein family UPF0497,	integral membrane family protein	ACGCTTTCAGATTCGTGTTTGTGGCAAACGCGATCGTGGCGTTATACTCGGTGTTTGAAATGGGAACTTG
At30016962	0.87125	0.534795	1341.5	1609.42	1.50869	0.053238	2243.5	1493.33	1.60703	0.0626045	2553.25	1628.59	1.69657	0.092595	3589.75	1930.17	1.89556	0.0343667	2451.75	1402	1.05498	0.846134	780	846.835	1.7389	0.0342672	1478	842.907	1.80815	0.0516533	1058.25	654.342	2.47091	0.0244195	1193.25	550.949	3.93794	0.0252357	1456.5	455.44	At3g55450	AT3G55450.1	NM_115403		protein kinase, putative		protein kinase, putative; FUNCTIONS IN: protein serine/threonine kinase activity, protein kinase activity, kinase activity, ATP binding; INVOLVED IN: protein amino acid phosphorylation; LOCATED IN: plasma membrane; EXPRESSED IN: 22 plant structures; EXPRE	protein kinase, putative	GTACAAACCCGAAGGAGCAGTGAGACTGGCAAGCATTGCTGTGCAATGCCTATCATTCGAACCCAAATCA
A022197_01	0.9544	0.72634	189.25	206.095	0.684492	0.0695271	106.5	154.823	0.649434	0.0819573	101	144.256	0.665366	0.303834	90.75	119.875	0.747753	0.0185175	93.75	121.21	1.13578	0.635895	1318	1308.75	1.1222	0.651412	1413.25	1298.52	1.46121	0.197535	1177.5	875.257	4.02586	0.0226156	3171.75	841.523	4.31455	0.00844709	2525	592.323	At3g55500	AT3G55500.1	NM_115407		ATEXPA16 (ARABIDOPSIS THALIANA EXPANSIN A16)	expansin-like protein. Naming convention from the Expansin Working Group (Kende et al, 2004. Plant Mol Bio). Involved in the formation of nematode-induced syncytia in roots of Arabidopsis thaliana.	ARABIDOPSIS THALIANA EXPANSIN A16 (ATEXPA16); INVOLVED IN: syncytium formation, plant-type cell wall modification during multidimensional cell growth, unidimensional cell growth, plant-type cell wall loosening; LOCATED IN: endomembrane system, extracellul	ATEXPA16 (ARABIDOPSIS THALIANA EXPANSIN A16)	TTCCTTCTCTTGAGCTTCACCGACGCCGGAATCCCTAGAGTCTTCTCAGGTGGTTCTTGGCAAACCGCTC
A012843_01	1.0294	0.909519	1589.5	1209.06	0.820116	0.113417	1178	1401.96	0.87459	0.470862	1653.25	1705.48	1.46035	0.116016	1602.5	1182.99	1.38123	0.171349	1386.25	1265.76	0.875787	0.724757	1008.5	1215.49	0.662554	0.203787	1138	2156.84	0.841983	0.488352	834	970.923	1.50447	0.0863348	1107.25	746.271	3.22326	0.0303513	2303.5	747.482	At3g55860	AT3G55860.1	-		similar to unknown protein [Arabidopsis thaliana] (TAIR:AT3G60660.1)		unknown protein; FUNCTIONS IN: molecular_function unknown; INVOLVED IN: biological_process unknown; LOCATED IN: cellular_component unknown; Has 9 Blast hits to 9 proteins in 2 species: Archae - 0; Bacteria - 0; Metazoa - 0; Fungi - 0; Plants - 9; Viruses	unknown protein	AGATGATTCAAATACATGTTTGATCCAAGAAGATGCCAACAACGGAATTAGTCCTGAGGTGGCGGTGGTT
A008905_01	0.962637	0.275201	1187.75	1219.47	0.986372	0.90435	1328.5	1312.35	0.883147	0.22218	1151.75	1318.79	1.07483	0.661334	1153.75	1061.43	1.19425	0.155027	1259.5	1089.41	1.28134	0.28011	217.25	162.946	1.22269	0.528442	170.75	124.807	1.9925	0.0133107	203	102.293	3.97701	0.0130591	279.5	72.9756	3.37426	0.00563648	240.5	73.4985	At3g55890	AT3G55890.1	BP562934		yippee family protein		yippee family protein; FUNCTIONS IN: molecular_function unknown; INVOLVED IN: biological_process unknown; LOCATED IN: cellular_component unknown; EXPRESSED IN: 12 plant structures; EXPRESSED DURING: 4 anthesis, LP.04 four leaves visible, petal differentia	yippee family protein	TCTTGAATTATACAAGATTTCGGGTCCTCATGATAGCAACGACTTGGTTAGTGATGGAGATGATGCTTGA
A009047_01	0.57287	0.169545	12	19.8941	0.703295	0.259899	18	24.7474	0.569819	0.377976	17.3333	23.1514	0.706217	0.621902	18.3333	21.5716	0.240754	0.284154	15.5	30.8956	1.0178	0.954888	319.75	362.747	1.68131	0.301617	602.75	365.211	2.18056	0.0264316	471.5	228.988	3.64722	0.103543	758	186.544	3.50036	0.00113012	523.25	141.938	At3g56260	AT3G56260.1	BX825346		similar to unknown protein [Arabidopsis thaliana] (TAIR:AT2G40475.1)		unknown protein; FUNCTIONS IN: molecular_function unknown; INVOLVED IN: biological_process unknown; LOCATED IN: cellular_component unknown; EXPRESSED IN: 8 plant structures; EXPRESSED DURING: F mature embryo stage, petal differentiation and expansion stag	unknown protein	AATGGAGGGTATGAAGAGACATGAGACCACAGGTAAAGCTCTAATCATCAGCGACATGAATAAAGCTTGA
A010400_01	0.849908	0.109515	13075.8	15538	0.872109	0.559406	10396	11580.2	1.36969	0.0523344	19519	14049	1.52393	0.0423412	24504.5	15626.9	1.54316	0.00688258	20323.2	12943.8	0.91578	0.41767	7842.75	8434.56	0.980037	0.882431	8323.25	8104.55	1.38492	0.00963646	8561.25	6061.96	2.04421	0.000178679	11493.5	5640.73	2.12367	0.00484868	9490	4511.08	At3g56320	AT3G56310.1	NM_115489 ,AY074321		alpha-galactosidase, putative / melibiase, putative / alpha-D-galactoside galactohydrolase, putative		alpha-galactosidase, putative / melibiase, putative / alpha-D-galactoside galactohydrolase, putative; FUNCTIONS IN: alpha-galactosidase activity, hydrolase activity, hydrolyzing O-glycosyl compounds, catalytic activity; INVOLVED IN: carbohydrate metabolic	alpha-galactosidase, putative / melibiase, putative / alpha-D-galactoside galactohydrolase, putative	TTTGTGGCAGCACAAAGATGTAACAGAGAATACTTCTGGCTCCTTTGAAGCTCAAGTTGACGCACACGAC
A202007_01	0.870147	0.34473	586.75	660.942	1.07021	0.652055	703.25	641.002	1.36462	0.109057	853.5	648.487	1.09222	0.468451	805.5	718.006	1.32335	0.189474	695	510.309	0.883675	0.431565	288.5	338.727	0.994691	0.927888	298	307.483	1.22815	0.169417	227	191.319	1.6897	0.0108922	305	188.514	2.11055	0.000710145	277.75	131.954	At3g57160	AT3G57160.1	AY086526		unknown protein		unknown protein; FUNCTIONS IN: molecular_function unknown; INVOLVED IN: biological_process unknown; EXPRESSED IN: 10 plant structures; EXPRESSED DURING: LP.04 four leaves visible, petal differentiation and expansion stage, D bilateral stage, E expanded co	unknown protein	TGCCAAATGGGAATGTAAATGGTTGGGTGACCCAATTCATGTTGCACATTATTGGCTTTTACCCTCTGCT
A010380_01	1.08451	0.747062	51.25	49.9886	1.32148	0.225385	59.75	46.7273	1.66843	0.0593662	77.25	48.7811	1.58641	0.12412	48.25	28.2907	2.28914	0.018061	107	48.9693	0.987459	0.942634	744.75	774.536	1.2017	0.37021	905.5	692.259	2.16175	0.00506161	1092.5	516.27	3.74146	0.014913	1643	449.319	3.34222	0.0117534	1096.75	332.297	At3g57770	AT3G57770.1	NM_115637		protein kinase, putative		protein kinase, putative; FUNCTIONS IN: protein serine/threonine kinase activity, protein tyrosine kinase activity, protein kinase activity, kinase activity, ATP binding; INVOLVED IN: protein amino acid phosphorylation; LOCATED IN: cellular_component unkn	protein kinase, putative	CTCTTGCCTATATAGGAGGTGCGGGGGAGGTAATCAAGCCATTGGCTTGGAGTGTAAGATTGAAGATCGC
At30017309	1.09186	0.586622	1182.5	1091.02	1.24025	0.115153	1498.25	1210.81	1.64023	0.0317558	2279.75	1361.91	1.54873	0.0884308	1380	986.764	1.1347	0.464703	1293.25	1052.03	0.943244	0.821362	978.5	954.591	1.39213	0.161997	1478.25	930.045	2.47055	0.00084169	1354.75	547.427	2.89785	0.0294942	1540	537.809	2.81095	0.0113148	1104.5	408.202	At3g58740	AT3G58740.1	-		CSY1 (CITRATE SYNTHASE 1); citrate (SI)-synthase	Encodes a peroxisomal citrate synthase that is expressed in siliques and developing seeds.	CITRATE SYNTHASE 1 (CSY1); FUNCTIONS IN: citrate (SI)-synthase activity, transferase activity, transferring acyl groups, acyl groups converted into alkyl on transfer; INVOLVED IN: cellular carbohydrate metabolic process, tricarboxylic acid cycle; LOCATED	CSY1 (CITRATE SYNTHASE 1); citrate (SI)-synthase/ transferase, transferring acyl groups, acyl groups converted into alkyl on transfer	CGGGGATAAGGCATTACGAGACAGTGAGAGAAAGAACCAAGCTGTGATTCGGATTTGGATCAGTTGGGTC
A012771_01	1.10732	0.166919	9597.75	8377.13	1.51054	0.0518202	10778.2	6721.69	1.86637	0.00457895	15268.8	7904.84	1.5277	0.0094928	13604.5	8529.97	1.3877	0.0557464	11098.5	7649.26	1.01983	0.912154	8513.75	8587.14	1.36769	0.219402	11147.2	7375.63	2.12413	0.00653869	11307	5332.83	2.72291	0.0169052	14403.5	5385.24	3.20396	0.0170928	12988.2	4174.56	At3g58750	AT3G58750.1	-		CSY2 (CITRATE SYNTHASE 2); citrate (SI)-synthase	Encodes a peroxisomal citrate synthase that is expressed throughout seedling and shoot development.	citrate synthase 2 (CSY2); FUNCTIONS IN: citrate (SI)-synthase activity; INVOLVED IN: fatty acid beta-oxidation, tricarboxylic acid cycle; LOCATED IN: peroxisome; EXPRESSED IN: 25 plant structures; EXPRESSED DURING: 16 growth stages; CONTAINS InterPro DOM	CSY2 (citrate synthase 2); citrate (SI)-synthase	GAGGCATTACGAGCCAGTGAGAGAACGAACGTTATCAAGTGATTCGGATAAGGATAAGTTTGGTCAAGTT
A019489_01	1.34761	0.106375	4620.5	3200.43	1.2627	0.114887	3619.25	2688.05	0.867295	0.317547	2398	2692.68	0.505939	0.000205665	1652.5	3259.68	0.540855	0.00326543	1380	2499.45	1.51721	0.279205	283.75	165.652	1.60878	0.257722	237.5	135.451	2.2297	0.060589	238.25	100.805	2.53098	0.0212762	236.5	95.0301	2.30828	0.0557974	167.25	72.3007	At3g59480	AT3G59480.1	NM_115810		pfkB-type carbohydrate kinase family protein		pfkB-type carbohydrate kinase family protein; FUNCTIONS IN: kinase activity, ribokinase activity; INVOLVED IN: D-ribose metabolic process, acetate fermentation, sucrose biosynthetic process, sucrose catabolic process, using beta-fructofuranosidase; LOCATE	pfkB-type carbohydrate kinase family protein	TGCGTTGCTTTCATATGATCCGAACTTGAGGCTTCCTTTGTGGCCCTCGAAGGAGGAGGCTCAGAAGCAG
A009101_01	1.18012	0.202362	979.75	811.186	1.62151	0.0576048	1017.25	597.991	1.88933	0.0945908	1394.25	695.441	1.1909	0.335829	1025.5	807.489	1.76842	0.0908692	1054.75	567.143	0.986878	0.929261	808.25	789.148	1.2937	0.352471	1094	772	2.36284	0.000783656	1267	532.053	3.89747	0.00400739	2048.25	526.123	3.99408	0.0053973	1499.75	393.232	At3g60150	AT3G60150.1	AK176458		similar to unknown protein [Arabidopsis thaliana] (TAIR:AT2G44525.1); similar to putative nuclear protein [Oryza sativa (japonica cultivar-group)] (GB:AAL86478.1); contains InterPro domain Protein of unknown function DUF498; (InterPro:IPR007523)		unknown protein; FUNCTIONS IN: molecular_function unknown; INVOLVED IN: biological_process unknown; LOCATED IN: cellular_component unknown; CONTAINS InterPro DOMAIN/s: Protein of unknown function DUF498 (InterPro:IPR007523); BEST Arabidopsis thaliana prot	unknown protein	AACGAAGTTACGAAGCAGCCCAGTCTTGTCTTACCATCTCTCAGAAGAGCTTTCTCTCTCTACGATCAGA
At30017489	1.02167	0.826454	1130.5	1096.91	1.15675	0.215874	1142	946.707	1.56018	0.0214447	1269.5	800.774	1.39699	0.0217544	1468	1026.43	1.45661	0.0369112	1244.25	841.005	0.996961	0.969892	1322	1307.41	1.07158	0.492514	1524	1374.35	1.37884	0.00114668	1401	1015.12	1.78336	0.00200853	1579	877.258	2.13614	0.00609308	1430	672.583	At3g60340	AT3G60340.2	NM_180397		palmitoyl protein thioesterase family protein		palmitoyl protein thioesterase family protein; FUNCTIONS IN: palmitoyl-(protein) hydrolase activity; INVOLVED IN: protein modification process; LOCATED IN: vacuole; EXPRESSED IN: 25 plant structures; EXPRESSED DURING: 14 growth stages; CONTAINS InterPro D	palmitoyl protein thioesterase family protein	ATCCGGTCGGCGACGAGACTTACTTTCGCCGCAAAATTTGTTCTCCGGTACCGGATATTTACGTATCTGT
A202025_01	0.810636	0.203496	1264.5	1570.3	1.00984	0.9697	1426.25	1357.25	1.18947	0.273594	1594.25	1298.52	1.23151	0.304086	2000.75	1549.57	1.21921	0.461516	1525.75	1132.4	0.974358	0.934535	979.5	975.687	1.04872	0.856465	1132.25	954.454	2.0232	0.0192589	1596.5	727.069	4.462	0.000904745	3101.5	720.802	5.8079	0.0057231	2903.75	543.8	At3g61160	AT3G61160.2	NM_115980		shaggy-related protein kinase beta / ASK-beta (ASK2)		shaggy-related protein kinase beta / ASK-beta (ASK2); FUNCTIONS IN: protein serine/threonine kinase activity, protein kinase activity, ATP binding; INVOLVED IN: protein amino acid phosphorylation; LOCATED IN: cytosol; EXPRESSED IN: 25 plant structures; EX	shaggy-related protein kinase beta / ASK-beta (ASK2)	TGTTCACAAGTATAGCATTGTGCTGGTTATGAACCCTCACTGACCTCTGCAACCACATCGACTAGCAGTT
At30017656	1.02268	0.888648	3001.75	2931.55	0.969819	0.906188	2625.25	2421.19	1.18193	0.343488	3076.25	2423.66	1.49464	0.129381	3529.75	2395.8	1.33074	0.0156566	2748.5	2038.87	1.17541	0.50145	679.25	534.671	1.14158	0.624899	685.5	529.42	1.30921	0.17982	520.75	388.853	1.24515	0.152987	462.25	358.123	2.02715	0.0123382	512.75	254.347	At3g61850	AT3G61850.1	-		DAG1 (DOF AFFECTING GERMINATION 1); DNA binding / transcription factor	Zinc finger transcription factor of the Dof family involved in the control of seed germination.	dof affecting germination 1 (DAG1); FUNCTIONS IN: transcription factor activity, DNA binding; INVOLVED IN: response to red or far red light, seed germination; LOCATED IN: nucleus; EXPRESSED IN: 23 plant structures; EXPRESSED DURING: 13 growth stages; CONT	DAG1 (dof affecting germination 1); DNA binding / transcription factor	TCTCTCTCTGCCTTTCTCTTTGTTGAAGTTCATGGATGCTACGAAGTGGACTCAGGGTTTTCAAGAAATG
A202027_01	0.635282	0.233034	8104.5	13143.4	0.75255	0.331789	8211	11463.9	0.309665	0.0179606	3665.5	12778	0.227863	0.0241982	3318.75	13734.2	0.192442	0.0278549	2374	10129.1	1.12272	0.699344	11407	8994.28	2.45544	0.0140604	19846.8	7519.8	2.00486	0.000375262	10897.8	5358.59	1.90674	0.0254754	11170.2	5521.59	1.66404	0.0767772	6888.25	4076.85	At3g61890	AT3G61890.1	NM_116054		ATHB-12 (ARABIDOPSIS THALIANA HOMEOBOX PROTEIN 1); transcription factor	Encodes a homeodomain leucine zipper class I (HD-Zip I) protein. Loss of function mutant has abnormally shaped leaves and stems.	ARABIDOPSIS THALIANA HOMEOBOX 12 (ATHB-12); FUNCTIONS IN: transcription factor activity, transcription activator activity; INVOLVED IN: in 6 processes; LOCATED IN: nucleus; EXPRESSED IN: 27 plant structures; EXPRESSED DURING: 13 growth stages; CONTAINS In	ATHB-12 (ARABIDOPSIS THALIANA HOMEOBOX 12); transcription activator/ transcription factor	AAGCAGCAGCACAGAGTCGCATAATGGAAAGAGTGAGCCAGAAGGGAGGTTAGACCAAGGGAGTGTTCTA
A011931_01	0.936755	0.606118	1177.25	1217.87	0.977786	0.728257	1265.25	1272.41	1.27647	0.0984754	1701.25	1340.1	1.45743	0.0311838	1088.5	742.358	1.5188	0.0066592	1649.75	1103.47	0.957429	0.87315	579.75	614.937	1.00426	0.984648	793.25	721.543	1.89887	0.0532904	909.75	525.056	3.78847	0.0151402	1334	384.641	3.70788	0.0110693	1265.75	328.887	At3g61920	AT3G61920.1	AY062598 ,NM_116057		similar to unknown protein [Arabidopsis thaliana] (TAIR:AT1G64700.1); similar to conserved hypothetical protein [Medicago truncatula] (GB:ABE79778.1)		unknown protein; FUNCTIONS IN: molecular_function unknown; INVOLVED IN: N-terminal protein myristoylation; LOCATED IN: cellular_component unknown; EXPRESSED IN: shoot, hypocotyl, root; Has 25 Blast hits to 25 proteins in 3 species: Archae - 0; Bacteria -	unknown protein	AACTATCAACGCCGTACAGAATGTCTTTCGGGAAGACGCCGATAATGGCGGCTTTGAGTGGCGGTGGTTG
A011932_01	0.77137	0.0611599	692.75	854.452	0.658421	0.0468319	464.25	670.168	0.525711	0.0332237	423	730.439	0.348565	0.00165718	294.5	790.954	0.407224	0.00671176	301	660.789	1.19722	0.381208	71	56.7153	2.45511	0.0736484	121.25	42.9513	2.88349	0.0148364	90.25	34.5611	7.29641	0.0239695	225	34.4756	16.245	0.00556834	384.25	25.6659	At3g61930	AT3G61930.1	NM_116058 ,AK118148		unknown protein		unknown protein; FUNCTIONS IN: molecular_function unknown; INVOLVED IN: N-terminal protein myristoylation; EXPRESSED IN: 11 plant structures; EXPRESSED DURING: 4 anthesis, C globular stage, petal differentiation and expansion stage; Has 4 Blast hits to 4	unknown protein	GTCGTGGTGATCAATCGGACGACGGTGGTAAGATTGGTTTCTTGATTCTTAAAGAATGTATGGAAGGTCG
A011135_01	0.917139	0.651395	214	241.115	1.16352	0.245664	240.5	209.552	1.42088	0.0304438	259.25	185.03	1.2766	0.178423	276.75	216.821	1.60574	0.0300223	253	166.643	0.954947	0.75577	477.75	528.148	1.32624	0.078	553.75	418.217	1.80013	0.00570643	456.75	255.853	1.74654	0.0343777	476.75	275.841	2.01808	0.0121536	387	194.472	At3g62070	AT3G62070.1	NM_116072 ,BT012529		similar to unknown protein [Arabidopsis thaliana] (TAIR:AT2G46940.1); similar to Os12g0230600 [Oryza sativa (japonica cultivar-group)] (GB:NP_001066444.1); similar to Os01g0898800 [Oryza sativa (japonica cultivar-group)] (GB:NP_001045096.1); similar to Os		unknown protein; FUNCTIONS IN: molecular_function unknown; INVOLVED IN: biological_process unknown; LOCATED IN: cellular_component unknown; BEST Arabidopsis thaliana protein match is: unknown protein (TAIR:AT2G46940.1); Has 73 Blast hits to 72 proteins in	unknown protein	GCGTTCGAAGAGAGCTTAGTAATGGTTTCTTCTTTGTCGAGATTGTCTATATGTACGAGCTCTGCTTACG
A022178_01	0.634951	0.00442375	771.75	1204.75	0.667647	0.0633824	753.25	1092.46	0.519932	0.0153902	588	1134.02	0.392593	0.00786207	498.5	1180.51	0.476593	0.00460571	454.5	937.101	0.645508	0.451614	327.75	708.672	0.927879	0.897432	565.5	559.676	1.54081	0.244794	581	438.594	2.04937	0.0664431	670.5	400.28	4.94125	0.0253358	1180.25	349.028	At3g62090	AT3G62090.2	NM_116074		PIL2 (PHYTOCHROME INTERACTING FACTOR 3-LIKE 2)	encodes a novel Myc-related bHLH transcription factor, which physically associated with APRR1/TOC1 and is a member of PIF3 transcription factor family.	PHYTOCHROME INTERACTING FACTOR 3-LIKE 2 (PIL2); FUNCTIONS IN: protein binding, transcription factor activity; INVOLVED IN: red or far red light signaling pathway; LOCATED IN: nucleus; EXPRESSED IN: stem, hypocotyl, root; CONTAINS InterPro DOMAIN/s: Basic	PIL2 (PHYTOCHROME INTERACTING FACTOR 3-LIKE 2); protein binding / transcription factor	AAAACTCTGCACCTTTCATTCCAACGGAAAATTGTTCCCCACAATCTGTCCCTCCATCGTGCGCTGCTTT
A012695_01	1.20028	0.223564	1982.75	1775.88	0.659115	0.186971	916.25	1539.11	0.470915	0.0190549	676.75	1642.92	0.477938	0.0127146	817.25	1864.93	0.56535	0.0353269	736.5	1457.81	2.59948	0.00486857	1246.25	465.158	1.66804	0.00568813	777.5	448.975	1.48321	0.000326125	492.75	331.067	1.98587	0.00730496	596.5	291.362	2.33378	0.0137649	468	201.459	At3g62260	AT3G62260.1	AY093774		protein phosphatase 2C, putative / PP2C, putative		protein phosphatase 2C, putative / PP2C, putative; FUNCTIONS IN: protein serine/threonine phosphatase activity, catalytic activity; INVOLVED IN: protein amino acid dephosphorylation; LOCATED IN: protein serine/threonine phosphatase complex; EXPRESSED IN:	protein phosphatase 2C, putative / PP2C, putative	AACCGATTAATCTACTTGAGAGAAGAAGAGTGGAGGAATCCGGCGGTTTCATCACTAATGACGGTTACCT
A009100_01	0.675886	0.0697944	254.75	358.314	0.489317	0.0181587	138.5	264.327	0.491263	0.0709653	133.5	255.808	0.420549	0.00572568	138.75	318.962	0.453519	0.0346139	111.75	229.495	1.39822	0.114642	403.75	301.815	1.47324	0.0833405	407	261.708	1.9266	0.0166516	335.5	174.99	2.82268	0.00554327	467	172.923	4.13922	0.0105752	529.5	130.119	At3g62590	AT3G62590.1	AY054280 ,NM_116124		lipase class 3 family protein		lipase class 3 family protein; FUNCTIONS IN: triacylglycerol lipase activity; INVOLVED IN: lipid metabolic process; LOCATED IN: cellular_component unknown; EXPRESSED IN: 19 plant structures; EXPRESSED DURING: 12 growth stages; CONTAINS InterPro DOMAIN/s:	lipase class 3 family protein	CTTCTTCTCTGCTTCCAGTGATCACTTTTGGTTCGCCTTGCATCATGTGCGGAGGCGATAGGCTTCTTCA
A020693_01	1.03951	0.60186	32495.2	30529.7	1.31205	0.116754	34661.5	25616.5	1.69904	0.0164204	40690.5	23762.8	1.42176	0.037291	40548.8	27972.2	1.01698	0.876391	27068.5	25376.8	0.94471	0.620612	31423.8	32613.4	1.1628	0.530544	37449.8	30264.6	1.64544	0.00651273	39096.2	23354	2.36986	0.00510071	56857	23941.1	3.00122	0.00524743	47447.5	16596.4	At3g62650	AT3G62650.1	NM_116130 ,NM_202749 ,AY054562		binding		unknown protein; EXPRESSED IN: 22 plant structures; EXPRESSED DURING: 13 growth stages; BEST Arabidopsis thaliana protein match is: unknown protein (TAIR:AT2G47485.1); Has 23 Blast hits to 23 proteins in 7 species: Archae - 0; Bacteria - 0; Metazoa - 0; F	unknown protein	TCTCGTGCACCGCGACACACCTAATAATAATCTTAAGCTTCCTTCAGAACCAGCGGTTGTCTCTGTCGTA
A202034_01	0.50656	0.00115306	135.5	273.045	0.422562	0.000532917	98.75	227.237	0.576515	0.00733909	167.75	291.474	0.499505	0.0949861	129	223.602	0.80225	0.198011	155.5	177.285	1.1982	0.434927	148.5	142.179	1.23198	0.102344	273.25	226.798	1.5014	0.0782116	173.25	114.033	3.59244	0.0432719	168	64.01	3.05764	0.0156929	285.75	83.6848	At3g63060	AT3G63060.1	AY056271 ,NM_116171		circadian clock coupling factor, putative		EID1-like 3 (EDL3); EXPRESSED IN: stamen; EXPRESSED DURING: 4 anthesis; BEST Arabidopsis thaliana protein match is: EDL2 (EID1-like 2) (TAIR:AT5G39360.1); Has 62 Blast hits to 62 proteins in 8 species: Archae - 0; Bacteria - 0; Metazoa - 0; Fungi - 0; Pla	EDL3 (EID1-like 3)	AAGAATTGCCGCCGTGATCTCCTATACATGAGCGATCCGTGCGAGCATCAGGCGGTGGGTGGAGATGAGC
A009121_01	0.52166	0.000808438	8566	16118.9	0.906103	0.606601	13110.2	14198.9	0.938136	0.598234	12561.8	14218	0.975367	0.77815	13760.2	14630	1.02605	0.82637	11728.8	11741.1	0.836898	0.483023	1816.5	2428.27	1.18844	0.508524	2619.75	2196.19	1.9453	0.0344619	2784.25	1583.21	3.23732	0.00586105	4905	1640.58	3.01464	0.0320282	3143.25	1131.62	At3g63210	AT3G63210.1	NM_116186		MARD1 (MEDIATOR OF ABA-REGULATED DORMANCY 1)	encodes a novel zinc-finger protein with a proline-rich N-terminus, identical to senescence-associated protein SAG102	MARD1; FUNCTIONS IN: molecular_function unknown; INVOLVED IN: response to abscisic acid stimulus, seed dormancy; LOCATED IN: cellular_component unknown; EXPRESSED IN: 21 plant structures; EXPRESSED DURING: 12 growth stages; CONTAINS InterPro DOMAIN/s: Pro	MARD1	ACCCATCCATCTTCTCCTCCAAAAACCCTAAACCCGTTTCCTATTTCGAGCCAACTATCCCTAATCCCCA
A010223_01	0.972321	0.770565	1915.75	1975.13	0.982221	0.804643	1656	1631.15	1.25212	0.0998287	2177.25	1712.77	1.09066	0.461684	2019.5	1825.81	1.33174	0.0793085	2073.75	1562.79	1.05872	0.59462	306.5	281.766	1.13829	0.323976	335.5	289.732	1.28268	0.125785	253	197.206	1.78584	0.00955033	325	183.259	2.48154	0.0249243	322.5	127.866	At3g63280	AT3G63280.1	NM_116193 ,AY080682		protein kinase family protein	Encodes AtNek4, a member of the NIMA-related serine/threonine kinases (Neks) that have been linked to cell-cycle regulation in fungi and mammals. Plant Neks might be involved in plant development processes.	NIMA-RELATED KINASE 4 (ATNEK4); FUNCTIONS IN: protein serine/threonine kinase activity, protein kinase activity, kinase activity, ATP binding; INVOLVED IN: protein amino acid phosphorylation; LOCATED IN: cellular_component unknown; CONTAINS InterPro DOMAI	ATNEK4 (NIMA-RELATED KINASE 4); ATP binding / kinase/ protein kinase/ protein serine/threonine kinase	AAAAGGTCAGTTTCGGAGGTAAAACAGAGAAGGTTCGACACGTCATCGTATCAGCAGCGTGCGGAGGCTC
At30017908	1.1739	0.45206	250.25	228.917	0.565372	0.0144656	131.5	227.348	0.242413	0.0157703	35.5	147.697	0.161802	0.0258606	19.75	118.889	0.19069	0.000850064	26.75	129.077	1.33683	0.131267	160.5	114.787	1.31068	0.0693373	116	92.0357	1.44319	0.340431	140.75	94.2864	2.86035	0.0249795	210.25	66.8243	3.06956	0.0277225	185	59.2219	At4g00430	AT4G00430.1	NM_116268 ,AY099825		TMP-C (plasma membrane intrinsic protein 1;4); water channel	a member of the plasma membrane intrinsic protein subfamily PIP1.	PLASMA MEMBRANE INTRINSIC PROTEIN 1;4 (PIP1;4); FUNCTIONS IN: water channel activity; INVOLVED IN: transport, response to water deprivation; LOCATED IN: plasma membrane, membrane; EXPRESSED IN: 23 plant structures; EXPRESSED DURING: 13 growth stages; CONT	PIP1;4 (PLASMA MEMBRANE INTRINSIC PROTEIN 1;4); water channel	CTTCGTGAATGTGGGGGTTGAAGGATTGGCCTCTGTTTATGACAAGATGGTGAATGAAGAGCTTGACTAT
At30017944	0.650175	0.00196799	1152.5	1772.39	0.554236	0.00332518	1137.25	2001.71	0.805477	0.302576	1506	1961.09	0.967143	0.769718	1095	1241.15	1.12652	0.413833	2071	1800.1	1.01511	0.933462	184.5	180.246	1.19876	0.112716	163	132.542	2.15928	0.0809117	203.25	97.824	2.03563	0.0778055	172	88.3087	2.24529	0.0227853	181	80.484	At4g00700	AT4G00700.1	NM_116295		C2 domain-containing protein		C2 domain-containing protein; FUNCTIONS IN: molecular_function unknown; INVOLVED IN: biological_process unknown; LOCATED IN: cellular_component unknown; EXPRESSED IN: 14 plant structures; EXPRESSED DURING: 8 growth stages; CONTAINS InterPro DOMAIN/s: C2 m	C2 domain-containing protein	AACTTCAATAGGTTCACGACAGTGTTCTCCGGTGCGCTGTCTGTTTGGAAATGGATGGAACAAGTGTGCA
At30017952	0.969009	0.69646	168	173.837	0.814932	0.336008	128.75	154.721	0.928504	0.561304	137.25	152.348	1.21241	0.214717	199.5	167.306	1.31047	0.218021	172.5	136.431	0.754905	0.17998	166.5	247.841	0.799195	0.087504	165	216.026	0.995248	0.972451	122.5	132.721	1.56701	0.0765592	194	133.656	2.25554	0.00472482	171	78.7336	At4g00755	AT4G00755.1	NM_116301		F-box family protein		F-box family protein; FUNCTIONS IN: molecular_function unknown; INVOLVED IN: biological_process unknown; LOCATED IN: cellular_component unknown; EXPRESSED IN: 24 plant structures; EXPRESSED DURING: 15 growth stages; CONTAINS InterPro DOMAIN/s: Cyclin-like	F-box family protein	GTCTCTTCCTCCAAATCTGAACCGTTTATACCTCTGATTCCACCGCTTGT
A013647_01	0.922968	0.15942	668.25	729.394	0.949659	0.180056	630	668.408	1.17528	0.156822	814.5	684.718	1.44469	0.00897732	1200.75	791.085	1.16208	0.0599731	633	525.858	0.868716	0.176311	423.25	510.433	1.00054	0.99635	573.25	524.521	1.18799	0.0183897	379	319.77	1.39519	0.119937	379.75	277.484	2.18452	0.00120471	443.75	206.38	At4g00900	AT4G00900.1	NM_116317		ECA2 (""calcium-transporting ATPase 2, endoplasmic reticulum-type""); calcium-transporting ATPase	Type IIA (SERCA-type) Ca2+ ATPase, catalyzes the efflux of calcium from the cytoplasm.	ER-TYPE CA2+-ATPASE 2 (ECA2); FUNCTIONS IN: calcium-transporting ATPase activity; INVOLVED IN: calcium ion transport; LOCATED IN: integral to membrane, membrane; EXPRESSED IN: 23 plant structures; EXPRESSED DURING: 13 growth stages; CONTAINS InterPro DOMA	ECA2 (ER-TYPE CA2+-ATPASE 2); calcium-transporting ATPase	AACTGTTGGAATCTTTGTCTTGTGGTACACACAAGCTTCATTCCTTGGGATTAGCCTAATCTCAGATGGA
A013714_01	0.797765	0.0130852	22411.2	28467.3	0.855713	0.425279	21448.2	25469.8	0.898003	0.587727	22702.5	24206.8	1.18892	0.256681	34546.5	28253.1	1.19073	0.237324	31738.8	24956.3	0.967298	0.848756	6911	6692.72	0.954024	0.760146	7150	7164.59	1.31235	0.0156751	7264.5	5454.07	2.24803	0.0021943	11149.2	4934.27	4.01422	0.0020563	15177.2	3780.61	At4g01610	AT4G01610.2	NM_116392 ,AK176416		cathepsin B-like cysteine protease, putative		cathepsin B-like cysteine protease, putative; FUNCTIONS IN: cysteine-type endopeptidase activity, cysteine-type peptidase activity; INVOLVED IN: proteolysis, regulation of catalytic activity; LOCATED IN: vacuole; EXPRESSED IN: 22 plant structures; EXPRESS	cathepsin B-like cysteine protease, putative	TAGCTGGTTTGCCTTCAAGCAAGAATGTGTTTAGGGTTGATACCGGTTCGAATGATCTTCCGGTTGCATC
A014412_01	0.511668	0.00176789	1233	2324.38	0.481225	0.00224851	849.25	1786.6	0.459476	0.0157719	930.25	2217.24	0.609193	0.0200595	1314.25	2263.25	0.745344	0.196692	1403.75	1948.8	0.93384	0.850173	502	590.709	1.17682	0.536123	690	557.675	1.9546	0.0420417	724.25	390.205	3.18453	0.0225609	945	329.752	2.85885	0.0670749	645.5	248.861	At4g01670	AT4G01670.1	NM_116397		similar to unknown protein [Arabidopsis thaliana] (TAIR:AT3G62070.1); similar to Os01g0898800 [Oryza sativa (japonica cultivar-group)] (GB:NP_001045096.1); similar to Os01g0284900 [Oryza sativa (japonica cultivar-group)] (GB:NP_001042772.1)		unknown protein; FUNCTIONS IN: molecular_function unknown; INVOLVED IN: biological_process unknown; LOCATED IN: cellular_component unknown; BEST Arabidopsis thaliana protein match is: unknown protein (TAIR:AT3G62070.1); Has 76 Blast hits to 75 proteins in	unknown protein	AAAGATTTGGGGTTTGAGCTTGAACCGGGTCGGGTTTCGTATTCCGGGTCAACGGTGGATACTAGTAGTG
A013442_01	0.918514	0.414761	4050.25	4280.18	1.25935	0.155475	4596.75	3444.43	1.27522	0.0852964	5009.75	3745.83	1.20393	0.232651	5449.25	4248.43	1.12709	0.380736	4085	3583.88	0.982861	0.93645	792.75	772.814	1.11023	0.669112	890	715.668	1.58647	0.0357981	775.5	466.645	1.72459	0.0222892	803	453.714	2.24356	0.00510877	705.5	319.654	At4g02050	AT4G02050.1	NM_116436		sugar transporter, putative		sugar transporter, putative; FUNCTIONS IN: carbohydrate transmembrane transporter activity, sugar:hydrogen symporter activity; INVOLVED IN: transport, transmembrane transport; LOCATED IN: plasma membrane, membrane; EXPRESSED IN: 22 plant structures; EXPRE	sugar transporter, putative	AAACATCCATTCAGAAACATCTTGCAGAAACGACACAGGCCTCAGCTAGTTATGGCTATTTGCATGCCAA
A005016_01	1.37813	0.103231	1211.75	893.156	1.42665	0.182068	1121.75	783.118	0.953305	0.866619	623.25	768.662	1.17959	0.158856	1014.25	923.477	1.12645	0.454078	806.75	699.782	1.109	0.331137	670.75	603.599	1.45189	0.0841691	841.25	644.534	1.49115	0.0194609	662.25	457.115	1.95302	0.0216308	725.75	358.346	2.47682	0.00666516	771.75	301.355	At4g02075	AT4G02075.1	NM_116439		PIT1 (PITCHOUN 1); protein binding / zinc ion binding		pitchoun 1 (PIT1); FUNCTIONS IN: protein binding, zinc ion binding; LOCATED IN: plasma membrane; EXPRESSED IN: 18 plant structures; EXPRESSED DURING: 10 growth stages; CONTAINS InterPro DOMAIN/s: Zinc finger, RING/FYVE/PHD-type (InterPro:IPR013083), Zinc	PIT1 (pitchoun 1); protein binding / zinc ion binding	GAAGAAGAAAGTTTCTTCGAAGTTCCATGTGCTTGTTCAGGCACCGTTAAGTTCGCACATAGAAACTGCA
At30018140	0.868907	0.27807	1875.25	2142.48	0.870433	0.469237	2130.75	2304.97	1.02847	0.853224	2256.25	2038.18	1.36846	0.163375	2816	1873.67	1.71472	0.0544323	3475	1920.37	1.0058	0.977053	551.75	526.752	1.10033	0.617817	525.75	447.422	1.36141	0.104385	452	330.103	2.43166	0.0444928	666	300.89	3.13498	0.0181218	690.75	223.311	At4g02280	AT4G02280.1	NM_116461 ,AY051001		SUS3; UDP-glycosyltransferase/ sucrose synthase/ transferase, transferring glycosyl groups	Encodes a protein with sucrose synthase activity (SUS3).	sucrose synthase 3 (SUS3); FUNCTIONS IN: UDP-glycosyltransferase activity, sucrose synthase activity, transferase activity, transferring glycosyl groups; INVOLVED IN: sucrose biosynthetic process, biosynthetic process, sucrose metabolic process; EXPRESSED	SUS3 (sucrose synthase 3); UDP-glycosyltransferase/ sucrose synthase/ transferase, transferring glycosyl groups	TTGGTGAAAACTGTTCCTTCAACCGCCGATGACTGACCCGGTTCAGCGTTGGATGAAGTGTTGGACTGTA
A013754_01	1.08185	0.543077	1014.25	890.545	1.22828	0.325452	896.5	693.328	0.954319	0.896839	753.75	721.712	0.670839	0.10872	598.75	843.497	0.555811	0.0504227	403	614.479	1.22905	0.0772109	236.5	186.831	1.2644	0.0237706	252.5	191.943	1.56651	0.0477831	220.25	133.698	2.68817	0.000427002	293	107.38	4.03398	0.00516383	376.25	93.5663	At4g02360	AT4G02360.1	NM_116469		similar to unknown protein [Arabidopsis thaliana] (TAIR:AT1G02813.1); similar to Os05g0362300 [Oryza sativa (japonica cultivar-group)] (GB:NP_001055314.1); similar to Protein of unknown function, DUF538 [Oryza sativa (japonica cultivar-group)] (GB:AAX9540		unknown protein; FUNCTIONS IN: molecular_function unknown; INVOLVED IN: biological_process unknown; LOCATED IN: endomembrane system; EXPRESSED IN: 9 plant structures; EXPRESSED DURING: 4 anthesis, LP.04 four leaves visible, C globular stage, petal differe	unknown protein	ACACGTGTGAATTCACCATCCAATCCTACCAGCTCAAGTACAAATCAACTATCTCCGGCGTTATATCACC
A013879_01	0.761097	0.148903	8517.25	11098.3	0.877408	0.45392	8624.75	9817.53	1.12399	0.308148	11385.2	10282.9	1.25665	0.10644	13740	10925.3	1.24991	0.145868	11855.8	9414.18	0.992005	0.982274	6181	6165.45	1.01207	0.953356	6768.25	6242.05	1.44442	0.0261588	6084	4278.88	2.00291	0.0184921	7692.25	4115.65	2.32839	0.0326663	6543.25	3182.28	At4g02370	AT4G02370.1	NM_116470 ,AF360333		similar to unknown protein [Arabidopsis thaliana] (TAIR:AT1G02816.1); similar to Os05g0362300 [Oryza sativa (japonica cultivar-group)] (GB:NP_001055314.1); similar to Protein of unknown function, DUF538 [Oryza sativa (japonica cultivar-group)] (GB:AAX9540		unknown protein; INVOLVED IN: biological_process unknown; LOCATED IN: plasma membrane, vacuole; EXPRESSED IN: 25 plant structures; EXPRESSED DURING: 13 growth stages; CONTAINS InterPro DOMAIN/s: Protein of unknown function DUF538 (InterPro:IPR007493); BES	unknown protein	TGGAATCGCCTCAGTGTGGTTGTGGCTTTGAGTGCAAGGATTCGAAATTGGACATGATTGAGAGAATCCC
At30018189	0.704726	0.248565	1025.75	1436.42	0.692068	0.00699246	800.75	1201.05	0.607377	0.0685615	839.75	1327.89	0.840565	0.376109	1182.25	1392.78	0.903514	0.610785	987.25	1173.42	0.813635	0.156317	208.75	260.553	0.876143	0.599619	247.25	243.367	0.916398	0.449894	128	142.785	0.981321	0.954086	130.5	122.328	2.05983	0.0137258	177	82.567	At4g02710	AT4G02710.1	NM_116505		kinase interacting family protein		kinase interacting family protein; FUNCTIONS IN: molecular_function unknown; INVOLVED IN: biological_process unknown; LOCATED IN: plasma membrane; EXPRESSED IN: 22 plant structures; EXPRESSED DURING: 10 growth stages; CONTAINS InterPro DOMAIN/s: KIP1-like	kinase interacting family protein	ATCGATGAAGAAAAGGACGAAGAAGCGGTCTGTGTTTTGTGGTTGCGTTCAGCAGCCAGAGTCTCCTTGA
A013452_01	1.21613	0.0476308	574.25	470.022	1.17681	0.254248	472.25	382.748	1.27365	0.184485	496.5	378.299	1.37063	0.0352701	590.25	422.562	1.42713	0.0408185	427.5	312.235	0.958352	0.711469	169.25	184.612	1.14274	0.447276	187.75	156.103	1.28162	0.156512	138.25	109.543	1.7187	0.0348287	165.75	99.4349	2.36849	0.00119638	156	66.8559	At4g02760	AT4G02760.2	BX828246		F-box family protein		FUNCTIONS IN: molecular_function unknown; INVOLVED IN: biological_process unknown; LOCATED IN: cellular_component unknown; CONTAINS InterPro DOMAIN/s: Cyclin-like F-box (InterPro:IPR001810); BEST Arabidopsis thaliana protein match is: unknown protein (TAI		ACTCGCATCGCTTCTATACAAGTCCACCAAACGTTGCATAAGGAAACGTGCCACCCTCCAAAATTCCACA
A014928_01	0.915123	0.382748	3618.75	3938.96	0.89708	0.151827	3558.25	3873.93	0.906536	0.519764	3300.25	3614.64	0.838201	0.267886	3263	3824.08	1.04671	0.725425	3974.5	3833.8	1.03327	0.870432	1276.25	1155.96	1.07785	0.770774	1207.5	1057.37	1.32983	0.103297	1153	847.337	2.12774	0.0541086	1527	721.963	3.3788	0.0158573	1691.75	573.211	At4g03320	AT4G03320.1	NM_116570 ,AF361633		TIC20-IV (TRANSLOCON AT THE INNER ENVELOPE MEMBRANE OF CHLOROPLASTS 20-IV); protein translocase		TRANSLOCON AT THE INNER ENVELOPE MEMBRANE OF CHLOROPLASTS 20-IV (tic20-IV); EXPRESSED IN: 17 plant structures; EXPRESSED DURING: 6 growth stages; CONTAINS InterPro DOMAIN/s: Chloroplast protein import component Tic20 (InterPro:IPR005691); BEST Arabidopsis	tic20-IV (TRANSLOCON AT THE INNER ENVELOPE MEMBRANE OF CHLOROPLASTS 20-IV)	CTTCTCGAATGCATACGGTGCGCTCTTGCTGGAGTCTATGCTCAGATTCCTTTCATGACAGATGCTGCTT
A024378_01	0.903776	0.279606	1006	1102.63	1.4492	0.0614735	1457.5	949.269	1.6056	0.0103873	1735.75	1082.11	1.15743	0.134998	1372.25	1166.64	1.14	0.205187	1125.5	949.806	0.776976	0.0891462	1415	1799.2	1.09692	0.618374	1921.75	1641.59	1.48455	0.00849478	1769.25	1203.13	1.91238	0.0482834	2139.25	1126	2.14155	0.0044608	1983	940.856	At4g04630	AT4G04630.1	NM_116701		similar to unknown protein [Arabidopsis thaliana] (TAIR:AT4G21970.1); similar to Protein of unknown function, DUF584 [Medicago truncatula] (GB:ABE91657.1); contains InterPro domain Protein of unknown function DUF584; (InterPro:IPR007608)		unknown protein; FUNCTIONS IN: molecular_function unknown; INVOLVED IN: biological_process unknown; LOCATED IN: cellular_component unknown; EXPRESSED IN: 16 plant structures; EXPRESSED DURING: 8 growth stages; CONTAINS InterPro DOMAIN/s: Protein of unknow	unknown protein	TAGGATCAAGAAGAAGGACACATAATAGCCGTAGGGTTCCTTCAATGGGAATAGAAGGGGACGAAGAGTT
A015337_01	0.639695	0.165326	985	1588.24	0.43921	0.000790436	592.25	1305.28	0.1328	0.00253628	181.25	1413.7	0.116338	0.00324022	186.75	1567.45	0.0843479	0.00526918	111.5	998.586	1.58311	0.0643456	257.5	147.344	2.28152	0.0273027	303.25	118.965	2.22186	0.0151538	227	91.6403	3.39469	0.0532723	361	89.6864	3.79883	0.00867656	259.75	62.1377	At4g05100	AT4G05100.1	NM_116749		AtMYB74 (myb domain protein 74); DNA binding / transcription factor	Member of the R2R3 factor gene family.	myb domain protein 74 (AtMYB74); FUNCTIONS IN: transcription factor activity, DNA binding; INVOLVED IN: response to jasmonic acid stimulus, response to ethylene stimulus, response to salt stress, response to abscisic acid stimulus, regulation of transcrip	AtMYB74 (myb domain protein 74); DNA binding / transcription factor	TGGTTCCCTATCATGGATCAATTCACGAATTTCCAAGACCTCATGCCAATGAAGACGACGGTCCAAAATT
A013495_01	0.851312	0.368551	10500.5	12660.7	1.26197	0.181505	14266.2	11681	1.62328	0.0896514	19356.2	11986.7	1.49342	0.154803	18820.5	12279.2	1.87759	0.014266	17714	9861.5	1.11462	0.840743	11634	12507.4	0.987789	0.942567	11308.2	11615.1	1.36215	0.34625	11170	9076.38	2.47911	0.0259032	19316.2	8021.98	3.21875	0.032293	19785.5	6719.27	At4g05150	AT4G05150.1	NM_116754		octicosapeptide/Phox/Bem1p (PB1) domain-containing protein		octicosapeptide/Phox/Bem1p (PB1) domain-containing protein; FUNCTIONS IN: molecular_function unknown; INVOLVED IN: biological_process unknown; LOCATED IN: cellular_component unknown; EXPRESSED IN: 24 plant structures; EXPRESSED DURING: 13 growth stages; C	octicosapeptide/Phox/Bem1p (PB1) domain-containing protein	AAAACCCACGCGCCTCTCGTCTTCGTCTTTTTCTCTTCACCAAAAACGTCGCCGGAGAAGAAGATAACGA
At30018592	0.933327	0.275881	65434.5	70393	0.908182	0.272551	65444.5	72621.8	0.95315	0.461402	65443	69001.6	1.01252	0.70294	65444	64721	0.946235	0.219726	65437.8	69289.9	1.61086	0.278851	49135.5	34138.4	1.24229	0.495684	41441.8	34769.3	1.55156	0.291326	36863	31810.8	1.97623	0.133715	48751	30340.3	2.51461	0.0365566	41092.2	19191.6	At4g08410	AT4G08410.1	-		proline-rich extensin-like family protein		proline-rich extensin-like family protein; FUNCTIONS IN: structural constituent of cell wall; INVOLVED IN: plant-type cell wall organization; EXPRESSED IN: shoot apex, embryo, sepal, hypocotyl, root; EXPRESSED DURING: 4 anthesis, E expanded cotyledon stag	proline-rich extensin-like family protein	CTCTCCTTCTCCAAAAGTTGAATACAAGTCCCCACCACCCCCATACATCTATAGTTCCCCACCTCCACCA
At30018861	0.797528	0.24904	1550.5	1961.7	0.62178	0.0161327	1023.25	1646.76	0.368566	0.0176223	609.25	1630	0.357712	0.0114876	688.25	1931.19	0.35238	0.0113311	535.25	1370.68	1.09827	0.66266	449.5	356.772	1.35991	0.0866464	483	333.494	1.79609	0.00145344	396.25	217.224	2.88027	0.00775015	652.25	214.637	3.5991	0.00267713	542	152.859	At4g10955	AT4G10955.1	-		lipase class 3 family protein		lipase class 3 family protein; FUNCTIONS IN: triacylglycerol lipase activity; INVOLVED IN: lipid metabolic process; LOCATED IN: cellular_component unknown; CONTAINS InterPro DOMAIN/s: Lipase, class 3 (InterPro:IPR002921); BEST Arabidopsis thaliana protein	lipase class 3 family protein	ATGGACACATAGCGGCTCTACGTAAGCTAGAAGATTGCAAGATCGAAAATCCCTCTGGTGATCGCGGGAC
At30018860	0.874453	0.184873	1365	1552.73	0.68063	0.0195905	873.75	1262.38	0.669787	0.0505225	831.75	1295.57	0.51222	0.0301462	773.25	1517.29	0.601911	0.00404264	687	1108.87	1.14543	0.277055	690.75	586.666	1.26832	0.149135	798.75	578.987	1.81701	6.02569e-05	639.25	353.03	2.55682	0.00131413	918.5	356.95	2.9305	0.00266241	723.5	246.17	At4g10960	AT4G10960.1	AY140073 ,BX827895		UGE5 (UDP-D-glucose/UDP-D-galactose 4-epimerase 5); UDP-glucose 4-epimerase/ protein dimerization	Encodes a protein with UDP-D-glucose 4-epimerase activity.	UDP-D-glucose/UDP-D-galactose 4-epimerase 5 (UGE5); FUNCTIONS IN: UDP-glucose 4-epimerase activity, protein dimerization activity; INVOLVED IN: response to stress; LOCATED IN: endomembrane system; EXPRESSED IN: male gametophyte, guard cell, root, pollen t	UGE5 (UDP-D-glucose/UDP-D-galactose 4-epimerase 5); UDP-glucose 4-epimerase/ protein dimerization	GTTGATGCTTTTGAAAAAGCATCCGGAAAGAAAATCCCTCTGGTGATCGCGGGACGTCGACCGGGAGATG
A012875_01	1.08003	0.824172	32.6667	35.0847	1.47449	0.259521	20	12.6018	1.18483	0.663084	23	20.3935	0.0468316	0.297388	1.5	15.3393	0.681838	0.444564	16.5	42.603	1.26914	0.309446	2936	2341.68	1.57198	0.0366686	3735	2171.52	2.517	0.011605	4455.25	1802.56	3.60886	0.0226941	4998.5	1491.94	4.18631	0.0186824	5539.25	1360.49	At4g11890	AT4G11890.2	NM_202807 ,AK117801		protein kinase family protein		protein kinase family protein; FUNCTIONS IN: protein serine/threonine kinase activity, protein kinase activity, kinase activity, ATP binding; INVOLVED IN: protein amino acid phosphorylation; EXPRESSED IN: 22 plant structures; EXPRESSED DURING: 11 growth s	protein kinase family protein	AAATTGGCCCTGGTCGCCATCTTTATCTCCTGGTCACAGCTCTGTCACGTCACCCATATCTTCACGTTAA
A013657_01	1.11457	0.287025	6732.5	6108.2	1.31038	0.132536	6674.25	5156.99	1.30886	0.0145382	7957.5	6162.87	1.30965	0.0293978	9628.25	7207.33	1.47662	0.00058657	7786.25	5214.64	1.31943	0.325884	792.25	541.206	1.1675	0.39731	674.25	547.965	1.45508	0.0857601	545.5	350.535	1.92544	0.024549	617.75	308.026	2.09896	0.0402039	578.25	267.229	At4g12080	AT4G12080.1	NM_117278		DNA-binding family protein		DNA-binding family protein; FUNCTIONS IN: DNA binding; LOCATED IN: mitochondrion, nucleolus, nucleus, cytoplasm; EXPRESSED IN: 9 plant structures; EXPRESSED DURING: 4 anthesis, LP.04 four leaves visible, petal differentiation and expansion stage; CONTAINS	DNA-binding family protein	CATGATTTCATGTTGTCGAGTCCTACCGCTGCAATTCCTATCTCTAGTGCAGCTGATCACCGGACAATCC
At30019025	0.603662	0.0166689	20726.8	33910.1	0.200202	0.00203439	6801.25	36550.4	0.109628	0.00197864	3082.5	32073.6	0.179353	0.00490752	5334.75	32357.9	0.224185	0.000687412	5847.25	27025	1.39608	0.684163	491.75	223.66	0.846128	0.46447	204.75	240.892	1.91684	0.16529	285.5	157.162	3.71097	0.0497671	446	134.552	2.8985	0.0399149	297	123.7	At4g12510	AT4G12510.1	NM_117321		protease inhibitor/seed storage/lipid transfer protein (LTP) family protein		protease inhibitor/seed storage/lipid transfer protein (LTP) family protein; FUNCTIONS IN: lipid binding; INVOLVED IN: lipid transport; LOCATED IN: endomembrane system; CONTAINS InterPro DOMAIN/s: Bifunctional inhibitor/plant lipid transfer protein/seed s	protease inhibitor/seed storage/lipid transfer protein (LTP) family protein	GGCAAGAAGGTTCCTTCTGGTTTCGTATGTGCTTGATATATCTATCCACCCTTCGATTGATTATAATGTT
A015098_01	0.801474	0.0746393	288.25	354.858	0.921053	0.536235	263	282.201	1.23365	0.265755	310.5	247.061	1.4502	0.0508211	449.75	301.291	1.84609	0.00811825	407.5	214.25	1.03097	0.680132	320.25	309.02	1.15357	0.267116	381.25	331.726	1.71764	0.000306792	330.25	193.503	1.89825	0.00026238	347.25	182.243	2.00455	0.00452956	278.25	139.092	At4g12990	AT4G12990.1	-		unknown protein		unknown protein; FUNCTIONS IN: molecular_function unknown; INVOLVED IN: biological_process unknown; LOCATED IN: plant-type cell wall; EXPRESSED IN: 23 plant structures; EXPRESSED DURING: 13 growth stages; Has 4 Blast hits to 4 proteins in 1 species: Archa	unknown protein	ATGCGAGGAGGCACACCTCTTCACTTAAAGGTGTTTGTTAAGAGTCGTAACTTTTACATTTGGCTGTGTT
A013363_01	0.796513	0.280183	369.25	457.662	0.996309	0.992284	481.25	396.956	1.60457	0.139718	704.75	366.968	1.58157	0.171544	820.25	463.434	1.98188	0.0534087	592.25	283.32	0.900298	0.675882	2672	2964.1	1.20394	0.613781	4291.75	2929.14	2.10499	0.0383067	5516.25	2375.42	3.47017	0.000246127	7792	2223.57	4.42656	0.00786174	7320.5	1826.66	At4g13250	AT4G13250.1	NM_117396 ,AY057697		short-chain dehydrogenase/reductase (SDR) family protein		short-chain dehydrogenase/reductase (SDR) family protein; FUNCTIONS IN: oxidoreductase activity, binding, catalytic activity; INVOLVED IN: metabolic process; LOCATED IN: cellular_component unknown; EXPRESSED IN: 22 plant structures; EXPRESSED DURING: 13 g	short-chain dehydrogenase/reductase (SDR) family protein	AGACAGCACAGTGGTGGACACATCTTTAACATGGATGGTGCTGGCTCTGGAGGTTCAAGTACTCCTCTCA
A014798_01	1.04141	0.812707	3204	2941.71	1.24829	0.215505	2937.75	2202.63	1.70519	0.0349156	4262.75	2403.11	1.48749	0.0197356	4483	2832.45	1.99945	0.0129278	4856.25	2335.63	1.05441	0.617656	4282.5	4090.2	1.27893	0.0564465	5173	3944.05	1.74445	0.00358177	4210.5	2367.12	2.33454	0.0095253	6208.5	2549.35	2.68837	0.013979	5221.25	1799.54	At4g14430	AT4G14430.1	NM_117522 ,AF380640		enoyl-CoA hydratase/isomerase family protein	Encodes a peroxisomal delta3, delta2-enoyl CoA isomerase, involved in unsaturated fatty acid degradation. This enzyme might also be involved in the conversion of indole-3-butyric acid to indole-3-acetic acid via a beta-oxidation-like pathway.	INDOLE-3-BUTYRIC ACID RESPONSE 10 (IBR10); FUNCTIONS IN: dodecenoyl-CoA delta-isomerase activity, catalytic activity; INVOLVED IN: fatty acid catabolic process, indolebutyric acid metabolic process, metabolic process, response to indolebutyric acid stimul	IBR10 (INDOLE-3-BUTYRIC ACID RESPONSE 10); catalytic/ dodecenoyl-CoA delta-isomerase	GGCTCAAACCGCCGGATCCAAAACCGGAGCCGCAAACCGGCTTCACCAAATGGTTGAATCATTCAAACCG
[truncated: 256 more rows]

## Sheet: Up in BOTH(404)
any time point 2x up BOTH shoot and root
hyp-col-1-15
Time ()	0.5				1				3				6				12				0.5				1				3				6				12
tissue ()*S	R				R				R				R				R				S				S				S				S				S
Systematic	Normalized	t-test P-value	Raw	Control	Normalized	t-test P-value	Raw	Control	Normalized	t-test P-value	Raw	Control	Normalized	t-test P-value	Raw	Control	Normalized	t-test P-value	Raw	Control	Normalized	t-test P-value	Raw	Control	Normalized	t-test P-value	Raw	Control	Normalized	t-test P-value	Raw	Control	Normalized	t-test P-value	Raw	Control	Normalized	t-test P-value	Raw	Control	Common	Synonyms	Genbank	Gene Symbol	Description	Curator_summary	Computational_description	Short_description	oligo sequence
[truncated: 404 more rows]

## Sheet: Up in ROOT(1452)
any time point 2x up ROOT only
hyp-col-1-15
Time ()	0.5				1				3				6				12				0.5				1				3				6				12
[truncated: 1,454 more rows]

## Sheet: Down in SHOOT(938)
1-12h any time point 2x down SHOOT only
[truncated: 942 more rows]

[truncated: 2 more sheets: Down in BOTH(464), Down in ROOT(1716)]
