# Supplementary material for: Insights into Hypoxic Systemic Responses Based on Analyses of Transcriptional Regulation in Arabidopsis
Source: PLoS One. 2011 Dec 15;6(12):e28888. doi: 10.1371/journal.pone.0028888 (PMC3240646; doi:10.1371/journal.pone.0028888)
Supplement: File S2 — Datasets of gene lists for Figure 5 . (XLS) [file pone.0028888.s017.xls]

## Sheet: UP in shoot(149)
ANOVA:1-12h any time point 2x up SHOOT only (by shoot)
Col and ein2 hypoxia
Strain ()*S		Columbia				Columbia				Columbia				Columbia				Columbia				Columbia				ein2				ein2				ein2				ein2				ein2				ein2
Organ ()*S		Root				Root				Root				Shoot				Shoot				Shoot				Root				Root				Root				Shoot				Shoot				Shoot
Time (hours)	ANOVA	0.5				3				6				0.5				3				6				0.5				3				6				0.5				3				6
Systematic	P-value	Normalized	t-test P-value	Raw	Control	Normalized	t-test P-value	Raw	Control	Normalized	t-test P-value	Raw	Control	Normalized	t-test P-value	Raw	Control	Normalized	t-test P-value	Raw	Control	Normalized	t-test P-value	Raw	Control	Normalized	t-test P-value	Raw	Control	Normalized	t-test P-value	Raw	Control	Normalized	t-test P-value	Raw	Control	Normalized	t-test P-value	Raw	Control	Normalized	t-test P-value	Raw	Control	Normalized	t-test P-value	Raw	Control
A024232_01	0.00278	1.05242	0.677937	4793.75	4610.6	1.03844	0.853738	4445.75	4228.54	1.12439	0.510163	4940.75	4283.48	1.05597	0.73382	1660.25	1608.54	1.74545	0.0372087	2010.5	1134.49	2.43855	0.00234407	2396.25	1018.64	0.78354	0.227429	1918.25	2270.77	1.10975	0.361046	2331.25	2105.83	1.45885	0.0575853	3350	2208.19	0.832699	0.160992	376.5	453.462	0.760312	0.176339	448.25	573.874	0.923118	0.614237	496	503.61
At30000138	0.0118	0.888302	0.42892	367.5	422.626	0.339651	0.0579851	108.5	314.126	0.213579	0.00448897	67.75	315.953	1.41197	0.207412	707.5	493.48	0.716868	0.0439239	251.75	362.583	1.34764	0.537821	556.5	351.136	1.16238	0.610071	259.5	196.129	0.668551	0.220199	96.5	133.142	0.324529	0.00846708	43.25	128.594	0.683303	0.257828	305	428.668	0.379242	0.0225354	174.5	448.493	0.291605	0.0558574	117.5	376.218
A001000_01	0.0499	0.76322	0.466862	7969.5	10416.1	1.56983	0.208899	17488.2	12006.8	1.14511	0.702058	14582.2	12349.3	1.42269	0.115679	848	580.75	1.64206	0.168959	780.75	411.262	1.74747	0.0256491	754.75	398.908	1.76718	0.00831219	4926	2858.99	6.35102	0.00726324	15524.8	2419.38	5.52657	0.0232798	14977.8	2158.76	2.19889	0.0769633	1937.5	751.166	2.69478	0.0169585	2122	791.16	3.81994	0.03451	2568.25	632.316
At30000263	0.000741	1.30166	0.0012238	60226.5	46297.8	1.5419	0.0872118	57972.2	38716.6	1.54781	0.0288501	61748	40197.9	1.9935	0.0590907	29117.8	14554.4	1.83868	0.0198266	21099	11411.6	2.25622	0.010379	21963.2	10144.4	1.12463	0.468092	34419.8	29698.6	1.83153	0.0801758	41847.2	21521.7	1.53347	0.193246	34280.8	19128.3	1.09672	0.502859	20833	18976.8	0.694459	0.287734	15016.8	18395.3	0.459879	0.0574844	7709	16530.2
A002988_01	0.0215	0.652552	0.268102	9101.25	14349.1	0.122704	0.010476	1508.75	13399.8	0.121962	0.00761112	1710.25	15929.8	1.40252	0.321839	663.5	398.156	1.63808	0.105884	565.5	331.295	2.42489	0.0426556	1094.25	530.254	0.955916	0.681391	5421.75	5511.55	0.185043	0.000889375	979	4975.84	0.38682	0.000517523	1838.5	4662.86	0.946708	0.835095	255.75	246.983	1.18502	0.460496	352	286.838	0.697307	0.173689	171.75	255.325
A004604_01	0.000774	0.429775	0.0403112	1226.75	3089.97	0.0658629	0.000592167	172	2870.03	0.0561436	0.00110923	139.25	2680.14	1.62128	0.0038915	572	345.621	2.03784	0.0784363	540.5	274.295	7.27393	0.0164845	1677	205.844	1.27515	0.0704852	4425.5	3539.62	0.0994465	0.000453553	395.25	4021.13	0.0640237	0.000240602	221	3841.39	1.19254	0.379241	2784.75	2256.68	0.236545	0.0191985	590.5	2094.72	0.102771	0.00559462	228.5	2061.78
A003084_01	0.0476	0.971132	0.463953	62619.5	64616.4	0.861432	0.153639	58429	67441.4	0.809755	0.205613	51554.8	61781.7	1.61786	0.0246664	44290.2	26666.4	1.03818	0.731242	23288.5	22761.7	1.44908	0.0146436	28789.2	19946.1	1.58055	0.0508608	58524.5	38244.2	1.1548	0.248723	53119.8	45050.3	0.955067	0.766577	46215.8	44479.1	1.22282	0.315516	40113.2	31983.8	0.699539	0.118342	22845.5	30798.5	0.753352	0.37526	21377	27111
A023934_01	0.00561	1.19663	0.480384	245.5	261.066	0.607789	0.226175	63.5	121.164	0.340614	0.0392633	39.25	132.454	0.854712	0.676655	241.75	306.03	1.14417	0.175021	250	223.705	2.17424	0.00623844	356.75	166.445	1.08755	0.378487	209.5	192.468	0.206701	0.00575555	35.25	196.267	0.115207	0.0120115	25.5	195.488	0.669976	0.0236016	57.5	87.199	0.183386	0.00684576	16.25	74.5093	0.671842	0.0860954	59	93.5822
A001712_01	0.0148	1.08911	0.656779	1632.75	1622.44	0.282363	0.0145106	428.5	1582.75	0.245766	0.00642156	456.5	1978.09	1.05221	0.866064	268	274.878	1.02926	0.883409	173.25	177.87	2.15962	0.0916056	294.75	149.49	0.967549	0.869061	611.25	587.634	0.385493	0.0155539	200.5	497.653	0.370421	0.00209978	155.25	418.789	0.902391	0.564142	167.75	180.1	0.379556	0.000284247	72.5	187.483	0.675729	0.149855	118.5	167.466
A000153_01	0.0107	2.60115	0.0037298	44	17.7667	1.20226	0.657359	31.5	26.4282	0.810446	0.732494	15	21.9988	1.29374	0.235175	2794.25	2240.03	1.16328	0.377725	2052.75	1797.92	2.18545	0.0114561	3402	1612.82	0.139585	0.124705	6.25	20.1656	0.0977188	0.258411	6	42.3202	1.10851	0.867906	23.6667	14.5101	0.838857	0.307233	710.5	875.131	0.549966	0.0916886	504.25	1047.29	0.51682	0.30882	471.75	853.245
A019791_01	0.0156	1.00274	0.982637	41136.5	39933.7	1.16703	0.225523	39650.5	35002.4	1.18437	0.114413	37859.2	32464.1	1.29772	0.138371	14207.8	10856.7	1.43398	0.0142819	12562.5	8817.55	1.93486	0.0151438	16454	8446.23	0.967656	0.87017	19752.8	18665.9	1.33295	0.289911	26328.5	17822.1	1.75662	0.0488293	33101	16930.8	1.67724	0.0541894	13240.8	7754.55	3.79381	0.00371654	29654	7463.44	3.75808	0.014028	28755	7164.95
A002623_01	0.0476	0.54486	0.0923739	432.5	754.352	0.38082	0.0243823	362	869.686	0.533514	0.0236912	454.25	882.829	1.48182	0.178987	488.5	397.811	0.929896	0.429399	257.75	276.354	1.29864	0.214635	397.25	274.45	1.14659	0.234271	441	393.022	0.59487	0.00268042	214.5	360.682	0.716815	0.153633	213.75	282.952	1.1659	0.0706693	267.75	229.256	0.665557	0.0152942	130	192.496	0.723378	0.0307932	147.25	196.055
A025322_01	0.0163	0.831907	0.305552	594	741.172	0.483274	0.0873428	337.75	676.998	0.653563	0.176666	493.5	735.045	0.870883	0.107093	872	1012.24	1.43547	0.0782937	1072.5	732.96	2.01474	0.00278906	1311.25	647.34	0.692497	0.0608661	124.25	171.644	1.15723	0.59956	129.5	115.336	1.09007	0.775538	142.25	111.069	0.665396	0.0640077	267	372.919	0.795437	0.183336	279.25	338.608	1.0394	0.800444	359.25	335.134
At30001791	0.00561	0.864297	0.663405	289.5	323.489	0.639432	0.0689306	148.5	243.476	0.374487	0.0262379	120.5	340.37	1.19817	0.422386	203.75	167.94	1.87922	0.0743912	203	108.417	3.3116	0.00580196	284.75	89.4905	1.40099	0.161272	126.5	83.4093	1.31409	0.124107	105.5	76.8352	1.57447	0.129655	133.75	85.4891	0.860042	0.559664	89	92.0522	1.06674	0.509552	129	114.991	0.713987	0.129696	84	104.319
A200413_01	0.0261	1.3327	0.0219856	501.75	369.844	1.92104	0.0127296	691	355.442	1.77569	0.0060896	709.5	388.842	1.55358	0.0299866	1008.25	661.598	1.26162	0.0193213	586.5	466.091	1.75943	0.011144	686.5	392.235	0.97471	0.666544	339.5	348.032	1.40377	0.0468138	485.25	344.51	1.75037	0.000478286	560.25	319.49	0.858384	0.0606348	264.25	312.922	0.890242	0.578003	313.5	358.593	1.44453	0.0511944	432.5	294.54
A003076_01	0.0154	0.97969	0.912293	98.5	96.1034	0.9815	0.948816	85	85.2888	0.97657	0.96881	51.75	61.9634	0.970918	0.908675	70	75.2537	2.01265	0.114473	109.5	52.9601	3.95529	0.0279913	158.5	43.8597	1.09722	0.655579	42	36.2541	1.32692	0.487605	36.75	25.5582	1.006	0.982573	35.25	30.0573	0.742632	0.382824	73	80.4594	0.566073	0.200883	50.5	70.7848	0.725889	0.552913	60	64.564
A004048_01	0.000519	1.02486	0.667524	5082	4959.17	1.26573	0.0852596	6214.25	4832.04	1.68996	0.00910766	8507.75	4999.22	1.35752	0.178724	4018.5	2921.88	1.36235	0.0547642	2788	2058.45	2.06716	0.0107592	3634	1746.7	0.941544	0.142693	3709.5	3916	1.2077	0.0157918	4846.75	3985.47	1.37358	0.027985	5605.5	3840.17	0.840529	0.0467891	1814	2191.44	0.821341	0.174062	1551.5	1929.74	0.811393	0.206138	1674.5	2154.59
A003124_01	0.0447	0.602266	0.0223571	304.5	514.88	1.32096	0.378844	667	510.179	0.911246	0.730458	520.75	550.308	1.18755	0.319872	422.5	349.69	1.83459	0.00180183	403.75	219.555	2.68354	0.00801054	531.25	202.011	1.91312	0.0242203	247	123.468	3.1587	0.0171236	394.5	113.93	4.26694	0.00585358	462	92.2322	1.10065	0.735113	129.75	110.509	1.15783	0.475056	142.75	117.555	1.03223	0.910071	115.75	113.515
At30002119	0.0227	1.25477	0.0805066	3904	3040.11	0.979537	0.895988	3286.75	3389.77	0.759483	0.182113	2859.75	3677.79	0.9031	0.720235	4436.75	5740.99	2.84419	0.0432503	10282	4266.02	3.16483	0.0274755	11192.8	4184.57	2.29432	0.000248032	3970.75	1752.32	3.32734	0.000120025	4818	1443.25	2.54251	0.0090398	3328.25	1362.82	2.15795	0.0106017	1353.75	669.435	7.20622	0.000492208	5661.25	829.868	12.277	0.000617271	8814.25	710.108
A000325_01	0.000801	0.861823	0.664354	1598.75	1968.13	0.289194	0.0148998	517.5	1825.17	0.18026	0.00775681	327	1733.15	1.34931	0.424603	717.5	529.335	1.96222	0.0620327	802.25	411.415	3.25525	0.019093	1145.75	343.115	1.09233	0.639589	1900.75	1734.89	0.407678	0.00990094	664.5	1553.4	0.254255	0.000504507	431	1580.81	0.75462	0.348301	549.25	741.936	0.452998	0.208041	398.5	785.344	0.252099	0.0155547	200.25	778.257
A200496_01	0.0498	0.939319	0.303344	1332	1403.26	0.900131	0.205211	1334	1490.35	0.728037	0.0403767	1250.25	1686.29	0.802729	0.278191	1247	1607.17	1.41462	0.0448333	1555	1085.07	3.04349	0.00182137	3127	994.494	1.71562	0.0029767	2663.25	1540.06	1.64371	0.00278408	2521.75	1530.17	1.83843	0.0092198	2533.5	1401.23	1.48881	0.0535018	826.75	545.506	3.25506	0.00154366	2020.75	646.73	7.3752	0.00213547	4048.5	523.766
A000602_01	0.0127	1.46025	0.120767	7012	4714.29	0.913745	0.806044	4401	4617.11	0.802033	0.47042	3960.75	4963.01	1.71055	0.347796	697.25	394.138	2.6003	0.0171291	775.75	304.622	5.11708	0.0072403	1191	253.549	1.29005	0.197384	6037	4543.12	1.21874	0.348306	5058	4260.51	0.997388	0.977321	4499	4339.12	1.2881	0.281028	585.75	436.249	0.716713	0.428179	387.25	463.848	1.25442	0.266739	646.75	562.223
A004027_01	0.0127	0.469839	0.0180627	1491.5	3118.66	0.762058	0.190306	2002	2660.48	1.00875	0.958291	3161.75	3268.39	1.22146	0.58166	2216.75	2101.98	2.39166	0.0337824	2870	1378.71	3.64127	0.0220233	4446	1317.84	0.745045	0.00507821	1195.25	1605.81	0.808175	0.0614614	1293.75	1590.47	1.44367	0.0119813	2282.5	1582.2	0.761227	0.278223	2069.25	2648.39	0.742936	0.452068	2015	2986.76	1.1996	0.421466	3056.75	2655.34
A003456_01	0.0375	0.812444	0.0716767	2589.25	3215.15	1.05239	0.533093	3475.75	3360.2	0.967927	0.687391	3321.75	3390.96	0.858809	0.3751	1691.75	1955.85	1.32389	0.0140815	1680.25	1283.62	1.69147	0.0591342	2057.75	1220.36	1.07035	0.14649	1975.25	1841.22	1.38389	0.0593743	2463.25	1741.4	1.4364	0.012004	2599.5	1734.45	1.369	0.102936	860.25	640.946	2.12664	0.00113607	1508.25	694.248	2.35604	0.00220498	1372.5	583.98
A003798_01	0.000801	1.3904	0.0307799	2225.25	1596.54	0.867423	0.296229	1279	1453.28	0.755045	0.0495255	1197.25	1555.22	0.99391	0.953399	471.75	458.259	1.72233	0.0644181	435	300.215	1.43356	0.0542984	281.25	194.364	2.22957	0.000292923	1586.5	706.125	2.36859	0.00617893	1933.25	806.648	1.59409	0.0379594	1283.75	799.183	2.49366	0.0311988	120.5	47.4688	6.3585	0.00827237	383.25	58.4812	11.0755	0.00113463	533	43.7482
A002831_01	0.0446	0.969164	0.937973	2647.75	2485.63	0.0490014	0.00254031	147	2258.5	0.0764899	0.00629981	277.75	2500.74	2.77785	0.0306754	863.25	398.574	3.12061	0.243357	446.25	290.642	8.33794	0.14094	2218.5	214.825	0.880083	0.149309	783.5	882.906	0.0723315	0.00601822	81.75	927.582	0.0412099	8.01289e-05	35.75	945.684	1.47449	0.237262	231.75	145.124	0.9292	0.868565	100	120.865	0.491757	0.438649	137.25	120.972
At30004772	0.00289	0.772886	0.361839	2753	3617.82	1.17702	0.479166	3850.75	3269.48	1.26452	0.453079	4792.5	3472.99	1.17409	0.553186	2704.75	2235.88	1.57482	0.0582891	2384	1518.68	2.08862	0.0385889	2969.5	1461.82	1.85892	0.0248896	2539.75	1310.64	2.09871	0.00438559	2980.75	1377.56	2.7768	0.00624462	3767.25	1207.15	2.49429	0.0220271	1260.25	450.354	4.05168	0.00262297	1998.5	486.439	3.69963	0.00486465	1752.5	466.084
A200845_01	0.0312	0.669915	0.0652803	782.25	1133.98	0.559397	0.0477764	590.25	994.486	0.384462	0.00877284	482	1186.92	1.02806	0.860131	1100	1130.71	1.28599	0.321528	1071.75	833.498	2.66403	0.00801077	2013	777.372	0.766398	0.17899	405.5	541.525	0.687465	0.125958	316.25	500.366	0.674653	0.275716	350	556.041	0.783365	0.280452	361.5	487.877	0.746008	0.34433	444.5	551.812	0.89371	0.751556	483.75	530.712
At30004965	0.00196	1.67716	0.0828752	1400.25	809.452	0.412387	0.012375	311	736.323	0.201603	0.000126747	134.5	654.762	5.78314	0.0170058	1380.75	234.842	1.97899	0.289862	410.5	140.759	2.69334	0.0664875	412	128.39	1.05619	0.910533	1068	989.757	0.838556	0.65413	1039.5	1093.35	0.357156	0.0305507	505.5	1196.83	1.27492	0.435065	3751.5	2435.59	0.376354	0.0947042	873.75	2545.2	0.139964	0.0288623	374.5	2457.61
A004788_01	0.0184	1.10097	0.891268	294.5	429.503	0.181033	0.00940708	42.75	302.673	0.147667	0.00753574	40.5	344.078	1.04348	0.892457	153.75	122.842	1.78003	0.00532388	141.25	79.4558	5.1781	0.000247344	401	75.5961	1.74535	0.0545116	618	338.068	0.298989	0.0354177	94.25	311.131	0.205299	0.00455125	60	312.397	0.794806	0.558371	31.25	33.511	0.563768	0.206241	20.5	28.8635	0.768294	0.701057	30.5	37.5309
A001015_01	0.0334	0.793818	0.458027	3126.5	4211.15	0.803431	0.439472	2898.75	3957.98	0.96334	0.851347	3625.25	4016.2	1.56466	0.0217319	1739	1087.54	1.54409	0.0440095	1123	702.17	1.74235	0.0167789	1376.5	767.798	0.680182	0.0673959	2204.75	3287.44	0.791319	0.151244	2808.75	3376.63	0.699728	0.0428534	2149	2937.58	0.762177	0.138869	943.75	1226.98	0.843846	0.592534	1027.5	1193.81	1.28291	0.522705	1353.75	989.7
A001687_01	3.44e-05	0.858916	0.592747	1013.75	1348.37	0.127026	0.000439754	117	1009.66	0.101725	0.0021525	116	1376.35	3.22267	0.0321897	504.75	183.733	5.60446	0.0100698	601.75	120.252	16.1065	0.00434388	1595	101.932	1.74511	0.00660157	1124.75	658.453	0.209132	0.00134487	103.25	513.642	0.160061	0.00290643	68.25	496.288	0.625032	0.316902	98.75	170.123	0.339193	0.2113	79.5	192.64	0.213542	0.0461331	47.75	196.587
A000603_01	0.022	0.856114	0.533363	5138.75	6057.46	1.65242	0.0410341	9003.75	5448.8	1.76198	0.0847969	10786.8	5906.38	1.30284	0.0410203	1918	1489.35	1.3238	0.162522	1500.5	1048.71	1.3551	0.197701	1375.5	999.955	0.888195	0.152674	3690.25	4192.91	1.67579	0.0125595	7382	4364.68	1.5034	0.217258	5255	3116.27	1.75605	0.0101302	2650	1496.51	2.54343	0.00145092	3594.75	1420.1	1.70218	0.0883466	2385.25	1272.24
A023164_01	0.00561	0.921087	0.506298	1891.75	2005.14	1.27264	0.0313034	3201.75	2514.52	1.47235	0.0215482	3340	2269.86	0.904206	0.478097	1670.5	1803.5	1.15329	0.28087	1488.25	1291.1	1.41192	0.128427	1765.25	1317.89	0.897668	0.227596	2081.75	2277.91	0.693499	0.0695909	1512.75	2211.14	0.971665	0.802517	1998.5	1952.32	0.898253	0.166091	1241.75	1395.39	0.584809	0.0177276	838.5	1454.91	0.71104	0.00113666	910	1271.2
A004208_01	0.000741	1.54625	0.173505	2122.5	1468.05	0.307968	0.000682907	379.75	1257.11	0.285352	0.00651412	436.75	1648.99	2.69506	0.0054237	1487.75	547.05	1.96104	0.00246179	672.75	344.994	4.03893	0.00181667	1299.25	314.41	1.62051	0.0860036	1629.75	974.028	0.603922	0.132629	515.25	848.829	0.395132	0.0280729	291.5	627.279	1.2921	0.292903	1415.25	1062	0.687873	0.32873	718.25	920.771	0.479484	0.13443	364	758.978
A001372_01	2.32e-05	1.03479	0.899139	34.25	32.2582	0.617652	0.591124	31	57.6169	1.10125	0.87527	28.6667	33.7977	1.17144	0.275175	1296	1134.55	1.18634	0.320855	1039.5	878.724	2.12486	0.0122747	1785.75	821.796	0.614805	0.294151	13.3333	18.978	1.04553	0.933627	15	15.2458	0.273116	0.524928	13.6667	16.2183	0.631603	0.0753967	820.5	1356.47	0.468906	0.00250869	628.25	1289.21	0.37985	0.00741754	537.5	1373.8
A200955_01	0.0101	1.30438	0.0836248	9048	6863.81	0.593394	0.0274127	4328.75	7542.77	0.642753	0.0299301	5449.25	8177.79	2.40447	0.00563907	2609.5	1066.41	1.33531	0.0380203	1060.75	791.381	2.11891	0.0124242	1538.5	730.678	0.848592	0.00695314	3220.75	3798.48	0.921925	0.253845	3111	3419.98	0.835961	0.101077	2795.75	3514.08	0.831771	0.444252	1157.75	1295.77	0.724329	0.287669	1121.75	1838.41	1.17018	0.721198	1630.75	1571.43
A004588_01	0.00049	0.97514	0.898694	2679.5	2702.09	0.840877	0.229144	1998.5	2409.16	0.964093	0.70621	2816.75	2896.85	2.63025	0.000319368	1900.25	720.93	1.61338	0.0176173	830.75	513.299	1.83545	0.0753316	915.75	501.207	0.839034	0.333476	4019.5	4815.35	0.671253	0.0379749	3177.5	5016.55	0.551599	0.0114783	2580.75	5086.34	1.03398	0.740529	5070.25	4880.65	0.465444	0.0468751	2312	5346.46	0.2999	0.0223707	1557.5	5493.62
A000539_01	0.00145	1.51879	0.0147521	1928.75	1287.7	0.919884	0.538659	1991	2008.62	0.917119	0.648307	1885.75	1752.37	1.43401	0.345631	1222.75	836.657	2.22858	0.0197667	1460.75	690.422	2.66857	0.0797479	1251.5	494.384	1.52358	0.213514	3694.5	2670.32	0.321957	0.000555635	903.25	2966.07	0.214097	0.00457206	599.25	3059.3	1.01951	0.924154	4942.5	4825.25	0.207465	0.0438919	1039.5	5099.71	0.106768	0.00492055	496.75	4990.56
At30006810	2.32e-05	0.919235	0.38793	1232.25	1344.34	0.905209	0.578793	1043.75	1169.97	0.806352	0.215246	1222.75	1400.65	2.96628	0.000398284	1445.75	493.773	1.09048	0.503706	378	352.92	2.43353	0.00251831	774.5	327.174	0.878665	0.400599	1893	2218.06	0.669381	0.0637057	1401	2192.12	0.665998	0.0705613	1285.75	2067.22	0.585454	0.0040314	886.25	1525.12	0.132986	0.0018037	257.25	1974.79	0.141653	0.00536471	233.5	1939.61
A000151_01	0.00295	0.722108	0.0328817	1199.25	1658.93	0.825233	0.153267	1093.75	1354.84	0.764384	0.0303095	1268.75	1641.22	1.64403	0.00538553	488.25	291.782	1.31951	0.131353	216.25	166.812	1.55957	0.0111406	285.25	183.209	1.15108	0.262696	1456	1296.1	0.603731	0.00281841	745.25	1244.56	0.586998	0.00871432	732.25	1173.14	1.12323	0.362118	576.5	512.481	0.810897	0.267879	414.25	556.499	0.949212	0.746316	420.75	451.562
A201084_01	0.0016	0.796562	0.513009	1759.25	2525.25	0.714255	0.4696	1556.25	2677.43	0.629787	0.428151	1292.75	2481.55	0.990642	0.966973	833.5	791.377	2.44186	0.000751402	1269.5	531.342	3.30342	0.00367717	1578.5	480.246	0.816547	0.172346	677.5	786.634	1.14694	0.32393	992.5	878.805	1.62719	0.0539152	1397.5	922.25	0.700389	0.0127254	469.75	658.639	0.673191	0.115336	424.75	645.175	0.831694	0.434412	593.5	748.487
A002936_01	0.000566	0.788541	0.120067	872.25	1033.45	0.404507	0.00386443	525.75	1218.23	0.355022	0.00278341	493.5	1300.43	1.12144	0.707058	519.25	520.396	1.33644	0.291433	427.25	347.302	2.3589	0.0187923	687.25	304.123	1.22486	0.408422	2637	2284.9	0.522466	0.0211211	854	1696.52	0.416803	0.0507907	678.75	1713.99	0.819852	0.187466	769	926.094	0.432265	0.0120697	534	1134.53	0.394774	0.000581829	328	836.509
A008214_01	0.0156	1.35531	0.0909588	214	150.732	1.51146	0.0497012	182.25	118.289	1.34578	0.12574	178.5	128.252	1.13136	0.387183	346.75	321.124	1.25004	0.129662	229	185.555	1.95037	0.0147438	324.25	167.677	0.959951	0.886658	232	282.43	0.578066	0.0917614	135.25	273.317	0.731082	0.315116	153	291.6	0.94751	0.590758	178.5	192.724	0.944795	0.650672	199	228.084	0.870185	0.535367	190.25	239.038
At30008545	4.22e-05	1.36798	0.00671857	251.75	199.932	0.835603	0.454605	61.25	68.1206	1.55111	0.147562	55.6667	44.5678	2.09715	0.0622339	745.25	346.034	1.28512	0.224467	348	282.898	2.06022	0.0151419	439.25	216.636	1.05481	0.838825	36	32.9662	0.240683	0.274794	30.75	47.6426	0.708032	0.273364	52.25	59.4313	0.485261	0.0117988	237.25	475.725	0.30216	0.0446541	147.25	499.048	0.326608	0.0681398	183.5	512.415
A006319_01	0.0215	0.615859	0.0526743	937.75	1529.1	1.29332	0.20161	1833.75	1386.98	1.59201	0.0120031	2536.25	1585.25	1.24961	0.180748	747	595.222	1.35418	0.0654716	554.25	403.407	1.53724	0.0762438	540.25	350.54	0.752623	0.0344567	391	518.498	1.55459	0.0781565	777.5	484.446	2.02601	0.065185	1024	437.636	1.06132	0.74527	372.5	349.95	0.847143	0.377648	294.5	353.638	0.629164	0.217142	208.5	343.441
At30009090	0.0168	0.87354	0.250443	949.5	1109.82	1.0258	0.778854	997.75	994.607	0.929019	0.565842	991.5	1091.07	0.992003	0.929217	219.75	222.996	1.3387	0.207063	181.75	148.265	1.45243	0.0486437	228.25	169.357	1.32902	0.170394	709.75	545.814	1.60215	0.0750817	994.25	664.391	1.71494	0.112189	1017.5	658.847	2.21953	0.150266	109.75	65.5588	2.29383	0.0546092	205.25	92.6204	2.59617	0.0122201	183.25	75.8517
At30009473	4.22e-05	0.745392	0.181211	294.25	380.693	0.256079	0.00941796	69.75	271.601	0.13904	0.00494045	43.75	293.925	1.15183	0.430436	1752	1536.35	1.50669	0.0328661	1444	973.376	2.39041	0.0030727	2094.25	897.82	0.902643	0.572793	119.5	131.727	0.210228	0.00322751	25.75	119.687	0.160452	0.00602955	16.5	122.123	0.633562	0.0181312	210	316.279	0.471173	0.0145472	160.5	333.085	0.67712	0.0993378	217	309.465
A008347_01	0.0357	0.818404	0.00774067	5408.25	6546.96	1.20112	0.247073	7679.25	6286.53	1.20745	0.194518	8204.5	6690.25	1.07133	0.813693	1629.5	1645.45	2.32567	0.0285687	2403.75	1101.35	3.3521	0.00622391	3348.25	1077.82	1.80082	0.0311145	2571.75	1484.95	2.75154	0.000876869	4230.25	1569.87	2.91814	0.00501435	4195	1512.19	2.3252	0.0617315	264.5	97.1769	5.11472	0.00570453	593.25	103.021	12.9501	0.00487974	1187.75	94.991
A201419_01	0.00171	1.30809	0.339005	1082.75	805.001	0.75869	0.160864	628.5	727.802	0.521853	0.00463	464.75	879.934	1.08394	0.590072	328.75	311.086	1.68569	0.081847	301	186.666	1.85461	0.0758119	320	171.367	1.89079	0.0277021	2717.5	1565.43	1.02186	0.896374	1500.75	1634.61	0.425936	0.0240435	644.5	1736.06	1.0576	0.641289	571.5	545.898	0.314798	0.0131621	207	743.577	0.324622	0.0156395	199	732.946
A019864_01	0.0156	1.59825	0.253526	665.25	504.863	1.01218	0.976987	368.25	504.68	1.03074	0.950448	489	613.735	3.23628	0.00112561	588.25	180.518	1.25803	0.161818	150.75	119.734	1.21953	0.403089	147	117.58	1.3831	0.15801	387	299.593	0.901215	0.4116	258.75	307.086	0.979394	0.817599	257	287.818	1.12941	0.608824	385.75	353.318	0.780739	0.560684	294.75	422.675	0.387871	0.0355232	125.25	349.334
At30010218	0.00289	0.833255	0.176058	32839.5	37552.4	0.60415	0.0130516	28185	45990.9	0.581703	0.00494384	22916.2	38445.7	1.80473	0.00351262	19000.5	10477.5	0.986501	0.904059	7185.25	7444.81	1.46822	0.107141	9626.5	7008.76	1.8079	0.0168212	40399.2	23038.1	1.18153	0.256114	35658.8	30906.9	1.13699	0.310587	34736	32473.9	1.0666	0.61612	39072.2	36648.2	0.404652	0.0090337	16732.5	41773	0.285122	0.0141063	10191.2	35790.8
A023374_01	0.0378	0.819961	0.0136284	323.75	394.977	0.786091	0.0746889	249.75	325.665	0.818491	0.182486	237.5	300.423	1.03055	0.739477	263.25	256.298	2.44474	0.0144317	380.25	170.802	1.60546	0.154964	246.25	167.787	1.69771	0.246643	111.75	70.6535	1.75804	0.00787711	227	127.919	1.92222	0.0128894	250.5	138.394	2.23578	0.00927187	125.5	57.2143	3.05313	0.00668979	175.5	52.8817	5.18533	0.0453897	168	44.063
A008109_01	4.22e-05	1.37412	0.0587976	4187.75	3000.32	0.465421	0.000798012	1438.75	3089.1	0.404432	0.00792008	1363.5	3261.9	1.86108	0.0460591	844.5	429.615	1.57601	0.0363317	532.25	324.87	3.1005	0.000407342	824.25	264.697	0.90869	0.272746	3984.25	4485.27	0.465619	0.0276711	2254.5	5151.89	0.226281	0.0126426	1122.75	4982.86	0.568522	0.00711598	807.5	1444.75	0.155404	0.0130543	233.25	1597.89	0.198594	0.0267005	314	1456.34
A008058_01	0.00278	0.848527	0.622555	12452.2	15458.7	1.59292	0.133574	24122.5	16631.9	1.4124	0.366912	19718	14674.4	0.962833	0.845361	3089.25	3196.02	1.18214	0.326503	2671.5	2272.81	1.17476	0.621622	2290	1938.97	0.843617	0.0200353	6631.25	7685.64	1.49487	0.0103829	14237.2	9295.99	1.88933	0.00966164	17318.8	8817.29	2.13925	0.0755397	4569	1929.21	2.54802	0.0112872	4820.25	1878.96	2.271	0.0278033	4497	2088.13
A007442_01	0.0484	1.5889	0.021133	4030	2509.95	1.59522	0.0347849	4100.25	2426.29	1.36118	0.192903	3043.25	2209.28	1.03909	0.806103	1653.75	1508.48	1.69977	0.0143999	1796	1058.83	2.86387	0.0248342	2575.25	880.851	1.13746	0.29962	4712	4126.75	1.09548	0.0449003	5722.5	5176.07	1.01054	0.859803	6206	6276.61	2.70042	0.00873902	2271	850.336	3.36193	0.00651181	2971.75	836.549	2.58762	7.62255e-05	2375.25	925.349
A020488_01	0.00127	1.12093	0.485655	2788.5	2594.96	0.612054	0.0726324	1571	2580.27	0.447698	0.00909326	1002	2106.86	1.21989	0.103502	1660	1409.07	1.63344	0.0444808	1300.5	851.96	1.62419	0.026646	1308.25	826.169	1.28413	0.0707894	2346.75	1912.49	0.476911	0.016493	1868.75	4084.96	0.376385	0.00727374	1379.5	4141.66	2.20608	0.000320262	1388.5	617.243	4.47386	0.00460675	2910	591.152	2.57068	0.000874062	1561.5	616.535
A020363_01	0.014	0.815223	0.540538	5441.5	6808.97	0.174613	0.00214006	1180.75	6797.58	0.139415	0.00450508	872	6194.92	1.11286	0.18264	4775.5	4271.36	2.56862	0.00882901	7459.25	3105.93	4.41195	0.0335898	13245	2909.8	0.804001	0.103081	3936	4640.29	0.361628	0.000318811	1965.75	5406.74	0.190066	0.000243354	966	5249.12	0.848233	0.29238	3226.75	3704.48	0.865121	0.604145	3167	3518.5	1.14994	0.611034	4309.5	3484.17
A006398_01	0.0156	1.1242	0.56205	2294.5	2171.41	0.746483	0.158141	2664.75	3369.74	0.637787	0.127842	2481.25	2961.19	1.15295	0.299418	242.75	217.15	1.5785	0.00342661	244.75	160.659	1.72862	0.0578251	302.75	153.713	1.01433	0.89043	781	767.383	0.480831	0.00172374	504.5	1008.27	0.454182	0.0112553	526.5	1044.53	1.00721	0.973347	65.5	67.2125	0.716041	0.141368	39.75	57.1562	1.03039	0.884405	66.25	65.3868
A009987_01	0.00289	1.65224	0.41213	1543.25	1460.02	0.408294	0.213694	272.75	1373.17	0.301568	0.161697	252.75	1522.73	4.18144	0.000567427	1466	328.744	1.02128	0.926035	342.5	298.444	1.15739	0.244634	261.75	218.382	1.10522	0.717715	1933.25	1582.08	0.458789	0.0133499	944.25	1997.44	0.274912	0.00535721	515.5	1835.44	1.04428	0.8825	5066.25	5072.6	0.154301	0.0183215	876.75	5986.64	0.0782968	0.00345939	440.75	5673.18
A008873_01	0.0379	1.38203	0.122935	7221.75	5046.65	0.68832	0.0125922	3385	4979.15	0.647256	0.0411083	3743.75	5460.18	1.6039	0.0909737	3479	2139.13	1.51414	0.0598832	2705.5	1735.91	2.4619	0.0152766	3349.5	1401.21	1.41171	0.0408616	3763.25	2667.27	1.10134	0.544504	2802	2502.25	1.02638	0.911853	2658.5	2469.46	2.28964	0.00670282	1309.75	567.194	2.82161	0.0205203	1487.5	541.078	5.40666	0.00978596	3034	577.227
At30012603	0.000454	0.892035	0.365097	573.5	643.5	1.03018	0.655357	646.75	620.587	1.00796	0.835284	612.75	605.43	0.985985	0.956839	255	245.687	1.13642	0.495872	156.75	142.022	1.53844	0.0724781	210.5	142.36	0.749924	0.1037	132.75	166.192	0.847505	0.418616	257.25	269.392	1.09117	0.700137	321.75	261.683	0.53616	0.0272571	66	131.201	0.432529	0.00150756	57.5	134.628	0.594907	0.0831839	66.25	114.647
At30012994	0.00116	1.19576	0.450156	2492.25	2045.27	1.22434	0.114841	2081.5	1747.81	1.22074	0.113432	2406.5	2001.75	1.34254	0.359891	328.25	237.686	1.45689	0.0724882	240.75	166.778	2.14933	0.0280308	265.25	126.831	0.914341	0.452834	2877.25	3336.71	0.921003	0.0777658	2500.25	2741.16	0.78325	0.0960978	2183	2985.18	0.991139	0.748924	1352.75	1377.17	0.703261	0.144012	1028.75	1303.48	0.40198	0.00528286	557.25	1421.49
A012405_01	0.018	1.06436	0.742467	721.5	623.303	0.551291	0.00690804	275.75	512.562	0.392738	0.00395749	213	534.949	1.4164	0.573982	299.75	243.083	1.15745	0.645612	194.5	189.364	2.40165	0.0219618	289.75	147.382	1.10814	0.392798	1656.25	1565.62	0.442388	0.000205193	724.25	1653.08	0.32356	0.00020607	482.5	1541.68	0.838323	0.279653	580.25	653.419	0.551762	0.0729772	347.5	616.422	0.618222	0.166786	413	678.618
A020529_01	0.000156	0.537601	0.0138015	2774.5	5506.6	0.227505	0.0074872	1096.5	5121.3	0.238545	0.00389328	1510.25	6706.98	1.34165	0.0709401	2302.75	1633.73	1.67019	0.0019428	2004.25	1166.58	2.90329	0.00168313	3208.5	1079.78	1.12317	0.113486	2930.25	2684.87	0.425896	0.00639746	1027.25	2450.65	0.366577	0.00741267	768	2268.76	0.765351	0.256047	617	761.672	0.666777	0.140005	555.75	893.733	0.677442	0.201197	458	752.564
A011378_01	0.018	1.122	0.157783	431.25	383.936	1.65789	0.0104753	578	352.988	1.51672	0.00698228	578.75	378.481	0.933831	0.179125	195.25	205.675	1.30301	0.0255903	160	121.216	1.68453	0.0451908	194.5	114.863	1.12036	0.379963	200.5	185.272	1.7612	0.017176	385	227.269	1.90085	0.0171487	397.5	226.551	1.414	0.0883994	57.25	42.1407	2.40427	0.00906809	82.25	34.4488	3.06911	0.0121477	82.25	29.0471
At30013565	0.015	0.476857	0.00508384	46.75	99.6033	1.11983	0.283498	81.75	75.9424	0.845386	0.35714	65.75	73.5299	0.656808	0.117665	106.5	171.499	1.05776	0.826125	98	102.111	1.84935	0.20081	177.25	99.3507	0.743594	0.0271343	33.75	45.8656	0.889068	0.477742	41.5	48.2234	1.20492	0.299347	57.75	49.0186	0.522595	0.0059952	40.25	75.5489	0.553792	0.097046	39	65.7378	0.421724	0.000111312	31	72.3564
A024504_01	0.000147	0.852052	0.317311	3703.75	4256.72	1.02899	0.622203	3942.5	3670.75	0.877239	0.31627	4206.75	4378.3	1.12219	0.372587	904	845.471	1.63264	0.0148433	894.25	531.289	1.63821	0.0721775	801	468.744	1.42925	0.0821881	1378.75	1001.59	2.17007	0.00240578	2331	1094.95	1.72307	0.0174435	1814	1051.64	2.96151	0.00951394	648.75	217.132	6.79284	0.00373446	1655.5	232.69	6.34604	0.00311709	1475	225.231
A012226_01	0.0038	0.307585	0.00611306	138	486.359	0.146567	0.000679448	53.25	340.178	0.0909856	0.000291661	39.75	505.75	1.7048	0.238188	216.25	159.3	2.61452	0.0533708	161.75	90.887	3.6894	0.0117325	265.75	82.4251	0.42702	0.0301527	30	81.2984	0.214286	0.0790417	16.25	98.5925	0.12691	0.000804198	8.5	76.8106	0.794549	0.33633	30	38.7939	0.997591	0.989083	27	26.8165	0.643326	0.575541	30	58.2295
A010979_01	0.0457	0.936491	0.841713	68.5	75.1133	0.556328	0.21732	26.25	48.4262	0.242064	0.0299555	24	77.8862	1.98914	0.221757	94.75	46.9953	1.95124	0.438904	55.25	34.2649	6.76769	0.1235	178.75	17.3466	0.276543	0.339785	17.25	31.5033	0.0905025	0.0725224	8.25	49.7379	0.354382	0.042337	14	40.4292	0.377535	0.202066	13	31.9013	0.370716	0.304398	11	32.2342	0.396137	0.560126	16.6667	46.3273
A011658_01	0.00162	0.443659	0.00743498	1499.75	3559.42	0.724875	0.366487	2528.75	3597.66	0.629021	0.200225	2613.75	4032.71	1.09739	0.730476	982	855.406	1.69265	0.0154622	1032.5	592.663	3.4535	0.00781284	1731.25	519.729	1.27552	0.0448107	413.25	319.46	2.8887	0.000153104	963	343.42	4.39717	0.00487753	1376	354.129	0.584447	0.0858551	128.75	231.639	0.442745	0.0877331	105.5	260.047	0.866547	0.534645	207.25	264.867
At30014193	0.00771	0.897456	0.350335	508.75	563.973	0.764968	0.23968	369.75	502.585	0.603138	0.010198	315.5	520.581	0.918685	0.0495847	202.5	218.714	1.20975	0.213225	164.5	139.888	1.47349	0.0217277	156.75	106.55	0.983848	0.945285	1275	1446.44	0.485019	0.0296714	522.5	1232.18	0.350164	0.0132859	344.25	1240.32	0.79885	0.295762	794.5	1025.12	0.449681	0.159451	464.5	1032.63	0.241934	0.00807019	231.25	1050.82
A020828_01	6.29e-06	1.16375	0.481673	7588.75	6604.05	0.455723	0.0121075	2334.25	5539.92	0.582033	0.0558029	3591.5	6245.71	2.1154	0.0248255	2789	1349.73	1.71505	0.0184912	1410	832.077	2.40915	0.014991	1937.25	800.053	1.20582	0.350997	4690.75	4081.57	0.605235	0.0718781	2289.75	4034.06	0.497771	0.00318662	1793.75	3909.63	0.818291	0.0610458	918.5	1132.55	0.475963	0.0115917	567.5	1224.51	0.602354	0.0667887	715.75	1224.55
A008879_01	0.0125	0.9202	0.642505	6507.5	7112.95	1.12442	0.587013	7741	7119.83	1.06125	0.524222	7622.5	7361.08	1.31938	0.245212	1256.5	930.443	1.74755	0.00684934	1139.25	650.907	2.0242	0.0690809	1060	529.06	1.43874	0.000200539	5525.5	3855.05	1.99234	0.0024607	7250.25	3670.91	1.56344	0.0318797	6054	3834.6	2.58806	0.00925496	2753.5	1044.4	3.02769	0.000217259	3553.25	1199.58	2.73299	0.0125967	3190.75	1196.22
A012556_01	0.0125	1.7291	0.128106	18493.2	11470.8	0.810919	0.43323	7945.25	10510.7	0.758887	0.25298	7210.25	10195	1.9561	0.0108966	8188.5	4436.19	1.34362	0.0864124	4158.75	3388.83	1.64428	0.0819344	4817	3224.46	1.0734	0.34988	14339.8	13612.3	0.840472	0.217874	11234.2	13312.9	0.55094	0.00670229	7271	12743	1.32689	0.0678548	7062.75	5024.29	0.75375	0.177957	4209	5173.79	0.978661	0.897766	5186.25	5342.78
A010347_01	0.000519	0.371402	0.00132689	599.25	1639.74	0.204281	0.00414513	275.25	1514.86	0.326878	0.00288608	493.75	1617.24	1.89327	0.0531343	1376.25	716.273	1.71643	0.0110981	827.5	475.281	2.52602	0.00930094	1129.25	411.494	0.852806	0.297519	521.25	664.172	0.572246	0.203459	349	659.871	0.848179	0.773602	607	814.639	0.654609	0.176289	157.25	221.164	0.618122	0.228112	163.25	270.432	0.793059	0.516881	180	247.564
At30014984	0.0278	0.936512	0.898766	18	26.7411	4.41728	5.67298e-05	84.25	18.7302	4.41836	0.0160781	104	21.6842	1.00142	0.995091	609	581.549	2.08141	0.00407363	731.25	342.322	3.40696	0.00766926	1225.25	344.199	0.124002	no replicates	3	24.1932	1.01562	0.954072	13	13.7314	3.37931	0.0520085	42.5	10	0.599841	0.0657123	63.25	109.037	0.877721	0.688467	64.25	68.6644	1.4175	0.193692	106	71.6647
At30014985	0.0494	0.897837	0.5	19	22.3673	3.05576	0.0271691	53	14.269	2.8878	0.0413537	73.25	19.544	1.03258	0.904226	285	262.279	2.31443	0.00774649	384.25	150.988	3.94106	0.00434013	580.5	136.962					1	no replicates	10	10	1.74923	0.291339	23	12.2155	0.655004	0.131059	28	43.2127	0.536106	0.227033	16.6667	30.423	1.65166	0.216293	43.75	25.9152
At30015064	0.0125	0.668307	0.406585	992.25	1388.61	0.524339	0.0939655	713.5	1354.38	0.285001	0.0213994	423.5	1494.74	0.809843	0.466733	305.5	346.411	1.84413	0.0342136	407.75	230.406	1.4472	0.355755	293.75	210.748	2.46769	0.00150487	1699	697.661	2.31362	0.0441357	1562	686.219	1.34597	0.420274	921.75	723.678	2.51607	0.0438568	816.75	274.476	4.27167	0.0054518	1110	256.921	2.61972	0.0603604	696.75	236.859
A024372_01	0.00247	1.04804	0.566216	1898.25	1744.84	1.32658	0.124064	2153.75	1575.72	1.23219	0.037443	2325	1865.82	1.00053	0.988756	3698.5	3763.56	1.60989	0.00534964	4125.25	2585.01	2.44099	5.69432e-05	4876.75	1992.51	0.927658	0.513076	1066.25	1192.51	1.39293	0.0397986	1514.75	1137.55	1.80068	0.0209929	2093.5	1250.46	0.811123	0.0905163	905	1101.14	0.774648	0.208549	787	1027.09	0.756422	0.425699	908.75	1072.04
A010769_01	0.0136	0.748768	0.156102	5699.25	7754.58	0.175157	0.00257394	1219.25	6565.86	0.176097	0.003038	1289.5	7469.57	1.1174	0.72528	769.25	637.854	1.7189	0.0055157	735.5	427.707	2.63881	0.00715622	1121.5	424.876	0.960668	0.70266	4024.25	4308.56	0.146302	0.000115521	595.5	4187.51	0.0876888	0.000567243	365.75	4524.64	0.67517	0.0914627	1331	1978.7	0.638263	0.295598	836.5	1247.96	1.12027	0.71924	1483	1298.99
A010112_01	0.015	1.01638	0.979368	1587.25	2443.11	0.79139	0.644983	1043.5	2488.31	0.704559	0.472039	997.25	2193.41	2.10521	0.08055	1036.75	467.263	1.28012	0.370182	423.75	309.472	2.0273	0.118904	629.75	315.836	1.31342	0.264417	1405.75	1035.7	0.782579	0.0429856	972	1217.09	0.554101	0.0292224	651.5	1224.84	1.19391	0.527475	1352	1099.16	0.717577	0.385034	850.75	1191.25	0.317872	0.0438552	361	1100.61
A010693_01	0.0253	1.20259	0.109921	339.75	283.964	1.57487	0.0428457	405.75	240.356	1.50117	0.0173821	450.5	289.823	1.0196	0.889072	5525.75	5212.04	1.59105	0.0321346	5847.25	3560.2	2.01694	0.0100863	7015.5	3449.06	0.932807	0.411989	323.25	347.061	0.652286	0.045744	210.75	335.942	0.801397	0.130124	260	335.138	0.954996	0.55793	1552.5	1626.01	1.03602	0.803459	1547.25	1434.18	1.00326	0.973911	1556.75	1555.71
A009178_01	0.0421	1.4505	0.369643	27.6667	23.283	0.924778	0.8386	19.6667	18.9769	0.276716	0.334428	12.75	19.1623	1.21102	0.140404	134.25	101.835	2.67733	0.00765976	153	58.0319	1.26859	0.582597	67	56.7477	0.695759	0.183665	8.33333	11.9556	1.95812	0.169205	23.6667	11.2662	0.325568	0.405479	7.25	20.911	1.43167	0.379194	42	25.342	9.85769	0.00889099	270.75	30.5966	9.90925	0.0188631	260.25	25.1983
A025929_01	0.038	0.732791	0.108058	25828.8	36941.6	1.05507	0.797331	38188.8	35866.9	1.64125	0.0188817	51289	32489.2	1.28877	0.431211	11079.8	7720.56	1.91555	0.0383163	11415.2	5406.85	2.59429	0.0115686	14134.8	5264.57	0.95928	0.533547	18062	19149.1	1.65235	0.0124911	27269.2	16947.2	2.36861	0.0212725	38337.8	16576.2	0.717633	0.316346	8509.25	11505.3	0.917346	0.590876	10697	11847.6	1.61374	0.0230017	16875.8	10721.6
At30016906	0.000204	0.775991	0.0085508	5349.5	6860.61	0.845606	0.022502	5291.25	6292.72	0.878997	0.149672	5658	6492.09	1.40289	0.0785993	4209.25	3133.07	1.23433	0.265199	2394.5	2080.93	1.65152	0.0559152	3045.25	2006.71	1.03592	0.737107	12739.8	12554.4	0.59881	0.0240673	8388.75	14581.6	0.5842	0.0160065	7757.5	14217.3	0.933429	0.0137557	4441.5	4754.85	0.56299	0.00353848	2581.5	4624.82	0.50012	0.0217095	2497	5045.52
A009047_01	0.0127	0.57287	0.169545	12	19.8941	0.569819	0.377976	17.3333	23.1514	0.706217	0.621902	18.3333	21.5716	1.0178	0.954888	319.75	362.747	2.18056	0.0264316	471.5	228.988	3.64722	0.103543	758	186.544	0.647864	0.471565	12.75	16.0917	0.194305	0.201006	7.75	19.3114	0.937269	0.581227	18.3333	19.5874	0.991765	0.87768	383	385.23	0.758928	0.434872	340	399.694	0.39882	0.00484681	135.75	332.935
A011932_01	0.0241	0.77137	0.0611599	692.75	854.452	0.525711	0.0332237	423	730.439	0.348565	0.00165718	294.5	790.954	1.19722	0.381208	71	56.7153	2.88349	0.0148364	90.25	34.5611	7.29641	0.0239695	225	34.4756	1.13839	0.0510519	543.25	486.524	0.600687	0.00284985	321.25	542.85	0.664576	0.0787176	328.25	499	0.267842	0.0234475	15.75	63.3746	0.726035	0.495708	50	54.2341	2.34442	0.00084842	126.5	51.6589
A012695_01	1.77e-05	1.20028	0.223564	1982.75	1775.88	0.470915	0.0190549	676.75	1642.92	0.477938	0.0127146	817.25	1864.93	2.59948	0.00486857	1246.25	465.158	1.48321	0.000326125	492.75	331.067	1.98587	0.00730496	596.5	291.362	1.21257	0.247708	1533.25	1275.26	0.497211	0.0170086	687.25	1497.09	0.403083	0.00915051	566.25	1564.66	0.72431	0.159647	397.25	541.032	0.338135	0.0156956	192	581.502	0.33181	0.0132112	166.75	505.713
A202034_01	0.00289	0.50656	0.00115307	135.5	273.045	0.576515	0.00733909	167.75	291.474	0.499505	0.0949861	129	223.602	1.1982	0.434927	148.5	142.179	1.5014	0.0782116	173.25	114.033	3.59244	0.0432719	168	64.01	1.00092	0.994987	104	104.124	0.555915	0.0744177	114.75	208.23	0.803355	0.260656	148	186.665	0.88787	0.532493	95.25	98.9519	0.533268	0.0562605	58.75	102.361	0.514126	0.0884545	67	116.518
A010971_01	0.0486	1.07221	0.608597	1127.75	1044.37	1.04996	0.817278	1086.75	955.442	0.706814	0.0732483	763.5	1070.75	0.910724	0.727127	88	95.4147	2.26963	0.00139353	134.25	60.3347	4.80882	0.0116999	234.75	50.9752	1.04058	0.506217	428	414.948	1.37987	0.00544272	586.25	431.781	0.95764	0.583315	398.25	441.97	0.968312	0.958249	26	24.2064	0.711386	0.264634	31	37.7634	0.833291	0.64951	53.5	53.7279
At30017952	0.0125	0.969009	0.69646	168	173.837	0.928504	0.561304	137.25	152.348	1.21241	0.214717	199.5	167.306	0.754905	0.17998	166.5	247.841	0.995248	0.972451	122.5	132.721	1.56701	0.0765592	194	133.656	1.22439	0.277814	96	79.3193	1.03631	0.84368	95.25	94.7288	1.28917	0.124617	116.75	97.3742	0.455325	0.0631498	44.75	93.2348	0.587022	0.0716646	43	77.8224	0.402752	0.142744	36.5	88.3597
A005016_01	0.0262	1.37813	0.103231	1211.75	893.156	0.953305	0.866619	623.25	768.662	1.17959	0.158856	1014.25	923.477	1.109	0.331137	670.75	603.599	1.49115	0.0194609	662.25	457.115	1.95302	0.0216308	725.75	358.346	1.66126	0.00652448	569.25	345.967	1.83646	0.00359507	641.5	351.42	2.32075	0.0120437	820.75	376.674	1.80477	0.0540959	406.25	203.048	2.55111	0.0213721	638.75	302.861	4.67252	0.0125463	1035.75	284.186
A015337_01	0.000741	0.639695	0.165326	985	1588.24	0.1328	0.00253628	181.25	1413.7	0.116338	0.00324022	186.75	1567.45	1.58311	0.0643456	257.5	147.344	2.22186	0.0151538	227	91.6403	3.39469	0.0532723	361	89.6864	0.960066	0.474945	1040.75	1099.32	0.252391	0.0007982	254.75	956.977	0.120097	0.000186321	116	1013.7	0.968766	0.870457	1339.75	1489.52	0.273688	0.0781812	379	1403.71	0.18359	0.00996926	226.5	1287.91
At30019025	0.0016	0.603662	0.0166689	20726.8	33910.1	0.109628	0.00197864	3082.5	32073.6	0.179353	0.00490752	5334.75	32357.9	1.39608	0.684163	491.75	223.66	1.91684	0.16529	285.5	157.162	3.71097	0.0497671	446	134.552	0.735654	0.0594205	13060.5	18155.2	0.132478	0.00251669	2614.5	21149.5	0.0898756	0.00165194	1767.5	23157.9	0.392474	0.0693859	154.5	360.357	0.360881	0.0133095	149.25	372.202	0.342609	0.0935473	153	412.66
A015174_01	0.0494	0.952282	0.382069	1190.5	1255.01	0.827036	0.0659486	1012.75	1250.46	0.72953	0.07545	963.75	1297.22	0.961646	0.818391	1285.75	1282.62	1.76197	0.000115982	1521.5	857.042	2.01884	0.00877121	1648.25	787.205	1.14126	0.130769	626	568.904	1.46957	0.0325561	787.75	545.227	1.38019	0.159499	698.75	523.781	1.55186	0.00393183	679	440.951	2.34425	0.00599698	999.75	420.319	4.25606	0.00175972	1697.75	419.804
A013697_01	0.00456	1.09554	0.522981	65422.5	61067.2	1.21898	0.214328	65439	54887.7	1.06134	0.536192	64661	61483.2	1.35521	0.419469	23803.2	17725.2	2.76952	0.0507817	32306.5	12772.4	4.04675	0.0288504	41254.5	11684	1.77679	3.73263e-05	57773	32476.1	2.84456	0.00180353	64201.5	23001.5	2.42198	0.00485034	56803	23942.3	4.05966	0.00399738	17271.8	4356.1	11.6569	0.000323302	44832	3860.97	11.4912	0.00136836	49247.8	4357.88
A013565_01	0.00894	1.2453	0.480622	177	159.375	0.615335	0.111854	66.5	126.892	0.615029	0.207129	75.75	144.923	3.08736	0.00673762	453.5	156.421	1.04394	0.898215	92.5	94.8216	0.931116	0.809472	86.75	78.5325	0.758765	0.113313	365.5	487.346	0.286859	0.00122023	136.5	466.618	0.1522	9.3818e-05	63.75	422.334	1.15068	0.366509	1091.25	940.979	0.253916	0.0385734	268.25	940.277	0.10682	0.00115665	103.25	1062.33
A024481_01	0.00604	0.862562	0.374833	53621.8	60299.2	0.568244	0.0184189	35241.2	57799.7	0.515243	0.0530041	30831.2	56057	1.07514	0.745715	18254	17081.5	1.02196	0.920297	12285.2	11673	2.04224	0.102329	22802.8	11250.1	0.781946	0.273382	16480.2	21952.4	0.658933	0.0328948	13018.2	20595.8	0.547233	0.0096468	10531.5	20546.4	0.68679	0.0330592	6459	9225.09	0.543663	0.155493	5494	11072.2	0.452428	0.07367	3808.75	9712.6
A021999_01	0.0127	0.925956	0.47808	1814.75	1971.68	0.803503	0.154586	1173.5	1505.18	0.87636	0.0208649	1797	2081.93	1.09208	0.633546	1045.5	936.783	1.24019	0.0414202	1009.75	778.838	1.54352	0.0118228	1014	653.027	0.861755	0.0389691	1085.5	1278.68	0.997383	0.97991	1240.5	1274.58	1.07081	0.478293	1150.25	1102.96	1.47237	0.0100526	755.5	527.713	2.276	0.00693088	1325.5	585.521	2.28578	0.0207221	1192	559.271
A022329_01	0.00504	0.915794	0.756118	1910.25	2130.69	1.1061	0.804551	1870.25	1861.98	0.624626	0.245195	1331.75	2014.48	1.32632	0.311713	523.5	439.455	3.17212	0.0302175	861.75	279.467	3.89829	0.0587828	898.75	264.712	1.23692	0.134072	365	303.077	7.82848	0.00152498	2824	376.503	4.8328	0.00581799	1567.75	366.996	4.06259	0.0141799	651.75	141.152	15.4549	0.000535713	2268.75	142.576	12.3025	0.00118888	1556	128.986
A015496_01	0.00454	0.921589	0.464176	428.5	452.364	1.63296	0.0206163	564.75	351.583	1.57738	0.0271047	774.25	458.935	2.01077	0.0141487	365	174.214	1.80884	0.0491838	218	117.065	1.29364	0.26639	144.75	106.815	0.695878	0.0336589	565.5	829.989	0.483075	0.00802651	370.5	736.16	0.480219	0.0253506	367.75	770.369	1.19082	0.233179	1961	1617.85	0.548087	0.138071	877.5	1690.8	0.325573	0.0276663	508.75	1535.38
A013955_01	0.0127	1.09135	0.511459	140.25	131.684	0.656351	0.28827	71	98.3398	0.378192	0.0395216	25	72.4129	1.17542	0.291809	101	84.343	4.1886	0.0111065	178.5	46.5089	8.74499	0.0286299	290.25	34.9281	3.95097	9.70439e-05	231.5	59.4919	4.16245	8.45544e-07	246.5	59.6149	1.90158	0.000441434	113.75	58.7268	1.70246	0.0438395	1638.5	1012.39	0.685398	0.505484	704.5	989.473	0.473203	0.119545	476	993.878
At30020223	0.000774	1.12665	0.628721	2194.25	1892.98	0.54287	0.0383151	1041.5	2062.72	0.392425	0.0273912	930.25	2250.35	3.05067	0.0123883	643.5	196.925	1.31229	0.25174	207.25	145.926	1.12772	0.669794	188.75	159.197	1.01068	0.89249	3962.25	3972.74	0.51841	0.00246442	2240.75	4284.9	0.394711	6.04711e-05	1567	3884.03	0.665476	0.0874491	733.25	1085.48	0.47236	0.0602073	639.75	1266.26	0.153919	0.00571751	164	1036.89
A024952_01	0.0183	0.327176	0.408604	8.5	34.1466	1.42663	0.421982	20.6667	14.3239	0.377839	no replicates	15	39.6995	1.03833	0.936971	41	52.343	2.35651	0.0952638	72	33.1331	4.54324	0.0191311	104	25.0692					0.301469	0.316405	6	21.95	0.227992	no replicates	6	26.3167	0.468799	0.0814127	11	23.9924	0.675799	0.512186	30.6667	64.9688	0.784092	0.722165	33.75	38.2684
A025806_01	0.00536	1.14309	0.246921	990.25	873.99	1.42081	0.149532	1116.75	787.505	1.18574	0.125005	1243.5	1118.08	1.17885	0.163065	1188.5	1074.25	1.23452	0.187176	748.25	660.254	2.01197	0.0153434	1066.5	566.264	1.33173	0.0432654	886.75	696.481	1.29271	0.188527	893.5	740.567	1.55776	0.0816282	1124	790.142	0.87516	0.487882	349	395.162	0.831251	0.252541	322.5	392.939	0.747483	0.29923	325.75	455.678
A022625_01	0.000519	1.77286	0.0143414	158.25	95.5648	0.666406	0.0636025	60	82.7828	0.354081	0.0169856	33	83.3619	1.86598	0.361346	150.25	167.931	6.7543	0.0192378	579.25	95.8317	24.6479	0.0205584	1793	75.3423	1.7374	0.00612046	436.75	252.556	0.664854	0.0277727	178	261.557	0.263427	0.00503384	68.5	257.011	0.837871	0.400718	984.75	1161.24	0.24042	0.0389226	312.25	1015.82	0.183021	0.017172	186	953.12
At30020868	0.0255	0.912723	0.548666	592.5	666.048	0.83251	0.0349606	410.5	502.656	0.622825	0.0442319	374.75	592.676	0.874869	0.529922	239.5	302.185	1.27007	0.308626	177.25	149.494	1.91437	0.0165305	272.25	146.686	1.01731	0.904976	374	380.39	0.872031	0.327796	387.75	440.387	0.641463	0.0072955	272	439.846	0.680934	0.191893	108.5	151.817	0.556991	0.00799598	76.25	137.8	1.05295	0.644851	132.5	121.881
A202436_01	0.00141	1.58081	0.0963759	1863.25	1199.13	0.733103	0.08786	696	928.581	0.640774	0.0892909	685.25	1163.68	1.89194	0.0540542	1564.5	787.353	1.59916	0.046011	965.25	600.638	2.14437	0.02706	1055.75	503.263	1.00123	0.986213	1853.75	1861.91	0.84922	0.295363	1739	1911.51	0.465981	0.0035601	989.75	1996	0.967482	0.677861	2299.25	2335.08	0.554416	0.0896994	1589.25	2703.15	0.717708	0.458274	1718.75	2342.31
A014392_01	0.0127	0.808056	0.209772	525.25	671.028	0.973499	0.72726	576.75	600.988	1.00341	0.981012	710.75	671.236	1.07471	0.55193	503	478.151	1.49376	0.0243091	427.5	288.103	2.13369	0.00304005	542.75	262.502	1.23628	0.152034	246.5	208.343	1.786	0.0114307	344.25	190.23	2.01875	0.00757303	381.25	182.342	1.99914	0.000191792	171.5	85.1462	2.18362	0.00791669	197.75	89.4396	2.9216	0.00114871	237.5	83.5824
A202481_01	0.015	0.755468	0.0992634	3187.5	4032.73	0.812588	0.131367	3071.25	3609.43	0.793569	0.0756356	3261	3945.03	1.39508	0.235974	1211	848.603	2.11245	0.0209277	1155	537.376	2.52573	0.0269009	1229.5	503.429	1.1618	0.45776	5087.75	5102.02	0.430161	0.0241511	3083.25	8045.35	0.308692	0.00548569	2061.25	7606.6	1.09085	0.518702	1090.5	983.176	1.07964	0.746177	998.5	906.56	1.19032	0.192373	1196.5	1001.01
At30021710	0.0134	0.832052	0.0155064	1613.5	1925.57	0.650418	0.0680126	1107.75	1605.82	0.801463	0.15065	1555	1948.35	0.981051	0.881978	564.25	567.496	1.10047	0.224445	444.5	406.357	1.68118	0.0118855	546	318.873	0.83153	0.0419475	839	1004.16	0.68255	0.0133385	797	1205.71	0.744402	0.0605064	881	1276.5	0.820083	0.0679638	323.5	375.662	0.823112	0.396741	293	327.668	0.813422	0.145947	298	350.077
A013321_01	0.0378	0.992442	0.962143	1261.75	1286.39	0.533108	0.0894773	505.5	837.93	0.596101	0.0595971	767.5	1238.27	0.818158	0.176979	369.75	427.383	1.44558	0.0208405	487.5	347.4	2.07254	0.116051	640.5	300.437	0.804995	0.0499815	699	844.452	0.679094	0.0372824	744	1061.6	0.520648	0.00262337	585.25	1096.42	0.898824	0.118653	215	233.375	0.691186	0.0284364	175	241.297	0.802719	0.0239352	174.75	217.707
A025779_01	0.014	1.26428	0.0470738	449.5	357.403	0.467476	0.00321198	135.5	276.63	0.404479	0.00030056	149	358.668	1.47677	0.0481694	1441.5	909.467	2.59663	9.42745e-05	1606.5	623.048	2.67076	0.0131917	1760.5	626.275	1.29299	0.320563	820	628.509	0.571499	0.0146167	432	745.359	0.324435	0.00921724	216.75	611.081	1.71304	0.0477465	2406.75	1348.21	1.07431	0.835091	1549.5	1316.9	0.837589	0.0745584	1067.25	1277.85
A020170_01	0.00197	0.995907	0.987428	272.75	273.463	0.575641	0.0099302	124	240.163	0.737481	0.216579	220.25	343.827	1.00219	0.986153	166.25	161.721	1.62426	0.0157424	194.25	122.118	3.09989	0.0232316	334.25	100.431	0.984825	0.763406	551.5	546.68	0.318007	0.000303703	157.5	518.112	0.405158	0.0059919	152.75	408.302	0.887473	0.0908759	118.75	133.21	0.5496	0.0454154	73	122.522	0.611383	0.0330379	68	113.914
A014292_01	0.00158	1.75027	0.00769195	365.5	206.11	0.474057	0.0322776	75.75	177.435	0.535565	0.0284684	93.25	189.251	6.11063	0.000106799	703.25	117.944	1.25189	0.248458	100	84.6598	1.59393	0.0463116	131	78.1958	0.893735	0.413358	184.25	210.232	0.65177	0.0814688	130	209.916	1.30089	0.0338559	305.25	248.251	0.62078	0.0486504	262	423.775	0.406893	0.150156	186.5	544.505	0.756804	0.320094	331.5	482.324
A013702_01	0.00236	0.819816	0.199348	156.25	203.78	0.500673	0.0115283	94.25	185.706	0.40857	0.00338202	81.25	196.798	2.74683	0.00233463	198.25	75.4069	2.43042	0.0280484	70.5	32.9865	1.51044	0.180529	55.75	41.1576	1.94691	0.00101015	103	54.1103	0.748689	0.222595	58.75	82.3719	0.655196	0.230812	41.75	78.1393	0.885962	0.767522	60.75	58.7474	0.370094	0.14052	28.75	60.9364	0.405252	0.146319	36.25	67.7508
A024577_01	0.00561	1.46156	0.0800876	1413	1051.62	1.18165	0.422229	961	987.982	1.17962	0.471225	1179.5	1171.12	2.25941	0.0165452	598	249.417	1.53978	0.00878324	281.25	179.387	1.56938	0.140333	243.5	152.435	1.46203	0.110144	1725.25	1245.05	0.830743	0.226283	1098.5	1311.54	0.633057	0.00528362	901.75	1480.54	1.29995	0.0954764	2201.5	1741.1	0.487949	0.136247	933.75	1910.09	0.277279	0.0210695	463.5	1728.28
At30022300	0.000454	1.02669	0.865162	3900.25	3777.45	1.56761	0.0416779	5879.25	3809.41	1.74007	0.0379794	5595.5	3206.71	1.06249	0.75329	5757	5830.88	1.24362	0.0551369	4380	3599.35	1.703	0.00839647	5520.5	3316.86	1.23356	0.307496	1670	1317.81	0.982226	0.907881	2838.75	3185.8	1.44445	0.0889609	3649	3000.92	0.685948	0.0618376	2137	2878.39	0.450513	0.0147115	1442.25	3262.99	0.565369	0.140289	1541	2809.63
A016193_01	0.0447	1.06593	0.773432	2260.75	2247.02	1.73626	0.0180241	3304.75	1873.45	1.15602	0.452102	2224.75	2195.42	0.945826	0.593908	7383	8014.93	1.60691	0.035206	8504.25	5465.87	2.06532	0.0127102	9540	4892.84	1.04803	0.663883	988.25	922.636	2.09035	0.000795778	1903.75	932.143	1.34949	0.0721013	1229.25	941.184	0.841441	0.6418	604.75	687.458	0.526413	0.0735225	436.25	858.477	0.86404	0.788131	755	716.311
At30022412	0.00142	1.15789	0.562803	34674.8	31264	0.248139	0.00434125	6840	27204.7	0.206014	0.0110385	5586.75	27686	2.01867	0.101021	1476.5	786.255	1.00132	0.992459	483.25	545.626	1.68693	0.2032	763	586.649	1.50236	0.0631157	59635.2	40475.2	0.368682	0.0401686	20818.8	55725	0.216059	0.00288962	10730	48524.9	0.912594	0.646218	3892	4197.41	0.319358	0.00477	1638	4657.09	0.194964	0.00765018	709.75	3315.05
A024206_01	7.99e-06	0.422761	0.0421799	774.75	2277.19	0.115555	0.0167319	176.5	1860.6	0.069958	0.00354811	122	2297.44	2.50118	0.0565712	302.75	123.528	3.17055	0.0080176	292.5	94.6293	12.0067	0.00109044	1004	87.3015	0.674919	0.0451927	1047.25	1684.55	0.201981	0.000860112	311.25	1687.61	0.132781	0.00160922	202.75	1855.67	0.637829	0.0795396	934	1499.37	0.23493	0.0270497	401	1529.69	0.163161	0.00849968	270.75	1605.59
A016416_01	0.000774	0.952888	0.893263	1504.75	1815.66	0.580585	0.0883193	943	1976.59	0.638521	0.191723	1018	1915.68	1.94669	0.300018	549.75	327.11	1.56673	0.234922	295.5	209.366	3.73506	0.0374159	537.25	158.145	1.04529	0.740986	2136.25	2187.95	0.420231	0.00573079	941.75	2412.79	0.338326	0.00821545	680.75	2344.39	0.722324	0.0176305	628.5	888.055	0.423464	0.00545602	287	710.399	0.345192	0.0477236	196.5	638.856
At30022869	0.025	0.807551	0.0570448	582	728.067	1.08111	0.512683	635	618.677	1.21696	0.137382	903.5	754.887	1.22874	0.333345	206.5	163.868	1.91235	0.0125899	170.5	87.1943	2.46638	0.0192776	215.25	87.4207	0.837372	0.0353451	307.5	365.577	0.894248	0.339367	363.75	389.764	1.07454	0.32567	458.5	403.843	1.15338	0.560682	47.25	38.3813	0.904354	0.550088	39.75	42.3648	1.18947	0.377764	68	55.2348
A019243_01	0.0125	0.785349	0.21211	12621.2	17119.5	0.744809	0.152245	11876	17027.3	0.718904	0.101019	12642.8	17587.9	1.87033	0.11199	2065.25	1005.91	1.48471	0.0840732	1093	701.087	1.78287	0.0638876	1184.75	659.833	1.329	0.0417705	9839	7602.71	1.2423	0.0784954	10261.8	8447.35	1.16092	0.261743	8376.5	7550.41	1.20611	0.200561	1638	1344.45	0.83893	0.0586364	1265.5	1514.49	0.960954	0.86531	1158	1227.55
A017086_01	0.014	1.12869	0.498426	30932.5	26774.3	0.876369	0.36254	22463.2	25810.1	0.819096	0.253459	23899	27410.3	0.993247	0.988308	6813	6841.22	1.22692	0.435122	4571.25	4057.19	2.54899	0.0168667	11166.8	4636.42	0.969138	0.882555	19091.2	19698	0.679741	0.229527	13013.2	21235.4	0.707854	0.212815	12306.8	19879.4	0.579539	0.0462027	1563.25	2379.68	0.434354	0.0115907	835.75	1822.35	0.918406	0.756505	1976	1986.5
A019252_01	0.0106	0.730019	0.0985714	251.75	351.416	0.655982	0.0490087	222.5	337.067	0.576401	0.00945557	218	369.811	0.800605	0.0184129	1634	2050.46	1.52391	0.00103113	2104.75	1397.47	1.83407	0.00107596	2263	1250.42	1.32588	0.0133925	123.75	91.7595	1.37673	0.058218	151.25	106.109	0.960387	0.627448	92	100.321	1.42879	0.00673952	526.75	381.171	3.68786	0.00542334	1070.75	310.433	4.31293	0.00565646	1218.5	304.481
A018626_01	0.00314	1.00149	0.995966	7198	7922.91	1.07362	0.722454	8480.25	8304.69	1.62618	0.125132	10840.8	6951.51	2.25072	0.0217295	659.75	285.249	1.37956	0.00891262	218.75	159.477	1.49738	0.0570674	184.5	120.434	0.835892	0.326543	2976	3671.63	0.85267	0.269637	3485	4514.2	0.90342	0.216788	3714	4471.79	1.19997	0.142201	2033.75	1606.13	0.325633	0.0305124	575.5	2017.22	0.372344	0.0560852	690.25	1893.62
At30023514	0.000774	0.965476	0.828151	2773.75	2958.22	0.295164	0.0134139	725	2634.01	0.357973	0.019364	1054.25	2944.06	1.40727	0.129515	400.5	268.405	2.35048	0.000405614	479.75	199.292	2.36945	0.00539739	366.25	152.334	0.977587	0.581514	1285.75	1331.28	0.397014	0.00227183	527	1361.07	0.605403	0.0108917	823.25	1370.94	3.54708	0.0222993	641	158.044	6.042	0.00160103	863	141.054	7.0629	0.00419344	986.5	138.875
A017311_01	0.000539	0.815691	0.313702	4150	5245.43	1.37753	0.283288	7999.25	5780.61	1.15832	0.541243	6596.25	5714.02	1.26656	0.36882	2867.75	2349.94	2.0158	0.0211933	2683.25	1382.8	2.15712	0.0537742	3013.5	1470.73	1.41247	0.0874473	1338.5	957.053	2.87765	0.00900624	2627.25	876.644	3.28067	0.00289504	3202.25	913.311	3.45924	0.0243051	482	127.817	10.0031	0.00266145	1255.25	125.006	12.6829	0.000912027	1591	127.812
At30023774	0.00456	0.728174	0.112518	2809.25	3759.22	0.299655	0.00437061	1234.25	3739.86	0.293133	0.000969089	1027.5	3416.33	1.90208	0.0285057	834.25	438.907	1.59318	0.11885	496.5	300.944	3.10462	0.0231364	805.5	246.166	1.9412	0.0109556	1483.25	775.135	1.24531	0.319309	1173.5	1036.43	0.767863	0.350995	749.5	1132.61	1.32493	0.226587	659.25	480.88	0.970831	0.901173	528.75	525.928	0.510301	0.0301382	258.75	546.835
A005906_01	0.034	0.796505	0.489501	6362.25	8569.29	1.07627	0.810403	7047.75	7067.16	0.855071	0.496676	7065	8582.74	0.980993	0.8639	2302.5	2274.71	0.820979	0.168393	1458.5	1727.47	1.24153	0.0859632	2334.25	1834.57	1.7082	0.038281	5776.25	3157.22	2.96863	0.00406679	12106.8	3936.64	3.0257	0.00657192	12818.8	4120.06	0.934553	0.338533	2381.5	2493.57	0.648533	0.00619897	1614.25	2558.02	0.651235	0.0539163	1519	2395.23
A018578_01	0.0087	0.820399	0.232322	252.25	305.529	1.38586	0.225051	361.5	267.021	1.29977	0.102605	323.25	259.333	0.905362	0.596672	526.25	617.366	1.46006	0.0767664	548.25	388.404	1.75207	0.0352723	526	304.779	1.30766	0.010541	112.25	86.7609	2.95272	0.000478129	219.25	76.5989	3.17921	0.00615417	196	64.4333	1.45946	0.0135754	98	66.5204	3.90674	0.00171117	258.25	66.7256	5.2753	0.00376143	320.75	64.3269
A203242_01	0.00667	0.859707	0.427542	40951.2	44544.4	0.437938	0.00386051	20251.2	45594.9	0.331903	0.0024874	15044.2	44900.1	1.54349	0.279399	2350.5	1362.86	1.70768	0.0487716	1549.25	868.475	2.46431	0.0159104	2098	848.416	0.976989	0.908262	14663.8	15911	0.734181	0.13446	9512	13662.1	0.506472	0.0245176	6767	14073	0.74322	0.0195511	563.25	751.443	0.951969	0.854868	759.75	764.04	1.1377	0.460714	865.5	788.831
At30026269	0.00259	1.69088	0.0742343	4396.25	2683.56	1.03717	0.80637	2814.25	2491.24	0.526282	0.00113113	1411.5	2711.75	1.72177	0.0191821	1938.75	1110.75	2.00537	0.00825481	1398.5	705.1	2.60327	0.0428982	1492.25	617.717	1.64093	0.00428222	3945.75	2342.36	1.96351	0.000901509	4525.5	2288.39	0.930414	0.635605	2084.25	2296.66	1.23767	0.00849114	1314	1077.12	1.06578	0.776839	1309.25	1121.84	1.02399	0.88623	1327.75	1280.02
A020574_01	0.0476	0.748423	0.648877	107	121.533	0.188003	0.0257799	10.5	57.2933	0.0517819	0.0617075	3.75	51.4548	0.809516	0.542352	433	684.228	2.06158	0.0420514	933.75	484.929	3.64081	0.0993575	1307	411.778	0.161436	no replicates	3	18.5832	0.575176	no replicates	11	19.1246	0.0470231	no replicates	4	85.0646	0.64889	0.0271132	363.25	556.649	0.967451	0.920255	603.75	577.166	0.659421	0.165597	383.75	562.358
A203278_01	0.00894	1.70951	0.511351	1607.5	1656.87	0.890949	0.855267	742.25	1546.96	1.1263	0.862621	1112	1576.12	3.08617	0.00228917	1273.5	424.468	1.4559	0.111102	320.75	240.113	1.63465	0.112795	350.75	198.504	1.65952	0.0775693	642.75	371.284	1.26059	0.237593	581	483.019	1.12913	0.339314	506.75	502.982	1.29071	0.555142	1694	1395.99	0.343873	0.0961801	454.25	1691.74	0.214522	0.0485929	274.5	1710.3
A018895_01	0.00561	1.03566	0.867103	915.75	858.5	1.15382	0.527037	924.5	714.774	1.37191	0.117002	1281.25	892.038	0.998931	0.996078	747	786.625	1.42772	0.0614079	885.5	617.965	2.28228	0.00134101	1065.5	487.135	0.742778	0.00471073	350.5	467.001	1.13641	0.177022	496.75	432.963	1.44332	0.0487131	724.5	502.136	0.731682	0.00117725	209.75	283.918	0.798288	0.39512	159	200.428	0.863928	0.237583	225.25	255.827
A016266_01	0.00883	0.930677	0.431785	5024.5	5465.37	0.87672	0.215908	4834.75	5528.3	0.917725	0.416039	6007.75	6160.54	1.36308	0.110955	1188	836.812	1.63921	0.00225872	1068.25	651.624	1.91912	0.028935	1095	572.934	1.07361	0.251298	3599.75	3407.03	0.773303	0.0720831	2955.25	3802.99	0.823462	0.0035472	2770.25	3329.51	1.23705	0.00600098	473.5	382.99	0.839842	0.166757	403	457.521	1.12831	0.556443	381.5	341.47
At30026820	0.0312	1.26671	0.445817	3085.75	2378.87	1.45461	0.223279	3203.75	2298.73	1.30543	0.188563	3349	2655.84	1.99515	0.0029472	2011.25	1014.15	1.84844	0.000744065	1263.75	677.394	1.8929	0.0320584	1130.75	599.106	0.975475	0.740092	1410	1462.69	2.11363	0.000419357	3109	1480.27	1.84846	0.00765393	2705.5	1445.16	1.80588	0.0150276	2636.25	1375.36	1.12771	0.42137	1653.75	1469.67	0.976162	0.921862	1373.5	1478.05
A016513_01	0.0134	0.701223	0.0176984	2219.5	3178.16	0.295256	0.00348636	978.5	3384.97	0.404643	0.00496935	1414.5	3387.11	0.875806	0.10567	811.25	924.384	0.992795	0.86582	672.25	693.127	1.49159	0.0130152	910.75	606.041	0.915439	0.582981	2161.5	2485.47	0.380601	0.00893049	963.5	2722.99	0.339274	0.0127961	912	2930.21	0.955091	0.706142	715	784.491	0.525088	0.0228759	472.25	927.735	0.710198	0.00502958	590.25	836.939
At30027239	0.0437	0.827568	0.347389	1494	1759.65	0.865898	0.372396	1405.25	1605.47	0.852936	0.398548	1571.75	1703.83	1.00568	0.976225	1461	1549.98	2.20321	0.0145781	1811	837.465	1.64535	0.188196	1287.25	783.865	1.37083	0.180859	793	611.184	1.7446	0.0667959	989	556.914	1.97794	0.0464034	1185	610.255	1.63334	0.0229524	505.25	315.144	4.73577	0.00353199	1308.75	275.798	3.32595	0.0180395	838.5	254.639
A018478_01	0.014	0.636103	0.314176	910	1303.22	1.48263	0.228269	1670	1201.34	1.53888	0.169623	2069.5	1387.77	1.32168	0.026667	107.25	78.9948	1.71587	0.0191301	88.25	50.5933	2.51517	0.0140246	121.75	46.2558	0.954625	0.815796	216.25	245.513	3.25439	0.00258202	909.75	289.605	4.16306	0.00271939	1057	275.618	2.10163	0.190988	115.25	43.3827	7.24796	0.00224526	328	44.8487	9.90251	0.00531382	283.5	28.5262
A019174_01	7.99e-06	1.0842	0.167394	2093.5	1898.78	1.51181	0.027248	2903	1821.49	1.39368	0.0303151	2806	1905.39	1.32429	0.0414346	2179.25	1641.49	1.48019	0.00222015	1525.25	1009.04	1.73905	0.0110417	1662	945.646	1.09544	0.26385	954	887.845	1.59147	0.0352179	1391.25	901.069	1.59426	0.0242065	1399	890.81	0.774161	0.1334	416.5	534.693	0.619391	0.0571571	309.25	509.867	0.615665	0.0208763	347	561.124
A017173_01	0.000237	0.942617	0.685662	1061.25	1072.12	0.94635	0.735157	888.75	955.15	0.845686	0.248277	949.5	1077.12	1.50707	0.0450421	566.25	352.346	1.49709	0.013982	357.75	235.575	1.76514	0.0065882	363.25	203.422	0.891119	0.0879972	685.25	784.657	0.687632	0.000626543	577.25	844.878	0.783206	0.0156758	642.5	844.377	1.09453	0.486697	489	437.667	0.908187	0.134218	355	387.822	0.667338	0.0289748	305.5	455.088
A017936_01	0.0024	0.575006	0.236402	1919.5	3621.25	0.17989	0.00641465	570.25	3351.28	0.108071	0.00649002	432.5	4348.53	1.97403	0.0130751	595	273.258	4.13052	0.0147356	664	142.819	9.83098	0.00607774	1276	126.172	2.41081	0.00466127	1795	767.075	0.689657	0.141723	639.25	1000.94	0.575842	0.195296	429.75	903.901	1.76788	0.0475814	417.25	262.796	0.781209	0.518756	186.75	280.647	0.619561	0.392969	140.25	280.603
A015541_01	0.00936	0.906312	0.383307	3764	4033.29	1.09999	0.346063	4293.5	3921.53	0.978177	0.851595	3954.25	4046.75	1.30285	0.0479821	389.75	306.012	2.0711	0.0294265	386	176.465	2.08623	0.109866	376	164.752	1.02403	0.858569	972.75	981.429	1.22824	0.131006	1170.5	933.801	1.59178	0.0253395	1519	933.017	2.26006	0.0382273	238	98.2951	4.56008	0.00445417	472	96.9579	5.53989	0.000884548	570.5	98.7566
A018876_01	0.000774	0.765998	0.437018	110.5	132.392	1.78774	0.0552365	295.5	140.603	1.32351	0.246189	224.75	152.383	0.861655	0.464819	172.75	212.795	1.72883	0.0127355	248.75	141.443	2.09722	0.00473905	247.25	116.833	1.69709	0.0539388	637.5	392.438	0.733912	0.268484	233.75	373.288	0.748746	0.152775	244.75	368.715	2.91713	0.052524	223.5	66.6769	9.65692	0.00122919	693	66.0289	5.35808	0.00339967	371.5	76.9046
At30028708	0.02	0.796054	0.0267503	4707.25	5905.26	1.35813	0.011796	7292.25	5342.05	1.41119	0.104578	6155.25	3840.64	0.956527	0.819022	815.25	861.192	1.55032	0.116017	847.75	525.633	1.95123	0.0412177	980.25	532.476	0.821806	0.284228	1184.5	1330.42	2.05349	0.00776827	3874.75	1962.42	2.60769	0.0155746	4718	1909.28	1.61767	0.124111	249.25	144.111	3.14247	0.000790567	406.75	127.69	4.13135	0.00299317	480	118.854
[truncated: 5 more columns]

## Sheet: Up in both(75)
ANOVA:1-12h any time point 2x up BOTH shoot and root (by both)
Col and ein2 hypoxia
Strain ()*S		Columbia				Columbia				Columbia				Columbia				Columbia				Columbia				ein2				ein2				ein2				ein2				ein2				ein2
Organ ()*S		Root				Root				Root				Shoot				Shoot				Shoot				Root				Root				Root				Shoot				Shoot				Shoot
Time (hours)	ANOVA	0.5				3				6				0.5				3				6				0.5				3				6				0.5				3				6
Systematic	P-value	Normalized	t-test P-value	Raw	Control	Normalized	t-test P-value	Raw	Control	Normalized	t-test P-value	Raw	Control	Normalized	t-test P-value	Raw	Control	Normalized	t-test P-value	Raw	Control	Normalized	t-test P-value	Raw	Control	Normalized	t-test P-value	Raw	Control	Normalized	t-test P-value	Raw	Control	Normalized	t-test P-value	Raw	Control	Normalized	t-test P-value	Raw	Control	Normalized	t-test P-value	Raw	Control	Normalized	t-test P-value	Raw	Control
A001567_01	0.0105	1.00797	0.970198	5525.75	5110.07	2.46866	0.0253564	13283.2	5179.58	1.73204	0.135203	11231	6141.82	0.862142	0.708758	8995	12295.6	2.76006	0.0421877	20466.5	8384.53	4.362	0.00903487	28768.5	7588.06	1.8117	0.00961134	2974.25	1621.21	6.82302	6.15372e-05	9494.25	1411	5.92077	2.73839e-05	8441.5	1425.55	1.41673	0.00601352	1540	1102.66	5.58704	0.000234662	6018	1108.6	6.26148	0.0026374	6636	947.769
A004431_01	0.00867	1.73196	0.173205	1828.5	978.065	8.82399	0.0207825	11677.5	1225.58	5.07754	0.0497952	7225.75	1237.35	0.965491	0.922387	12778.8	16826.1	2.82155	0.0753118	26007	11092.2	2.79595	0.0312069	24142.5	10039.8	4.16643	0.00424124	271.5	66.944	48.7792	0.000579663	3427.75	69.5201	43.0211	0.000603483	2640	59.5062	2.04431	0.0088219	534.75	252.741	5.61961	0.00146985	1975.75	340.178	9.34845	0.0208901	3513.5	256.858
A003521_01	0.0349	2.00626	0.0861757	1044.75	528.707	8.46151	0.00765319	4433.25	572.671	7.46113	0.0186812	5465.5	606.239	4.30964	0.00475916	401.5	95.5456	2.15496	0.17935	124	60.0576	2.20173	0.0615292	128	58.3061	0.804629	0.585382	458.25	623.538	5.24627	0.0288418	2685.25	553.699	6.61853	0.00997555	3467.25	472.282	1.3702	0.134795	1334.75	863.309	0.551782	0.189103	337.25	763.593	0.520021	0.288145	346.25	654.735
A002733_01	0.0054	0.745581	0.0813915	11480.2	14926.6	1.31135	0.180886	27349.2	21367.8	1.52402	0.0240923	31386.8	20033.9	0.869967	0.39165	12517	14871.1	1.43301	0.0642624	12732	9355.32	1.52602	0.0395462	15541.5	9796.26	1.22316	0.00581281	10200	8268.17	1.69719	0.0642856	13913	7658.6	2.36368	0.00422792	18372.8	7426.56	1.36582	0.0139356	5227.75	3951.89	1.64149	0.0100977	7463.5	4735.52	2.90597	0.000288238	10342	3522.42
A200410_01	0.0145	1.44703	0.144304	1471.5	1037.05	2.22321	0.0018572	2516.75	1173.95	2.50663	0.0175604	3023.75	1212.65	2.66946	0.00479742	4215.5	1557.44	1.47876	0.143312	1711.75	1039.33	1.13316	0.550617	993.25	875.911	0.610053	0.0650457	292	469.777	3.03384	0.0157836	1821.75	589.943	2.3288	0.0595573	1395.25	534.042	0.755114	0.061831	1816.5	2396.53	0.430538	0.0168071	1179	2735.06	0.316569	0.0351864	811	2227.93
A203438_01	0.0374	2.10237	0.00557302	454.75	211.796	2.97506	0.00172158	619.75	209.353	3.37885	0.00199715	896.5	252.82	1.94993	0.029548	556.25	297.688	1.33756	0.120309	252	176.805	1.12859	0.483456	194.25	178.331	0.685629	0.0115414	106.5	154.43	3.4723	0.00118153	661	195.929	2.94895	0.00578966	542.25	175.17	0.923569	0.390509	245.75	258.925	0.599047	0.130996	189	315.772	0.479932	0.0745439	124	239.637
A004707_01	0.0137	1.03223	0.931861	1741.25	1753.94	12.1344	0.00670972	20770.5	2149.38	10.925	0.00702259	21179.8	2331.78	1.30114	0.321247	9193.25	8030.71	4.34403	0.00759759	22415.2	5834	6.02516	0.0128347	28055.8	5507.95	2.56336	0.0064938	1792.75	661.594	38.0966	0.000139477	24678	643.629	63.9355	0.000194117	34406	529.281	3.10756	0.0604216	16287	4669.59	15.5485	0.0027886	59199.2	4637.68	20.332	0.00194047	65434.5	3685.43
A001541_01	0.000234	11.45	0.018226	1874.5	195.8	0.701945	0.445934	100	176.515	0.5123	0.316096	57	168.145	4.46771	0.0147565	1113.25	247.286	0.783802	0.714417	129.5	138.383	0.846625	0.0882854	121	141.851	0.671363	0.381955	1098	1723.31	0.333895	0.0230221	512.5	1643.4	0.0958938	0.00272244	155.5	1498.67	0.82182	0.429606	4258.25	5473.72	0.0915019	0.0185134	479.75	4976.89	0.0385631	0.00567086	164.25	4660.88
A000753_01	0.0349	1.60205	0.369843	4937.75	3002.1	6.41829	0.0211428	17895	3215.1	8.85614	0.00566777	24284.5	2918.88	2.78867	0.018592	531.5	183.104	2.33743	0.0815537	317.75	116.072	4.62672	0.00282034	500.25	105.917	0.45549	0.0154972	2076	4725.33	2.55363	0.0440371	12082	4719.81	4.2062	0.00765372	19787	4325.47	2.26095	0.104004	1871.75	547.163	1.44445	0.392574	946.25	618.903	1.96416	0.237428	1404	588.07
A000763_01	0.018	1.21952	0.569895	445.5	327.272	2.13213	0.040667	640.5	283	1.24629	0.576954	503.5	361.158	1.3416	0.467375	356	237.705	2.45973	0.0353841	411.75	167.748	4.72887	0.012981	686.75	151.66	1.57949	0.0368346	1600.25	982.733	1.12675	0.272342	1019.5	909.519	1.48772	0.125617	1143	726.685	1.19723	0.175789	521.25	455.114	0.658332	0.455535	326	540.318	0.467425	0.139886	195	466.46
A004056_01	0.0282	0.67261	0.299474	705.5	1173.41	2.48552	0.0440052	2410.75	978.169	3.94064	0.00554503	4338.5	1142.34	0.910672	0.651249	335.5	358.516	1.86877	0.091733	473	243.751	1.75343	0.0941917	339	211.167	0.746724	0.113029	276.25	378.821	2.39499	0.0221603	1048	435.137	4.139	0.00461199	1788.25	390.494	3.87927	0.035995	810.75	153.58	7.611	0.000921952	1308.5	157.148	7.68597	0.00680734	1363.5	157.821
A200847_01	0.0419	0.944509	0.804385	950	1037.83	2.32494	0.00999314	1991.75	890.77	2.23139	0.0110177	2157	969.246	1.24192	0.0587499	476.25	377.097	1.3453	0.0260994	326.75	238.275	1.43007	0.0997212	313.5	218.628	1.22899	0.0485343	539.75	441.806	2.93006	0.000781068	1260	441.63	3.19887	0.000358458	1401.25	429.694	2.32536	0.00278712	581.5	245.114	1.7898	0.00616354	512.5	303.481	1.76433	0.0862617	459.25	251.786
A003480_01	0.000183	4.66416	0.00434026	12281.5	2612.23	0.769453	0.357936	2281	3007.32	0.592347	0.0256038	1141.5	1724.35	6.68864	0.000252232	12848.2	1844.13	0.793493	0.312147	1096.5	1299.94	0.593848	0.103111	713.25	1048.84	0.686111	0.240732	4024	6587.76	0.443224	0.0185504	3643.5	7868.47	0.164325	0.000368154	1462.75	9174.28	0.708974	0.0270598	2380	3250.37	0.228895	0.00872141	816.75	3200.2	0.168114	0.00329701	668.5	3503.77
A002133_01	0.000801	1.26979	0.212249	501.5	380.163	3.01694	0.0149135	971.5	328.142	3.10547	0.00306863	1127.75	367.236	1.03936	0.604726	1139.25	1098.89	1.59891	0.0024543	1339	845.122	2.1375	0.017002	1618	756.689	1.03717	0.458504	379.25	372.724	0.7182	0.0887145	232	326.582	1.50986	0.0845577	402.75	252.779	0.961237	0.787067	254	267.426	0.982596	0.948781	274.75	263.836	1.08051	0.753351	268	238.845
At30005506	0.04	1.36205	0.251033	7322.25	5629.38	3.67198	0.00237355	21294.8	5693.59	2.11138	0.0221519	11868	5607.39	0.977055	0.902462	5457	5422.07	2.27944	0.0164577	7884.25	3551.21	2.66924	0.0255593	7918.5	3174.16	1.85659	0.0503036	3218.25	1598.86	8.43372	0.00418557	14588	1610.8	6.23083	0.00925103	9828	1235.25	1.20176	0.361638	1205.25	864.293	3.30474	0.00916508	3527.75	971.212	5.23384	0.00281141	5163.25	930.233
A003567_01	0.00629	1.3569	0.0171579	47321.2	34683	1.88773	0.0210335	58939.2	32313.3	1.48938	0.100643	49925.2	32960.9	1.07803	0.813424	20739.8	23207.4	3.99956	0.0216454	48512.8	15228.6	4.12162	0.0417743	46595.5	14133.8	1.73717	0.0747341	18020.5	10046.8	5.89105	0.00939608	45725	6713.41	5.01954	0.00300946	39570	7034.31	1.85066	0.00390699	1886.5	1028.85	11.8759	0.00292626	14665	1053.27	23.9816	0.00344701	27609.5	917.511
A001237_01	0.0462	1.44658	0.00195187	29571.5	20351.5	2.74401	0.0110375	49974	17754.5	2.04434	0.0204901	37787.5	17720.7	1.07685	0.700668	8298.5	7650.98	1.641	0.0115673	8639.75	5298.69	1.53244	0.0269419	7847.5	5210.33	1.601	0.0162095	19951.5	12428.5	4.57283	0.000919351	44816.2	9544.89	3.13697	0.00383407	31951.8	9429.01	1.19804	0.0104035	2703.25	2274.66	2.23897	0.00229841	5315.25	2420.55	2.9278	0.00136671	6062.75	2032.01
At30006040	0.042	1.43983	0.325529	1129	793.258	4.0977	0.0212024	3413.25	921.724	4.08293	0.0438162	3376.75	852.629	1.29856	0.620726	184.5	161.282	4.11356	0.0214426	379	115.523	4.72633	0.0273065	432.5	118.09	1.91336	0.163365	1183.25	687.236	9.49913	0.0180893	6763.25	740.894	8.31231	0.0315215	5606.5	525.832	3.1148	0.133299	256.5	70.2043	16.5553	0.0290358	1204.25	78.1727	22.4402	0.0271083	2491	96.0733
A021067_01	0.000127	2.01589	0.0450456	14219.5	7931.5	2.08171	0.0967789	16646.8	8368.86	1.6112	0.228161	14535	8778.74	1.93765	0.121385	13022.8	7196.16	1.8287	0.028211	9000.75	5210.22	2.43378	0.0282472	11028.5	4670.81	1.14414	0.54051	13109	11980.9	1.43354	0.189093	16171.5	11567	0.876492	0.464138	10277.8	11552.8	0.824154	0.298378	13239.2	15755	0.443113	0.0759557	8030.25	17044.4	0.655941	0.400432	8990.75	13483.5
At30006958	0.00905	1.06429	0.714266	17958	17367.2	2.0777	0.104528	37428.5	17568.6	1.83124	0.106249	32264.2	17778.3	0.989704	0.971445	8607.75	10256.6	2.15427	0.0600042	14200.8	7437.96	2.56041	0.0424812	17560.2	7474.64	0.953423	0.62832	5538.25	5746.76	4.53295	0.00213297	22119.2	4941.22	4.44471	4.81158e-05	21555.5	4981.55	1.87442	0.0528792	1013.5	563.178	6.27951	0.0012913	4559.25	764.461	12.6583	0.00275046	8595.75	685.601
A000063_01	0.00158	1.48486	0.0438215	5420.5	3651.9	1.87459	0.0232829	6866	3669.26	1.81191	0.045819	6364.5	3252.61	1.106	0.312636	2911.75	2656.05	1.62682	0.0127505	3085.5	1953.75	1.92766	0.0271368	3257.25	1716.64	1.33953	0.00269751	2448.25	1811.42	2.84992	2.07102e-05	5810.5	2053.4	2.40707	4.10422e-05	4990.75	2063.23	2.17143	0.0273794	3082.25	1381.93	3.75971	0.00170474	5552.5	1511.45	4.09944	0.00238713	5546	1407.61
A000827_01	0.0282	1.63625	0.157314	7215	4539.05	11.0456	0.0102945	45662.8	4431	6.4806	0.0279635	32371.8	5036.29	1.11166	0.815649	11794.5	12943.2	6.74578	0.0103903	41796.8	7796.58	11.1984	0.0089091	65442.5	7333.24	4.66765	0.00706136	2756	563.08	31.9561	0.00036955	22925.5	679.919	36.5623	4.81357e-05	27080.8	689.09	2.06514	0.0936072	765.25	343.637	14.7577	0.00602945	6605.25	376.901	39.8994	0.00762839	17803.8	361.431
A007692_01	0.00526	0.989568	0.981321	272	314.471	5.78481	0.011108	1530	331.994	1.80371	0.352251	422	286.497	0.954624	0.724598	347.75	378.492	1.85061	0.167013	462.5	227.163	2.31067	0.145811	544	242.673	1.12572	0.667322	24	24.5609	26.3307	0.00190369	969.5	36.1924	17.6023	0.00231688	633.5	29.2565	3.12004	0.187489	1549	172.225	10.9256	0.0141126	2495.5	158.795	6.81339	0.0558917	1573.25	148.794
A006860_01	0.0054	1.0953	0.279892	188.75	174.903	2.40754	0.00747516	382	171.032	3.01696	0.00412237	575.25	189.164	1.08484	0.707967	70	69.8597	1.80244	0.147186	69.25	36.8415	2.65756	0.0546192	109.75	39.2616	1.56289	0.0227209	89.25	54.0766	7.68575	0.00019734	558.5	69.2851	8.69365	0.000189961	538.5	66.7912	1.37446	0.285699	21.5	16.3116	5.01543	0.00666096	82	16.6028	9.37261	0.00752068	154.75	16.1595
A007031_01	6.66e-08	7.15328	0.00108312	495	69.0681	3.29334	0.000638366	191.75	59.3492	2.04341	0.0173207	146.75	66.1303	1.74037	0.0516385	629.25	389.302	4.43492	0.00843869	1344.25	292.587	14.9279	0.00382004	3677.25	230.445	1.46736	0.228188	421.25	309.434	0.839324	0.558064	241	320.931	0.346438	0.0554167	94	290.28	0.604048	0.182313	734.75	1158.72	0.202184	0.0815319	346.25	1211.61	0.166736	0.0105573	208	1237.09
A006615_01	0.0116	1.02058	0.961229	818.75	850.395	3.45338	0.0147811	2519.25	780.048	3.28165	0.0101985	2574.25	829.882	0.701936	0.0334721	124	174.343	1.05844	0.798126	117.5	103.095	1.54293	0.0421239	147.75	93.2569	2.21868	0.0239842	375	166.19	8.48096	9.54807e-05	1561	180.237	11.7346	0.00021034	2210.5	185.14	1.17375	0.774179	179.25	125.135	3.08647	0.0096529	381	120.949	2.59071	0.0209901	296	120.3
At30009935	0.0469	1.21649	0.461164	374.5	297.473	3.12255	0.00416203	747	251.014	3.39324	0.00672839	1053.5	312.312	1.31616	0.185971	420	333.542	1.64649	0.0198073	345.25	220.136	2.23844	0.037854	390	174.431	1.33516	0.0179429	379.5	287.448	2.10689	0.000487067	753.25	355.449	1.98507	0.000552489	818.25	419.445	1.36606	0.203174	841.5	617.892	1.20113	0.169731	594.5	500.223	0.670877	0.154931	383.75	597.034
A201396_01	0.00317	0.836723	0.583512	4096.25	5037.97	2.08111	0.0211051	8478.25	4550.59	1.90935	0.0161935	8951.5	4952.98	1.25532	0.0902383	787.5	608.474	1.4421	0.00190864	582.25	401.002	2.04279	0.0206526	707.5	341.768	1.23456	0.209397	1774.75	1539.01	2.98683	0.000563151	4209	1448.12	3.77466	0.00115179	5471.75	1427.57	1.94445	0.073491	562.5	283.08	3.91028	0.00498127	1139.5	294.638	5.10986	0.0146266	1612.25	330.637
A008712_01	0.00117	1.90843	0.00115381	4688.25	2486.17	1.40803	0.238045	3668.5	2555.68	1.25809	0.249182	3528.75	2621.12	1.9337	0.0330254	4506.75	2284.03	2.26063	0.00991868	3253.75	1454.12	3.19076	0.0190608	4088	1352.3	1.39833	0.132764	4624	3434.53	1.47394	0.0441613	5364.5	3659.18	0.913867	0.13032	3348.75	3661.48	1.0406	0.871544	4286	4367.05	0.308511	0.0970307	1733	5457.13	0.412731	0.119608	2199	6195.45
At30011053	0.00127	0.819298	0.633491	1488	1822.81	2.74656	0.00364147	4319	1657.31	2.80576	0.00181676	4233	1581.35	0.934702	0.786904	95.5	96.625	1.66211	0.030756	116.75	68.4072	0.479407	0.614527	93.75	58.2323	0.700057	0.0122237	233.25	332.968	6.77398	0.00365811	2250.75	336.182	6.87409	0.00493038	2633	355.195	8.88234	0.00451804	499.25	38.9734	12.4556	7.26703e-05	447.75	36.8429	11.3581	0.0147668	411.75	32.3101
A006320_01	0.0442	1.14119	0.771186	2885.5	2729.12	5.05372	0.017244	9761.25	2281.42	5.58997	0.014951	11023.5	2200.58	1.71058	0.118043	196.5	115.056	2.55022	0.040996	185.5	76.0559	3.04901	0.0728114	218.25	72.7047	1.05734	0.583892	877.25	831.975	4.69737	0.00222244	3743.5	789.743	8.80507	0.00192693	7603.25	779.987	4.20406	0.0670003	527.5	75.6559	15.6557	0.00281181	1553.25	83.1072	23.4173	0.0100213	1895	74.4777
A024344_01	0.0462	1.27067	0.125231	2157.75	1694.36	2.94987	0.0123137	4574.5	1570.53	2.02438	0.0983389	5031	2127.98	0.963041	0.812994	4196.75	4601.94	1.68547	0.0366599	5574	3365.43	2.04936	0.020099	6358.75	3094.12	1.79454	0.0595331	1000.5	581.741	5.2753	0.00102879	2626.25	512.729	4.41751	0.00686052	2100.25	540.314	1.2875	0.156232	896.25	693.607	2.03895	0.0124765	1523.25	776.26	3.13857	0.00284118	2108	693.487
A007433_01	0.0282	1.56495	0.0976417	11446.8	7181.61	3.26646	0.0176787	23975	6685.74	1.74488	0.0629966	13172.5	7426.1	1.30888	0.325723	1020	780.644	3.63282	0.00983674	1705.75	514.333	5.4991	0.0188994	2359	497.558	1.84222	0.00579254	3903.5	2078.55	7.80834	0.000916318	15664.8	1949.55	3.50298	0.002292	7734.75	1969.72	3.37306	0.16903	1348.25	242.711	10.2607	0.0271204	3110	280.72	21.3167	0.0135765	4492.75	230.203
A009836_01	0.0328	0.724343	0.107743	6255.25	9248.75	2.21848	0.0365228	19070	9173.23	2.60567	0.0145241	22941.8	9165.55	1.11082	0.663569	5946.25	5506	1.87304	0.0337831	7179.75	4078.39	2.32715	0.0360218	8885.75	3977.76	1.24915	0.0242181	2069.5	1673.88	2.73474	0.00232538	5004.5	1785.26	6.19597	0.000106678	10511.8	1659.53	1.56629	0.0800379	1154.25	701.971	2.68677	8.8431e-05	2051.5	774.465	5.22916	0.00177871	3336	655.139
A011459_01	0.0462	0.809049	0.585599	669	843.186	11.8682	0.00122643	10318	1002.49	16.7662	0.00213807	18500.8	953.067	1.23461	0.766839	109	86.197	1.4164	0.514354	90.5	65.239	1.51366	0.500119	85.25	54.4717	1.36584	0.0129802	343	253.535	14.3708	0.000743967	4556.25	301.987	33.9438	0.000149693	10514	288.117	3.14834	0.247165	207	28.0486	13.1387	0.00387236	456.25	31.8688	12.4908	0.0255812	580.25	34.2434
A010805_01	0.0479	1.14936	0.445027	3262	2787.68	1.12428	0.443594	2440.5	2228.37	1.22705	0.0338517	3501.25	2861.4	1.12246	0.221646	5091.25	4546.17	1.49836	0.0115799	4531.75	3119.56	1.88522	0.0249014	5689	3052.75	1.53645	0.00288254	1405.25	939.788	2.48423	0.000542989	1742.75	706.61	2.36263	0.00309488	1938	810.03	0.972548	0.818061	556	591.449	1.22857	0.0135056	856.75	699.048	2.61037	0.0100323	1584.25	582.686
A009766_01	0.0109	0.412927	0.0885142	1300.75	3726.96	1.23649	0.448478	3219.25	3035.45	1.36798	0.20501	4141.25	3350.57	0.774925	0.242128	577.25	766.448	2.05051	0.00589061	992	494.587	2.53079	0.0274612	1077.75	449.562	1.19894	0.324812	1430.25	1330.25	2.14109	0.0226299	2094	1025.71	2.79382	0.0267861	2305.25	882.985	1.48122	0.0444669	400	284.12	4.17734	0.00929467	1537.75	354.377	3.66183	0.00790172	1174.5	346.331
At30014118	0.0136	1.54976	0.019883	648.25	407.158	2.756	0.00360732	1037	353.599	2.61339	0.000512035	1198.75	443.763	0.80731	0.124137	596	732.237	1.85324	0.0237643	992.25	544.082	1.95875	0.0312359	902.25	452.99	1.25556	0.0340223	209.75	164.828	3.93615	0.000560976	660.5	167.872	3.52392	0.000260267	611.25	167.254	1.98098	0.134151	71.25	33.4216	4.85524	0.0259652	185.75	38.8624	7.92922	0.00326967	316.75	38.0997
A010537_01	4.55e-07	4.48613	0.0127831	317	81.6385	1.78692	0.19901	145.75	74.436	0.857034	0.779938	71	86.0076	2.94147	0.00402921	311.5	105.917	1.93669	0.164704	113	55.4439	2.54377	0.0315073	163	59.5864	0.828303	0.551479	259.25	349.952	0.312048	0.00482817	105.5	340.102	0.148475	0.00064867	46	312.361	0.554022	0.0334603	504.5	893.961	0.0799133	0.0103523	73.75	1021.3	0.0344167	0.019062	39.25	1285.46
A010590_01	0.00158	0.95416	0.878071	1315.5	1418.82	1.74252	0.102382	2328.5	1419.16	2.10293	0.0661492	3393.5	1563.7	1.31353	0.0995144	1038.25	781.731	1.25507	0.0799507	745.5	591.287	1.10321	0.27691	629.75	558.388	1.27975	0.0285794	710.75	562.826	3.63141	0.00194935	2473.25	660.678	3.33126	0.00166042	2221.5	644.402	2.49125	0.00464704	1592.25	614.137	2.09887	0.00262801	1381.25	653.839	1.96475	0.0149009	1133.25	564.972
A201818_01	0.0027	0.899735	0.59235	11788.2	13603.7	2.06156	0.0160873	23270.8	11968.6	1.85007	0.00336843	21865.2	12053.5	1.34259	0.221105	2208	1636.82	1.38047	0.176761	1544	1091.39	1.2953	0.433093	1363.25	1034.08	1.12561	0.0212023	10970	9760.61	2.17056	0.000340641	21194.5	9808.96	2.46769	0.000526496	22968.2	9137.3	2.73375	0.00593303	7414	2664.45	4.11592	3.86857e-05	11911.8	2924.66	2.98044	0.0177127	9267.25	2932.42
A011912_01	0.0102	1.35961	0.126599	18841.2	13308.8	3.46351	0.00881729	41010.2	11020	2.28883	0.0312289	30049	12454.8	0.912549	0.660876	19007	21757	2.66146	0.0215834	36274.2	14160	2.89455	0.0175997	39636.8	14692.8	1.63223	0.0114957	6605.25	4092.79	5.86849	0.00122704	22045	3579.49	4.96782	0.00117555	18739.5	3529.03	1.66151	0.0263036	2525.75	1418.4	5.87856	0.00185778	8598.5	1390.79	11.3106	0.00067499	15774.2	1326.04
At30016475	0.0235	0.620683	0.0762873	3041.25	5362.71	2.03374	0.045803	9745.25	5028.44	3.28095	0.00758017	15735	4957.48	1.09556	0.680625	273.25	240.367	1.77588	0.037701	265.5	149.014	2.16534	0.0685036	304.5	139.773	1.03222	0.830276	1324	1326.11	3.39054	0.00330062	4336.25	1295.41	7.1544	0.00228333	9352.75	1330.51	1.60371	0.540783	150	55.7236	7.06905	0.0584196	538.5	54.1057	14.775	0.0104556	737.5	53.0646
A022193_01	0.0479	2.76838	0.0332015	1339.25	494.299	3.98401	0.002673	1708.75	442.167	3.81442	0.00664707	1855	477.658	1.58895	0.171045	118.75	74.8128	2.60375	0.0327523	119.5	40.8341	1.76063	0.148955	81	42.4348	0.956294	0.801845	166	174.599	6.63962	2.9964e-05	1257.75	192.272	5.85312	4.55912e-05	1026.5	174.428	3.10392	0.111789	167	21.2692	17.5389	0.00150921	421.75	22.764	9.66025	0.0165508	266.25	26.3466
A011227_01	0.0137	2.16137	0.136359	93.25	36.4191	2.72444	0.00382827	104.75	39.35	4.71632	0.00601584	123.5	28.4673	0.991819	0.973657	4083.75	3958.71	3.42663	0.0137169	8912.25	2553.54	1.89338	0.172301	4440.5	2364.99	3.17088	0.0278463	194.25	53.4823	4.91352	0.00667199	215.5	44.0035	6.4404	0.00269439	223.25	34.7418	1.27334	0.0909074	919.5	691.685	10.5199	5.46614e-06	7352	699.967	13.8589	0.000126923	9737.5	712.145
At30017554	0.0027	1.49831	0.148202	384	249.797	2.96397	0.0207976	604.75	175.777	2.0818	0.0160983	455.5	232.816	1.46954	0.0423292	564.75	390.656	1.73367	0.0325486	478.75	281.947	2.20423	0.0254661	531.25	246.277	1.28694	0.103424	444.25	360.574	1.46041	0.0561526	492	357.12	1.42309	0.0497814	460.5	341.907	1.0496	0.437086	442.75	434.813	1.0867	0.715127	569	583.45	1.27733	0.354146	531.5	495.616
A010949_01	0.0105	0.498806	0.025159	684.25	1413.4	1.80091	0.000692514	2701.5	1510.93	2.43647	0.00014491	3409.5	1380.73	0.925192	0.466772	528	565.376	2.29145	0.0100342	741.25	317.667	4.07438	0.00247449	1212.5	293.807	1.21428	0.0711491	370.25	309.689	3.96084	0.000745874	1574	405.369	8.74472	0.000346429	3556.75	414.313	1.76784	0.0659104	135	80.6612	4.54543	0.0100587	463	122.226	6.54512	0.0210833	582.5	115.474
A013951_01	0.0479	1.48324	0.10899	2327.25	1594.82	1.32655	0.0649667	1657	1315.04	1.40537	0.185513	2449.25	1634.46	1.46115	0.0628103	1338.5	883.122	1.35126	0.0944994	944.5	672.827	1.4343	0.0230558	851.75	589.945	1.27622	0.00327307	1058	826.173	2.44717	0.00141297	2147	863.849	1.85475	0.00419191	1626	887.331	1.26984	0.408611	442.5	341.912	2.12439	0.00538765	714.5	346.133	2.36773	0.0290961	683.75	296.414
A012880_01	0.00158	0.733817	0.158722	18236.8	27320.1	1.12228	0.372683	24747	24003.5	2.15742	0.0207753	45481.2	23115.8	1.3938	0.66539	3334.5	1478.8	2.20213	0.0683636	2511.75	1008.9	2.92449	0.0916869	3168.25	1009.63	0.747088	0.0899877	7384.5	9633.83	0.853737	0.452567	7992.75	8877.38	1.33972	0.125077	13426	9231.48	0.373793	0.0824792	909	2611.37	0.311346	0.0115544	856	2783.08	0.605374	0.0883435	1608.5	2675.82
A202273_01	0.0051	0.903437	0.79435	309.25	354.261	3.19964	0.0239761	768.25	267.658	3.28542	0.0111108	1044	334.999	1.34399	0.0689416	68	50.4891	1.78254	0.118311	52	28.5978	2.0206	0.026793	68.5	31.7129	1.25639	0.155068	119.5	95.0132	6.27496	0.00320895	585.5	88.3252	6.76126	0.000469136	807.5	107.334	3.40069	0.0783259	167.5	26.987	6.33737	0.00385851	146.25	20.9947	7.47729	0.0379106	211	26.8722
A013719_01	0.0328	1.75442	0.0560353	3670.25	2101.01	8.17994	0.0125541	18906.8	2145.69	4.63565	0.0220722	6482.25	1238.49	1.11314	0.512898	27042	25590.7	2.67099	0.0274689	41632.5	16328.2	2.76284	0.0528255	38954.8	14853.6	1.81707	0.0096252	970.5	581.673	25.1469	4.57577e-05	19899.2	788.984	22.3115	2.95455e-06	18098.2	790.143	1.79417	0.0287011	7258.25	3952.28	7.16561	0.00114469	26904	3773.1	6.81531	0.00333411	26075.5	3917.74
A013062_01	0.00916	0.87684	0.224643	1072.75	1245.44	1.94676	0.0200366	2179.25	1016.26	3.07763	0.00540674	3518.25	1112.53	0.910025	0.688693	1107.25	1362.32	1.22589	0.0772597	914	774.541	1.47433	0.261549	1092.5	765.828	0.617717	0.049856	521.75	825.206	0.874536	0.244883	758.75	889.107	1.30598	0.362039	1075	812.974	0.729148	0.113555	191.25	276.489	0.870293	0.640929	221.25	271.937	0.930924	0.684964	217.25	229.728
A014406_01	2.27e-07	2.66885	0.0282829	2700.25	1107.48	2.61994	0.0174706	2546	976.121	2.12732	0.0234585	2507.75	1217.33	2.4102	0.0379902	2057	853.655	1.30246	0.000252251	728.5	565.707	1.62953	0.0093923	849.5	537.226	0.849239	0.46044	1485.25	1797.71	0.738531	0.117513	1545.25	2193.76	0.816232	0.196256	1637	2158.21	0.454613	0.0102813	1767	3906.6	0.154625	0.00459987	566.5	3945.13	0.138673	0.00431665	504.75	3857.52
A202466_01	0.00629	1.22737	0.388543	159.25	135.223	3.67314	0.0222668	373.5	113.155	2.09725	0.0938291	256.5	127.069	1.42279	0.000278457	318.5	221.921	1.07816	0.759264	163	150.132	2.28195	0.00180934	321.75	138.437	0.695597	0.104117	90.5	134.471	1.16279	0.502483	125.25	119.851	1.40063	0.16009	156.25	116.969	0.373461	0.362706	19.5	64.8479	0.508293	0.137128	18.5	32.276	0.782793	0.682838	32	28.476
At30021423	0.0479	1.53851	0.0207843	507.5	323.49	2.02436	0.00121591	563.5	273.483	2.54283	0.0120776	916.75	339.833	0.886366	0.116145	237.5	272.883	1.51848	0.0228371	249.5	171.742	2.13301	0.0124372	272.5	132.14	0.916033	0.505218	427.5	436.85	1.56962	0.005439	692.75	445.167	1.86474	0.0177712	803.25	442.427	1.29646	0.106984	147	123.5	1.00852	0.94682	135	134.425	1.17308	0.261948	172.25	151.567
A015412_01	0.0414	1.22986	0.0686353	6359	5073.8	3.43471	0.000239236	14981	4218.39	2.87233	0.000363318	14930.2	4985.12	1.24498	0.197149	2786.25	2142.67	4.23757	0.00553003	7342.5	1721.23	5.09589	0.00413063	8936.25	1829.18	1.50966	0.00232701	4675.75	3138.95	6.45024	0.000295955	20174.5	3158.82	5.10466	1.60416e-05	16500.5	3278.19	2.78973	0.00263474	2371	834.23	6.33143	0.000523488	5855	923.035	9.07633	0.00556783	7495.75	841.086
A015172_01	1.37e-06	0.892224	0.627829	385.25	426.058	1.80078	0.0375788	551.5	349.043	1.87024	0.0193339	794.5	430.051	1.75933	0.0255612	817	445.291	1.42208	0.0168317	442.5	305.369	1.53889	0.0161567	421.5	267.104	0.648544	0.032968	396.75	632.596	0.94561	0.333951	491.75	524.375	1.10395	0.532167	517	515.923	0.455851	0.00401913	307.5	675.058	0.597404	0.0260873	385.5	671.968	0.831555	0.320009	534.25	660.852
A012927_01	8.21e-06	1.36858	0.159757	1825.75	1344.54	1.35601	0.0699355	1502.75	1244.44	1.30347	0.162682	1832	1560.42	1.73086	0.00640288	2493	1476.95	1.28292	0.0110248	1492.75	1136.11	1.07616	0.545346	897.75	858.207	1.94608	0.0187666	2797.25	1639.27	3.52576	0.0240505	4292	1447.1	2.61158	0.0656252	3040.75	1389.24	2.7676	0.00198638	643.75	253.029	7.55797	0.000695289	1895	248.09	7.47877	0.00775564	1967.25	296.803
At30022217	0.0369	2.19919	0.00492844	21945.2	9714.39	11.1643	0.00249194	65446	6532.18	11.6986	0.00293167	65454.5	6228.43	1.58427	0.333208	2313	1267.08	2.14803	0.0766753	1910	846.142	3.57752	0.0388115	3628.25	997.135	1.71715	0.0792196	3488	2024.74	32.8713	0.000225616	61105.8	1900.92	45.0523	0.000324309	64851	1523.74	1.65088	0.0733101	229	143.875	12.0165	0.00126571	1643.5	169.013	43.4225	0.000562813	5716.5	160.523
A016917_01	0.0191	1.26334	0.255776	1879	1443.94	3.23989	0.00627785	4960.5	1554.42	3.32737	0.00301388	5196.25	1515.72	1.29682	0.377697	3260.5	2790.94	3.02285	0.0161233	5404	1829.65	4.9309	0.0189364	8940.5	1933.75	1.75517	0.00363913	900	526.043	4.68285	0.00366133	2177.5	500.7	6.2388	0.00029486	2796	485.979	2.24942	0.0307976	1425	619.752	9.90796	0.000150365	5326.5	569.722	15.3846	0.000823766	8942.25	603.068
A020461_01	0.00629	2.48324	0.0102604	18767.8	7839.67	1.5379	0.14742	11512.5	7629.92	0.84225	0.538787	6630.25	8805.85	2.01827	0.0297364	49267.8	25353.7	2.10254	0.00740372	35208.5	17520.1	2.86901	0.0415834	46003.8	16221.5	1.5338	0.0815922	25926.2	17601.5	0.980498	0.872756	17125.2	17403.4	0.515614	0.0287222	9887.25	18630	1.10494	0.500773	27668	23556.4	1.19096	0.370225	33725.5	28403.9	1.28055	0.445841	37656.8	28691.2
A202810_01	0.0328	0.947612	0.866768	469.75	488.812	4.85215	0.0402223	2281.25	440.711	2.78634	0.0970691	1463.5	452.516	0.971243	0.875192	630.75	638.866	2.23072	0.012397	932.75	420.602	1.97847	0.0836034	844.5	419.531	2.6301	0.00792529	211.5	79.8673	13.3765	0.000232137	1385.25	96.9009	13.6115	6.29033e-05	1392.75	96.3362	1.44552	0.169933	292.75	204.278	3.33785	0.028495	638.75	207.19	2.41609	0.0858671	493.75	207.407
A016008_01	1.37e-06	6.55514	0.0157209	553.5	74.2945	0.658598	0.0935277	41.5	68.5965	0.977981	0.954384	76.75	67.938	1.85886	0.35803	176.5	127.661	2.44215	0.192417	125.75	73.6818	3.67668	0.0648654	241.25	72.181	0.761251	0.296531	325.75	465.816	0.126172	0.000153871	50	437.274	0.0673785	5.19456e-05	30.75	439.989	1.00999	0.937118	483.75	446.123	0.185052	0.0129349	60.75	359.451	0.151603	0.0174417	55.5	419.204
A202924_01	0.0414	0.701671	0.252877	171.5	242.919	1.01399	0.956596	167.25	195.914	2.46383	0.040617	479	226.054	0.959335	0.736994	116	114.706	2.60561	0.0165854	209.5	77.5273	3.93184	0.0390203	232.25	66.1321	0.852896	0.538601	24.5	30.915	1.5334	0.250076	67	38.0366	5.59761	0.00778611	242.5	39.6016	1.66754	0.21949	28.5	15.2392	12.6183	0.00998349	270	24.6145	58.8664	0.000270504	1239.25	23.365
At30025907	0.000834	1.03734	0.933489	12751	13499.2	4.02754	0.0251243	44315.5	12339.4	3.08625	0.0743554	33669.8	11654	1.10461	0.7501	3718.75	3585.98	1.71088	0.0573963	3938.75	2376.03	1.85593	0.118529	3724.25	2146.03	1.29555	0.0311929	3466.25	2689.42	15.881	8.93387e-05	41445.8	2589.39	17.3129	0.000167678	39037.5	2266.23	2.5769	0.0714731	3551.75	1474.18	10.404	0.00613955	13061.2	1213.49	11.5078	0.00675024	13466	1221.58
A017674_01	0.0479	0.898714	0.651518	910	1085.65	2.4546	0.027349	2213.5	945.894	2.95159	0.00372574	2837	1011.07	1.29992	0.0519725	481.5	367.199	1.51336	0.00249072	353.25	230.614	1.35034	0.0515919	314.25	232.586	0.778469	0.112093	839.25	1071.66	0.844403	0.330505	1208.25	1487.41	1.14222	0.479592	1450.25	1323.64	1.5121	0.124137	358	219.925	1.41796	0.0710343	332.75	237.061	1.36151	0.141918	268.5	192.426
At30026428	0.00672	6.64565	0.0191659	4220.75	851.095	8.01863	0.0272318	5419.5	852.159	5.90107	0.0303509	3557.5	683.771	5.52495	0.000552628	1496.25	257.963	1.45913	0.0967399	264	186.814	2.60834	0.022814	389.75	145.349	2.3785	0.0456725	1000	504.758	3.34875	0.00753942	2117.5	671.765	6.68602	0.000867071	4313.5	715.024	1.03224	0.864317	602.25	543.408	0.407519	0.0489992	248	576.84	0.219114	0.0139105	123	551.412
A016678_01	0.0282	4.38232	0.0113465	1070	266.076	0.51664	0.046113	129.25	267.275	0.362547	0.0585273	75.75	276.314	5.20223	0.00170375	1370.75	256.254	2.0148	0.0276549	415.75	201.613	2.57441	0.0490288	375.5	150.445	3.46684	0.0250355	717	192.262	0.87418	0.171519	167.5	189.553	0.390739	0.0122675	79.25	213.606	0.710548	0.281878	481.75	674.606	0.299872	0.0911253	295.75	881.113	0.263677	0.0627037	236.25	846.78
At30026995	0.000672	0.868527	0.720656	12412.2	16083.3	3.50446	0.0189533	44996.8	14892.4	3.50818	0.0492229	46267	14222.8	1.14082	0.334876	3595.25	3293.23	2.22687	0.00766844	4113.5	1787.96	1.77933	0.0811148	3730	1991.36	2.34736	0.00400449	5060.25	2240.71	12.712	0.000266777	31955	2553.91	15.0655	0.000205703	34544.8	2231.12	2.17901	0.124298	3389.25	1378.29	7.44405	0.00517307	9594.25	1226.35	5.07677	0.00602561	6967.5	1341.8
A024326_01	0.018	1.01536	0.876996	14894	14603.3	2.64793	0.000680523	34542.2	12593.4	2.41887	0.00966958	39092.2	15125.9	0.973418	0.903778	21377	21636.9	2.32212	0.0173509	31533	12570.7	3.31724	0.00998462	40805	11741.6	0.851619	0.259005	2987.75	3610.96	5.59436	0.000318838	13709.8	2506.16	5.74061	5.40532e-05	14099.2	2421.88	1.86427	0.100723	2410.75	1260.83	8.81294	0.00860541	11913.2	1306.58	14.0392	0.00300244	15990.5	1133.16
A016928_01	0.0111	1.83038	0.0320173	490.75	282.145	2.99778	0.00108336	789.25	275.054	2.99724	0.0103009	1008.75	326.161	1.25669	0.071885	790.75	629.232	1.26957	0.0769659	480.25	365.903	1.28348	0.0125047	423.25	333.193	1.13241	0.548718	258	245.516	1.8614	0.0298905	519.75	327.699	1.512	0.111293	400	290.467	1.15935	0.377125	433	351.229	0.835719	0.12889	268	307.739	0.857389	0.14561	277.25	330.345
A015856_01	0.00463	0.675082	0.0909686	369.75	578.957	1.30822	0.0599758	671.25	544.842	2.00376	0.010417	1066	612.26	1.07775	0.464747	419.75	399.24	2.15843	0.0207989	537.75	233.53	4.71467	0.000138193	857.25	180.208	0.915022	0.524141	1004.25	1070.17	0.673874	0.0558197	830.75	1340.18	1.27325	0.259845	1472.5	1376.25	0.825121	0.160559	1147.25	1350.91	0.671174	0.238916	869.5	1430.57	0.761586	0.614909	845.5	1297.44
A203412_01	0.0187	2.46577	0.0625926	47171.8	22950.4	2.91239	0.0148337	52650.2	20671.3	2.21442	0.0282485	46265.5	22595.8	1.21072	0.156954	17715	14137.8	1.43775	0.00481231	14383.5	9710.25	1.76057	0.0114197	15429.2	8428.21	1.24251	0.0850603	17294.8	14004.6	2.14438	0.0124026	30645.2	15893.3	2.1785	0.00940616	30158.8	15587.7	0.715551	0.00619602	3917.25	5482.83	0.645454	0.0924664	3989.5	6745.25	1.0092	0.975289	5826	6640.54
A019688_01	0.00949	2.24726	0.0228951	7367	3653.91	1.27896	0.207001	4388.5	3798.34	0.943267	0.85459	4893.25	4798.95	2.71558	0.0245174	1529	484.893	2.43687	0.00972623	781.75	294.575	4.41241	0.0154725	1404.25	308.028	1.81651	0.0225196	3809.5	2174.51	2.22139	0.00833421	3870.5	1753.98	1.00449	0.932029	1567	1622.01	0.879156	0.361712	704.5	769.896	0.56472	0.104338	619.5	1087.69	0.667924	0.44053	553.75	839.606
A018994_01	0.0414	0.799013	0.544016	505.75	614.384	3.98733	0.00949473	1662	502.183	3.6644	0.00199063	2177.5	626.716	1.77922	0.0604971	148.5	92.7152	1.83233	0.0587596	124.75	71.5156	2.86755	0.022685	136.25	48.529	0.7437	0.00652365	47.75	64.7863	7.44942	0.000551965	466.25	66.3002	16.1002	0.000392196	1160	76.726	3.21783	0.0290932	82.25	26.8206	6.45418	0.0030149	202.75	35.2035	4.82566	0.0154467	169.25	38.248
[truncated: 5 more columns]

## Sheet: Up in root(186)
ANOVA:1-12h any time point 2x up ROOT only (by root)
Col and ein2 hypoxia
Strain ()*S		Columbia				Columbia				Columbia				Columbia				Columbia				Columbia				ein2				ein2				ein2				ein2				ein2				ein2
Organ ()*S		Root				Root				Root				Shoot				Shoot				Shoot				Root				Root				Root				Shoot				Shoot				Shoot
Time (hours)	ANOVA	0.5				3				6				0.5				3				6				0.5				3				6				0.5				3				6
Systematic	P-value	Normalized	t-test P-value	Raw	Control	Normalized	t-test P-value	Raw	Control	Normalized	t-test P-value	Raw	Control	Normalized	t-test P-value	Raw	Control	Normalized	t-test P-value	Raw	Control	Normalized	t-test P-value	Raw	Control	Normalized	t-test P-value	Raw	Control	Normalized	t-test P-value	Raw	Control	Normalized	t-test P-value	Raw	Control	Normalized	t-test P-value	Raw	Control	Normalized	t-test P-value	Raw	Control	Normalized	t-test P-value	Raw	Control
At30000758	0.0185	1.20587	0.147295	1637	1365.93	1.46885	0.0402322	1920.25	1336.4	0.723764	0.00473604	1104.75	1509.01	1.19289	0.557961	5570.25	4759.27	1.56697	0.0244757	4830.25	2993.85	1.00748	0.972702	2950.75	2804.38	1.73993	0.0304869	1590.5	892.579	2.41607	0.0168245	3309.75	1364.17	1.57919	0.153968	2080	1143.34	1.40637	0.101589	1800.25	1253.21	2.47034	0.0257409	2811	1191.16	2.75331	0.0318236	2877.25	1025.12
A004475_01	0.0036	0.675222	0.0321875	563	841.778	1.52446	0.0398133	1421.25	960.495	1.6513	0.0248675	1794.5	1030.22	0.830276	0.451896	1225.75	1376.98	1.10402	0.120022	1157.5	1042.4	1.01701	0.93795	884.5	865.51	1.59468	0.0181559	417	249.902	3.74863	0.000840675	867	225.344	4.15821	0.00238243	989.25	237.441	1.35667	0.0768609	360.25	267.227	2.83039	0.00250494	767	277.938	4.55945	0.0013222	1014.25	232.112
A000585_01	0.0244	1.52748	0.007087	7160.5	4761.39	1.75622	0.143017	9634.75	5295.62	1.14845	0.5838	6918	5686.38	1.28778	0.285202	2053.5	1789.43	1.31973	0.242127	1501.25	1224.67	1.14126	0.326655	1257.75	1136.06	1.49934	0.00241126	5256.5	3519.16	4.53612	0.000664821	11031.2	2450.57	3.21113	0.000308636	7332	2250.38	1.52674	0.0537075	368.25	247.618	3.15954	0.00108773	994.25	308.331	4.01315	0.000826894	946.25	236.068
A024529_01	0.0292	1.09377	0.56677	6069.75	5568	1.75461	0.0153575	8453.75	5070.61	2.0152	0.0151574	10546.5	5204.25	1.15126	0.481197	8676.75	7565.01	1.29424	0.379553	6739.75	5295.65	1.11524	0.502868	6083.25	5713.04	0.587421	0.0996355	3573.75	5696.82	0.697158	0.468314	3792.75	5147	0.907198	0.828041	4535.5	4296.84	0.839729	0.392664	5964	6659.28	0.754063	0.204456	4204.75	5431.63	1.16717	0.654909	5800	5029.07
At30001374	0.00203	24.1989	0.00687482	2438	87.6261	41.6418	0.00183044	2648.75	74.6132	34.4891	0.00187733	2694	93.7144	1.23743	0.610083	726	603.008	0.419398	0.234362	149.5	362.418	0.494624	0.266261	204.5	340.81	4.13962	0.0285619	269	63.3018	7.39975	0.0146049	431.25	57.9055	12.1217	0.00224416	689.25	52.4659	1.18827	0.543045	393.25	322.536	1.57608	0.293305	579.5	303.11	4.36277	0.00449709	1322.5	308.212
A002207_01	0.0475	2.86151	0.0830175	490.75	172.94	7.34496	0.0189789	1294	195.527	8.65822	0.0236258	1063.25	146.278	1.61577	0.264586	23.3333	13.7047	1.27709	0.0591186	14.6667	11.2756	0.874574	0.743374	15.25	15.882	0.550262	0.156371	157.25	338.691	2.55758	0.0433368	828.25	350.591	3.58245	0.00166034	1517.75	403.653	1.32854	0.527134	54.75	24.7657	1.09099	0.712481	21.75	21.4241	4.56161	0.0199045	52.5	10
At30001676	0.00754	1.13932	0.398673	240.75	212.382	1.69657	0.0281773	237	138.598	1.64622	0.00433736	264.25	158.763	0.951388	0.556896	164	171.977	1.30656	0.00162063	129.75	99.3944	1.50783	0.0122262	137.75	93.2185	1.26042	0.00413422	424.25	335.675	0.723927	0.0846657	298.75	418.482	0.728571	0.115294	264.75	372.545	0.884273	0.336043	356.5	400.584	0.386352	0.0126685	160.75	383.521	0.331027	0.000275576	139.5	427.388
At30001695	0.000265	1.71162	0.159677	527.25	348.434	1.39126	0.29321	385.75	329.512	1.29038	0.330894	343.75	289.994	0.983505	0.869842	136	131.79	0.859886	0.456978	91.5	89.4776	1.09945	0.707659	84.5	64.0785	0.600325	0.116965	434.75	714.81	0.234248	0.00941573	199.25	762.498	0.281983	0.0251711	200.5	568.936	1.02807	0.879783	58.5	56.7218	0.572079	0.121361	30.5	47.95	1.93257	0.076151	113.25	57.8994
At30001753	0.00241	2.95975	0.0162815	366.5	122.521	3.83403	0.00722246	420.75	105.814	3.81226	0.00311829	544.5	146.027	0.26853	0.51013	17.6667	19.9193	0.15843	0.486125	12	120.221	1.94422	0.0734733	19.5	10	0.513047	0.00552236	96.25	193.336	1.62552	0.0183422	300.75	189.77	1.7796	0.118918	304	158.276	1.62515	0.178394	24.6667	15.3894	1.17761	0.765867	14	11.4899	0.710449	0.625723	14.5	28.3632
A001545_01	0.0252	0.991004	0.973878	76.25	96.9958	1.39501	0.64953	71	61.1659	3.17102	0.0701472	225	82.7228	0.547758	0.0447321	38.25	83.3076	0.924559	0.770214	41.75	47.4414	0.905678	0.789115	39.5	50.3094	0.700579	0.16367	113	172.183	0.228728	0.0154662	40.75	178.692	0.669249	0.332479	91.25	119.609	1.52036	0.27857	26.25	13.401	3.61136	0.0882572	84.5	23.411	5.09821	0.0364397	105.25	20.6131
A004597_01	0.0302	1.83773	0.00386826	12627.5	6897.56	1.35071	0.164939	8691	6212.66	0.965715	0.503831	6312	6466.67	0.879075	0.443158	23282	26350.3	1.20328	0.0445051	20048	16672	1.12153	0.336554	17298.8	15409.7	1.89699	0.0624052	4220	2080.86	3.18473	0.00680949	7878.25	2371.73	2.06447	0.065174	4421	1991.43	1.52687	0.0733578	9642.25	6411.79	2.38212	0.0171804	17759	7264.07	4.10159	0.000684288	22801.8	5379.61
A001597_01	0.00868	0.985136	0.888844	402	407.332	1.43017	0.0137713	506.25	357.091	2.15055	0.00218135	801.75	380.874	0.961327	0.693927	234	244.898	1.02247	0.568994	168.75	164.492	0.96729	0.798505	132.5	136.272	0.733688	0.00649066	265.75	358.731	0.794496	0.168234	289.5	348.781	1.08057	0.529831	421.25	366.369	0.938645	0.577151	78.25	83.0684	1.31642	0.365029	82	67.9688	1.37509	0.0849991	102.25	75.8735
At30002771	0.0244	1.26398	0.629724	97.75	51.1692	9.66801	0.00947913	352	39.2724	55.2405	0.00211027	2943.5	52.0081	0.74745	0.514287	111.25	135.894	1.17539	0.503899	114	96.2644	1.47635	0.164583	107	78.0705	0.413092	0.150254	94.5	200.29	0.653161	0.592777	78.75	207.195	2.85771	0.222792	385	170.105	0.132199	0.145058	101	438.008	0.266815	0.148911	139.75	415.818	1.96373	0.299164	510.75	379.135
At30003114	1.63e-06	1.95215	0.0314199	217.5	121.371	1.72216	0.0651718	174.75	114.137	2.10918	0.0404428	186.25	91.2992	0.938149	0.800305	4355.75	4837.09	0.766416	0.350619	2382.75	3356.92	0.862412	0.701982	2696.25	2946.62	0.597142	0.0312153	176.5	309.874	0.402067	0.00291286	106.75	264.137	0.558167	0.0785739	138.5	240.654	0.392586	0.0305143	1725.5	4470.1	0.229485	0.00977071	1090	4844.47	0.249562	0.0162592	1303.75	4809.59
A000507_01	0.0496	1.32689	0.291496	73	57.6206	1.96291	0.0334582	117.75	60.0448	2.92128	0.0129892	154.25	57.1846	1.55396	0.269181	26.3333	14.296	1.54272	0.140235	15.5	10	1.42751	0.0487404	22	16.0073	0.842622	0.584452	26	30.5458	1.10632	0.055305	52.5	47.4975	1.43088	0.220048	51	31.9689	1.8783	0.262934	30	14.7978	2.2	no replicates	22	10	1.29859	0.579563	22.5	16.8642
A006014_01	0.0161	7.65746	0.00339502	49534.5	5915.78	10.8576	9.45891e-05	65430.8	6086.23	8.66501	0.000295577	57174	6649.73	1.10111	0.662415	10550	8852.29	1.09976	0.400096	6097	5498.57	0.847184	0.421182	5763	6431.44	8.58286	0.000297531	13742.5	1584.41	31.1911	1.35718e-06	43174.5	1382.91	43.1778	0.000109498	54021.2	1330.98	1.45661	0.276262	2773.25	1997.13	2.33088	0.0587029	5231	2370.44	4.71605	0.0150705	9306.5	1874.5
A200633_01	0.00415	1.02902	0.818331	1157.5	1136.54	1.50937	0.0217078	1782.75	1187.36	2.5201	0.000905459	2969.25	1179.04	1.05707	0.184589	1071.5	1016.23	1.11303	0.380655	731	605.652	1.24157	0.333715	615	519.07	0.670882	0.033955	1301	1889.19	0.719585	0.0221626	1272	1754.99	1.09789	0.425254	1865.25	1684.94	0.961953	0.673313	302.75	318.638	1.11132	0.550658	334.5	297.029	1.17213	0.499389	426.5	368.617
A000134_01	0.0012	1.76329	0.0739542	829.75	475.674	2.13458	0.0338418	909.25	453.976	2.44022	0.000758122	1488	610.223	0.723346	0.108934	853.5	1139.33	1.40797	0.160043	1061.75	739.004	0.754655	0.437587	557.75	703.069	0.75122	0.00253988	573.25	760.975	0.700765	0.197173	577.5	908.329	1.41318	0.123644	1042.75	833.6	0.933634	0.760023	188.5	194.039	3.5065	0.0047691	767.25	230.157	5.65448	0.00158055	1027.75	187.68
A001291_01	0.000154	1.49858	0.0525261	1358.75	911.474	1.83225	0.00163794	1536	831.969	1.80774	0.00800366	1684	951.226	0.938231	0.380345	2961.5	3088.34	1.29397	0.0292116	2859.25	2218.07	1.27139	0.0180888	2912.25	2319.26	1.03348	0.54655	1568.25	1548.63	0.989119	0.773678	1591.5	1591.53	1.19505	0.00272322	2033	1705.42	1.00233	0.966946	1898	1929.58	1.72225	0.0158801	3146	1828.59	2.43219	0.00151644	3885.5	1583.7
A000327_01	0.00304	0.962433	0.660012	2264.5	2420.29	1.6709	0.126321	5742.5	3347.75	1.53761	0.195501	6295.25	3595.89	1.07055	0.753526	3207.75	3446.32	1.04272	0.880235	1950.5	2248.5	0.77488	0.214455	1526.5	2162.45	1.80104	0.00239201	1668.75	962.477	3.85764	0.000147518	2808.5	740.149	5.21329	0.000516965	3382.25	637.05	1.39768	0.0548068	428	294.976	1.95977	0.0410367	723	375.619	2.40425	0.00518061	703	299.599
At30004222	2.28e-06	2.71104	0.00466825	354.5	123.042	1.37081	0.0153645	154.25	109.993	1.84555	0.0292406	167	81.1445	0.810946	0.00889944	176	219.479	0.705945	0.019378	93.25	129.252	1.02189	0.909456	103.5	95.1137	0.429354	0.0142484	229.5	583.527	0.137	0.00318228	65.25	511.871	0.17533	0.00639313	81.75	508.349	0.853615	0.549151	80.5	102.57	0.421565	2.48131e-05	45.75	107.948	0.432942	0.0420567	39.25	90.3905
A003132_01	0.0145	2.6328	0.0102481	2762.5	1059.55	1.75492	0.118898	1750	1008.73	0.920559	0.678834	959.75	1043.47	0.856006	0.556502	5495.25	6547.84	0.925293	0.499789	4824.25	5238.8	1.07562	0.776041	5686	4699.82	5.8945	0.0022663	1174	193.71	3.8064	0.0017202	866.5	233.987	2.20551	0.00044142	442.75	198.613	1.02578	0.899	563.25	582.693	1.34436	0.232005	794.25	610.837	2.21381	0.0193676	1066.75	471.986
A003387_01	0.00375	1.17258	0.358763	213.5	178.126	2.0901	0.0154516	303.25	135.592	1.53432	0.0448406	247.25	156.968	0.917247	0.674759	2031	2212.61	1.06352	0.71544	1459.25	1315.58	0.957304	0.723673	1168.25	1205.8	0.856398	0.142879	151.75	173.286	0.813267	0.105594	145.75	179.124	0.939308	0.784567	149.25	144.854	0.812236	0.140671	938	1092.92	0.716478	0.019996	839	1147.35	0.542822	0.0568357	523	930.903
A025541_01	0.0176	1.25761	0.109291	418.75	331.74	2.2811	0.00145428	688.5	312.464	2.56421	0.00141081	882.5	349.626	1.45795	0.308684	30.6667	18.3248	1.16677	no replicates	14	11.999	1.06962	0.890998	26.3333	27.7986	0.956647	0.313732	424.75	442.315	1.37339	0.038845	547.75	395.535	1.42638	0.0174169	607.25	402.136	1.4281	0.300884	20.25	14.3748	0.248876	0.28589	9	19.3766	1.07071	0.904434	21.6667	18.7343
At30029005	0.00333	2.61244	0.0536642	467.25	185.199	1.67517	0.202652	169.25	143.466	1.63132	0.248871	159.25	108.946	0.931657	0.749324	1913.5	2109.49	0.869555	0.509079	1275.5	1624.35	0.914849	0.738146	1022.25	1166.88	0.928803	0.640199	81.5	84.3773	0.418016	0.0515916	65.25	130.686	0.689027	0.209342	86.75	128.007	1.39923	0.0248842	444.75	323.378	0.930614	0.87932	337	317.341	0.800651	0.671719	325.25	377.403
A023314_01	0.00429	1.33079	0.00342887	202.25	151.652	2.04184	0.00213497	271	131.817	1.42077	0.0120769	208	144.466	1.03807	0.903794	41	43.6265	1.39857	0.0919057	24.5	17.447	1.31823	0.101643	36	26.7128	1.01639	0.838321	314	301.792	1.10542	0.587274	327.5	297.302	1.07111	0.417493	349.5	313.648	1.47741	0.196999	36	23.6155	0.924225	0.729036	31.5	30.8371	1.11828	0.383631	35.25	29.3686
A002700_01	0.00231	1.51786	0.168659	163.5	128.454	2.18492	0.220375	155.75	59.9655	0.985359	0.950051	57	58.8165	1.11854	0.689878	33.25	33.2647	0.76955	0.165592	26	32.5195	2.66062	0.0256145	49	17.2064	5.33616	2.90683e-05	129	24.3765	13.4503	0.00521112	415.5	29.1844	3.50438	0.0241291	140	39.0817	0.554023	0.688821	15	44.9882	1.66162	0.079934	20.6667	12.2773	1.24299	0.464043	21.5	15.4644
At30004803	0.000519	2.01428	0.0251402	414.5	217.483	1.44254	0.416122	391	232.811	0.63786	0.221752	160.75	271.489	1.47354	0.107663	29	17.8591	1.63252	0.199436	22.3333	12.0449	1.18289	0.774922	21.5	20.6881	4.17116	0.00157419	448.75	114.381	9.38382	0.000553118	949	102.959	4.5015	0.00697978	436.5	99.5553	0.88089	0.736538	16	22.9347	1.56749	0.153919	21.3333	13.1597	1.0669	0.83894	14.75	15.712
A001212_01	0.00562	0.816912	0.0979743	26518.2	32331.6	1.62541	0.0308301	52984.5	33336.9	1.55665	0.0187418	51809	33671.5	1.04723	0.621617	60761.2	59254.6	1.36924	0.18582	65445.2	50082.5	1.23688	0.144858	65440.2	53802.4	1.47395	0.00786226	18154	12215.9	3.92668	0.000793351	38667.5	9626.42	3.94697	0.00181053	36750.2	8997.51	1.35189	0.0115306	24188.8	18609	2.70862	0.00643617	46872.8	18503.8	3.70088	0.000104972	49245.5	13433.6
At30005093	0.0128	1.10655	0.445919	402.75	352.12	2.13736	0.0200872	692	322.974	3.28336	0.00866039	1440.25	421.536	0.94379	0.676876	71.75	69.6933	0.867603	0.734517	30.25	30.9467	0.998496	0.99436	34.5	36.3981	0.999846	0.999013	363.25	378.167	0.775705	0.291119	316.25	414.547	1.07236	0.783682	442.75	405.961	0.876433	0.596809	21.5	23.1135	0.592713	0.182484	21	30.464	0.735498	0.6905	24.75	28.9936
A003964_01	0.0141	0.869112	0.413056	200.25	239.558	1.38762	0.328647	300.75	200.694	2.6593	0.000629331	605.75	234.425	0.8663	0.654717	25	24.9451	1.01967	0.975287	17.3333	14.7069	1.69007	0.341336	26	15.1827	0.738301	0.0702877	210.75	281.641	0.570047	0.0693478	155	274.072	0.764224	0.320043	167	199.554	0.881623	0.666895	16	19.4673	0.137425	0.271855	8.66667	24.517	0.756089	0.696788	11.5	16.3702
At30005299	0.0166	1.00944	0.837938	520.5	521.12	1.53781	0.0415741	736.25	474.484	1.69371	0.00360988	840	502.562	1.01381	0.934092	436.75	431.006	1.0182	0.812779	319.75	306.769	1.00188	0.980433	250.75	254.265	1.10161	0.107417	716.5	649.013	0.832457	0.0779764	531.5	633.664	0.904797	0.601302	563.5	598.434	0.972158	0.81216	323	325.36	0.683772	0.0803313	212.25	300.862	0.661045	0.0511946	218.75	317.247
A003268_01	0.000332	1.24303	0.0106201	1039.75	846.333	1.53123	0.102034	1103.5	729.511	1.83338	0.0535747	1612	871.178	1.27738	0.114786	442	365.436	0.737128	0.0392282	185.25	261.277	0.65725	0.0651467	149.75	234.426	0.955767	0.701965	1156.25	1229.59	0.574766	0.0333864	691.75	1306.26	0.50869	0.00633768	624.75	1302.19	1.49409	0.182669	350.75	204.791	0.948839	0.825857	222.5	237.199	0.935046	0.50763	166.5	175.641
A023718_01	0.0105	1.92717	0.0341261	205	114.287	4.21934	0.0133475	535.75	114.215	3.03379	0.0254868	384.75	120.794	1.5789	0.550473	26.6667	13.1816	2.15165	0.0643566	32.5	13.8259	2.13942	0.172744	44	22.6681	4.01799	0.0272454	83	22.7066	51.546	0.00267275	1031.75	22.8793	20.6231	0.00404542	364.25	16.5325	0.227971	0.4441	12.3333	17.6752	2.87982	0.0876533	39	10.0822	1.69987	0.781046	87.25	26.228
A200932_01	0.00562	1.35908	0.253592	173.25	133.077	2.25426	0.0172935	251.25	111.518	1.6874	0.0940115	210.5	125.211	1.31948	0.243456	150.75	114.428	1.2498	0.14977	100.25	81.7182	1.00042	0.997466	66.75	67.1411	2.40546	0.0201829	119	51.0708	6.1754	0.00019805	312.75	51.9091	3.69555	0.002354	170.75	46.2441	1.9479	0.0825649	66.5	39.1429	1.54124	0.308244	46.75	36.5994	1.6816	0.0903704	67.5	39.4157
At30005605	0.00803	1.30842	0.129733	163.5	126.947	2.91629	0.0104419	329.25	106.714	2.05717	0.0160043	310.25	144.046	1.20652	0.396229	115	94.2718	1.24492	0.118695	87.5	69.8283	1.33329	0.159858	76.5	55.153	2.34096	0.00472759	116.25	50.2047	11.2125	1.97572e-05	418.25	37.9274	7.98883	0.00595105	256.75	34.1253	2.33185	0.172451	60	29.3518	2.2534	0.0118737	85.25	37.5423	2.62682	0.0232496	74.5	27.5278
A200981_01	0.0244	1.72614	0.00670746	1063.25	587.919	1.70016	0.0511831	930	542.758	2.3694	0.00708802	1555	632.52	0.918926	0.239144	51284	55643.7	0.901628	0.423209	38809.2	43302.2	0.932396	0.477308	38991.5	41655.2	0.705202	0.124747	339.25	445.497	0.956354	0.682151	472.25	526.63	1.77045	0.0715646	971	510.877	1.20792	0.107296	30236.5	25180	1.13859	0.334587	29898.8	28276	1.3628	0.0950117	37294.8	29342.5
A201000_01	0.00991	1.59651	0.028138	529	336.909	2.31971	0.00536296	794	358.998	2.29902	0.00038023	848.5	369.434	1.19189	0.210336	940.25	776.286	1.11591	0.446716	606	536.273	0.681149	0.234045	279.25	401.88	0.904793	0.0420913	297.25	326.885	1.53386	0.0150063	515.5	330.892	1.59988	0.0085418	555.25	336.088	1.77219	0.0725274	497.5	276.142	5.96905	0.000429837	1574	262.034	3.56612	0.0063556	1066	315.994
A004448_01	2.28e-06	2.51953	0.00163583	7032.25	2794.06	1.84056	0.0354439	5378.25	2977.71	1.94645	0.0292596	5777.5	3055.2	1.03887	0.831504	30837.5	30799.8	0.627209	0.0592007	14385.5	23876	0.526434	0.00370722	10735.2	20814.3	0.845186	0.188788	8758.5	10830.2	0.542782	0.0161664	4921.75	9258.03	0.439522	0.0179515	4554.5	10892	0.944423	0.657868	36557.2	39044	0.517208	0.0744687	21170	38640.5	0.457608	0.010575	17388.5	37359.8
A001991_01	0.00818	1.15521	0.183714	727	623.522	1.68718	0.0671822	959.75	575.702	1.35502	0.018468	627.75	464.76	1.10559	0.45674	741.5	668.581	1.13917	0.221619	452.75	394.028	0.918312	0.462435	344.25	374.994	1.70884	0.00531029	198.75	123.809	2.5977	0.00286198	712.25	256.846	2.79485	0.0158465	761.5	232.161	1.54691	0.112677	128	71.6488	1.1256	0.48718	78	65.0584	1.17522	0.558497	87	63.5868
A000540_01	0.000602	0.938486	0.731348	115.75	125.204	2.39232	0.00310774	245.25	107.34	1.9764	0.0357855	212	110.283	0.767803	0.608213	24	36.4552	1.30687	0.569353	18	13.9247	0.728499	0.33283	12.6667	18.6416	2.90472	0.00139465	73.75	25.5057	13.5665	7.69101e-05	409.5	29.8403	8.63184	0.00092651	266	33.0618	2.34734	0.154629	24	10	1.44783	0.0460179	24.75	17.1317	1.61099	0.000196096	24.6667	15.3144
A002963_01	7.07e-06	1.47291	0.0176683	780.5	524.888	1.51582	0.00660652	701.25	465.729	1.62172	0.00915436	781.25	495.789	0.808178	0.436318	19.5	26.4126	1.03579	0.729268	17.75	17.3646	0.733662	0.382729	14	19.2063	0.916235	0.222315	812.5	884.811	0.843229	0.302305	751	926.97	0.721808	0.0310468	518	681.949	0.764658	0.132117	25.25	33.7839	0.875825	0.675539	18.5	19.8629	0.683439	0.168746	20.75	29.1259
A019963_01	0.00395	1.06601	0.69115	528.75	511.003	1.48626	0.149264	654.5	481.613	1.74179	0.0640421	809.75	498.27	1.40617	0.0476566	2727	1959.29	0.971454	0.830342	1366.25	1423.83	0.895556	0.0865439	1161	1301.44	0.712264	0.0315765	488.75	710.277	0.552446	0.00534258	380.75	714.971	0.99692	0.978322	681.75	753.372	0.719662	0.0105048	1458.25	2018.98	0.447924	0.00443607	919	2151.42	0.736553	0.00871155	1463.5	2012.49
A000387_01	0.0201	1.55522	0.0858349	749	486.363	2.98757	0.00322311	1529.25	498.903	2.16823	0.00956082	1120.75	537.547	1.3832	0.00665015	211.25	152.725	0.967378	0.882393	111	101.185	0.900112	0.312714	77.25	83.8289	1.18861	0.0464567	620	517.199	1.57516	0.00115122	907	569.963	1.39164	0.0112298	695.5	471.464	0.807434	0.229653	84.75	99.1333	0.43766	0.00432654	47	103.906	0.313954	0.0124526	30.75	88.3641
At30007035	0.00497	2.00623	0.0136775	1505.5	710.215	1.70359	0.0555365	1429.5	844.99	1.21467	0.163412	1029.5	862.959	1.21408	0.0401709	7735.25	6523.71	0.745949	0.0136256	3943.25	5199.8	0.779229	0.117421	4246.75	5342.94	0.972229	0.713785	1456	1525.9	1.09768	0.530313	1182.25	1102.67	0.817142	0.15954	841.5	1025.5	0.829917	0.12309	4325.25	5246.71	0.561227	0.00223196	3572	6212.03	0.552956	0.0413295	2936.75	4977.52
A003877_01	0.016	1.64517	0.0484757	201.5	123.689	1.90766	0.0367748	217	106.068	1.46318	0.205387	243	144.699	0.82544	0.551703	143	194.198	1.24819	0.16749	167	143.236	1.73316	0.156633	124.5	77.2609	1.01558	0.932571	128.5	135.395	0.885926	0.541143	86	104.957	1.0615	0.769244	105.25	109.027	2.1338	0.023832	197	90.4434	2.01069	0.0718568	226	105.976	1.28421	0.452254	135.5	143.502
A001415_01	0.0373	1.32636	0.0543049	351.25	265.273	1.84057	0.0017559	545.25	288.074	2.06724	0.0015777	512	250.29	1.19891	0.0182118	461	387.998	1.33339	0.0734162	332.75	243.453	1.69297	0.00872984	335.75	200.61	1.02709	0.853163	157	149.302	1.23182	0.015642	218.5	179.285	1.57463	0.00344325	264.75	169.199	0.838735	0.0462513	136.25	165.183	0.77717	0.141823	115.75	145.717	0.739145	0.0690434	94.75	132.379
A020200_01	0.00991	1.18619	0.287812	251.75	211.403	1.88219	0.0224739	367	194.103	1.87833	0.00777999	385.75	200.212	0.957396	0.306694	3194	3374.66	1.1167	0.0592744	2707.25	2435.51	1.49062	0.00208721	2992.75	2005.9	0.935783	0.527206	208.75	217.704	1.08927	0.487821	228	213.795	1.10578	0.0851828	230	212.86	0.916709	0.0539614	1037.25	1135.29	0.998772	0.992217	1160.5	1124.34	1.02581	0.80979	1258.75	1173.67
A008294_01	0.016	0.739445	0.149571	675	945.269	1.42485	0.172561	1274	901.854	1.63577	0.0800914	1430.5	872.095	1.20329	0.0615746	166.5	135.469	0.809566	0.10495	68.75	87.4044	0.543643	0.0660526	44.25	80.4853	0.642217	0.0116291	831.75	1342.13	0.509412	0.00716139	654.5	1332.6	0.832634	0.119099	1085.75	1371.68	1.15253	0.654917	66.75	63.3557	0.710676	0.0817951	62.75	83.1265	0.742559	0.225855	47.25	64.2991
A007676_01	5.88e-07	3.03048	0.00263057	367	127.799	2.65913	0.0282458	345	137.033	2.76107	0.0101033	318	126.174	1.87222	0.138823	27.3333	12.7726	0.890274	0.893594	14	14.588	0.908093	0.863358	22.3333	23.5996	0.822056	0.0601174	137.25	173.371	0.783839	0.0562713	123.25	157.631	0.709019	0.163582	121	160.562	1.37774	0.376969	17	11.8385	0.10952	no replicates	7	63.9155	0.852834	0.728211	12.25	12.7588
At30007662	0.0452	1.42882	0.0668805	617.5	437.12	2.07213	0.0148275	814.75	390.931	2.47558	0.0058354	998.75	403.201	1.04096	0.468778	25.5	24.4389	1.77816	0.0044288	26	14.5902	1.08982	0.705696	26.25	24.8906	0.974323	0.851136	245.5	266.022	1.48984	0.0183414	409.25	270.156	1.48596	0.0888915	426	269.711	0.794505	0.604022	13.75	15.5924	1.04392	0.93646	19.6667	16.2547	0.754707	0.472051	16	18.3281
A006884_01	0.00071	2.1954	0.0423849	1850.5	927.587	3.81726	0.0331533	3218.75	949.639	4.03149	0.014955	3722.75	999.249	1.50399	0.358801	86.25	47.2829	0.891688	0.847781	29.25	28.4703	1.11985	0.627057	38.25	32.2007	0.671355	0.00228672	1053	1558.51	0.883691	0.42983	1331.75	1594.19	1.58214	0.0294476	2197	1486.35	0.5855	0.041464	53.75	95.7952	0.385639	0.0399908	34.75	90.9981	0.470661	0.140839	39.5	95.8868
A006375_01	0.0141	2.28096	0.0407617	154.25	66.7925	2.54029	0.0282989	275.5	88.4882	3.38826	0.0198613	194.5	55.4836	1.7097	0.371409	18.5	10.1316	0.908154	0.739278	15.3333	17.8651	1.56072	0.0388452	20	13.2322	1.02263	0.924407	36.5	35.2718	1.20765	0.354279	70.5	58.6932	1.76878	0.140722	90.75	47.8686	0.294723	0.545211	9	12.2199	0.222398	0.43472	3.66667	10.9105	1.34898	0.237251	14	10.2755
A020740_01	0.00739	1.55238	0.00859212	7464	4923.78	1.7723	0.0217556	8314.5	4882.82	2.06433	0.00178332	11132.8	5520.73	1.26196	0.161369	4074.5	3137.26	1.08095	0.278379	2705.75	2503.95	1.02848	0.738724	2231.25	2153.69	0.90561	0.334197	5235.5	5664.76	1.30799	0.153122	7755.25	5566.27	1.26975	0.246581	7833.25	5572.58	0.991913	0.948658	3124.75	3100.41	0.874537	0.458472	2594.25	3080.25	0.999421	0.997381	3017.25	3163.44
A023540_01	3.01e-05	1.36751	0.0852545	529.75	385.631	1.40119	0.00878627	428.5	302.038	1.64145	0.00777972	598.5	362.965	1.42747	0.00120874	727	513.775	1.12052	0.357041	440.75	385.47	0.887645	0.171571	277.75	311.667	0.666681	0.0332739	209	314.756	0.668383	0.0543195	227.75	352.784	0.788315	0.278185	249	326.165	0.688381	0.0609878	248.25	379.569	1.07221	0.64888	358	348.412	0.616095	0.128344	202	355.986
A007151_01	0.0194	4.07238	0.0212691	477.5	123.517	2.25525	0.0359775	271	126.649	1.8331	0.0940789	208.75	123.432	0.090015	0.470936	13.5	31.7337	1.46969	0.308522	15	10	1.50022	0.320364	21.5	13.2643	1.26636	0.107873	319.5	242.09	1.46822	0.069565	369.5	242.731	1.06952	0.637863	262.5	231.688	1.23201	0.329675	12.6667	10	0.234479	0.464361	7.66667	18.3798	0.330964	0.321253	11.6667	46.4186
A201207_01	0.00241	1.07988	0.233386	1372.75	1267.67	1.645	0.00722464	2088.5	1265.06	1.7246	0.0128425	2074	1200.84	1.12699	0.491132	1156	1074.73	1.12864	0.293417	793.5	700.995	1.50596	0.085346	952	630.341	0.793067	0.19807	1285.75	1557.44	0.860636	0.108349	1459	1688.7	0.980193	0.913672	1533.75	1460.49	0.813979	0.00783642	523.75	653.419	1.04542	0.862645	586.5	601.003	0.779375	0.0692808	437	564.415
A007535_01	0.0389	1.45545	0.055857	35527.8	25018.7	2.5573	0.00886478	52469.8	21778.2	2.27399	0.0136121	51602.8	22672.2	1.03724	0.627294	65441.5	63512.1	1.20628	0.190729	60626.8	52305.8	1.16663	0.297978	65438.8	57273.4	2.21993	0.00178327	37196.2	16616.4	4.10856	0.00215936	58381.5	14330.2	3.63713	0.000981166	51711.2	14659.1	1.08661	0.355799	60099	56689.2	1.29039	0.223717	61405.5	50733.9	1.47613	0.198297	65441.2	47678.6
A006661_01	0.0171	0.80839	0.110189	5378.5	6696.24	1.46025	0.139529	8646.75	5783.42	1.37079	0.0772194	9204.5	6695.21	0.951159	0.825911	15324.2	17200	1.61483	0.0860685	16202.5	10762.1	1.64876	0.135958	17854	11229.5	1.31488	0.23905	2358	1667.06	2.87328	0.00279809	7458.25	2527.01	2.76205	0.00325208	7022.5	2383.03	1.19456	0.26972	3271.75	2655.85	2.51629	0.0176936	6881.25	2610.08	3.11281	0.0135983	7174	2003.66
A020816_01	3.4e-06	1.4826	0.033744	4587.25	3038.4	1.66358	0.0387898	4868.5	2725.44	2.20155	0.0191385	6821.75	2975.9	1.12931	0.125896	5315.5	4649.45	0.956349	0.7424	3476.75	3393.69	0.760166	0.272619	2738.5	3386.87	0.635076	0.0197107	2694.75	4169.46	0.621313	0.0270272	2679	4417.78	0.689068	0.0958161	2570	3692.28	0.744843	0.0148408	1835.5	2519.18	0.666774	0.0065541	1539.25	2292.04	0.607524	0.058142	1311.25	2013.53
A008316_01	0.00562	0.876131	0.449037	1405	1677.07	2.60723	0.0121235	3967.5	1659.6	3.47805	0.00153281	6550	1866.3	1.18139	0.641176	132.5	104.357	0.662292	0.118226	54.75	78.7433	0.933738	0.784212	64.75	62.9793	0.46978	0.000403332	591	1288.8	0.499957	0.120883	581.25	1260.53	0.974227	0.95868	1215.25	1469.8	0.399032	0.100016	18.5	43.3887	0.237258	0.0464567	7.66667	32.091	0.593652	0.154382	16.5	31.995
A007413_01	0.013	1.4349	0.096059	1091.25	763.237	2.31296	0.00831285	1478.5	617.953	2.04168	0.0172194	1663	805.091	1.04442	0.932639	33	25.4163	1.33268	0.360371	21.6667	16.4035	0.951426	0.894715	14.25	13.9684	1.16488	0.181802	995.5	894.455	1.20132	0.213991	1031.5	902.465	1.27154	0.162478	1117.5	978.134	0.620507	0.0365744	12.75	21.1773	1.02877	0.906408	19.3333	18.7527	1.75208	0.260101	26.6667	15.6907
A007978_01	5.61e-05	1.86411	0.00840379	2475.75	1281.38	2.51137	0.00707593	3408.75	1307.02	2.78917	0.006184	4686.5	1520.7	1.74223	0.00208594	2201.5	1255.53	0.952874	0.285627	728.25	750.736	0.864114	0.512239	695.25	775.782	0.685072	0.049972	872.75	1340.47	1.00957	0.946217	1345.5	1321.38	1.28441	0.0093623	1780	1438.44	0.890689	0.327035	408.75	432.753	0.572509	0.143619	314.75	455.566	0.909054	0.614473	366.25	371.279
A007797_01	0.00271	1.99796	0.00889132	23952	11602.1	1.28555	0.0223519	14036.5	10654.8	1.22263	0.20462	15383.8	11816.1	0.967698	0.730065	14211	14839.6	1.33416	0.0120601	14199.5	10732.8	1.40069	0.00153425	15552.5	11196.8	0.977557	0.879308	10503.8	10907.8	0.852574	0.390536	10053.8	13052.9	0.685356	0.047149	8293	13101.1	0.694042	0.034695	6773.75	9744.37	0.287612	0.00660101	3163.25	10630.3	0.427414	0.0368564	4379.5	10533.4
At30010469	0.00493	0.995434	0.982161	105.25	104.784	3.01996	0.0031279	208.5	70.9257	2.04612	0.0161749	176.75	86.0404	0.803129	0.66155	21	19.1247	1.00747	0.957325	16.6667	16.8023	1.64155	0.0273193	19.3333	11.509	2.48389	0.0493092	32	11.3709	16.0857	0.000113788	223	13.673	11.135	0.00246984	170	13.9241	1.22784	no replicates	16	13.0311	1.0506	no replicates	29	27.6032	1.70281	0.14287	18.6667	10.4581
At30010537	0.0198	1.05446	0.63727	1976.25	1873.43	1.72812	0.000338886	2599	1492.33	1.94894	0.000720777	3221.25	1643.16	0.83888	0.217438	1905	2331.05	1.32515	0.0256166	1875.5	1460.33	1.46327	0.0311094	2128.5	1507.74	0.958162	0.692042	1594.5	1704.97	1.08943	0.425832	2027.25	1881.66	1.11715	0.297311	2100.5	1886.26	0.97245	0.679959	800.25	834.552	1.44874	0.127539	1165	872.151	2.19198	0.00267744	1597.25	757.727
A006365_01	0.0447	1.42142	0.00623999	10515.8	7245.9	1.01338	0.95212	9261	8614.3	0.696968	0.292594	7537.25	8968.72	1.16957	0.167716	4923.25	4209.78	0.932974	0.710079	2695.75	2877.92	0.449845	0.0059764	1283	2883.08	2.03735	0.00179489	10217.5	5036.41	2.3255	0.000456229	9874.5	4170.74	1.07683	0.484231	4506.75	4077.58	1.60112	0.019346	2747	1676.69	2.09538	0.0111315	3456.25	1581.06	1.0497	0.814894	1738.5	1610.97
A007145_01	0.00599	0.599074	0.0366841	63	105.487	0.902019	0.48265	85.25	98.4419	1.01608	0.907794	109	111.889	0.86576	0.476385	220.25	251.69	0.862971	0.0615059	150	172.796	0.497838	0.0362294	77.5	156.805	1.12169	0.664753	21.25	19.186	1.74019	0.01162	31	18.6251	3.71765	0.000273731	58.75	16.28	1.20337	0.447464	90.25	82.2598	1.46069	0.148357	155.75	103.604	0.791751	0.593299	95.75	94.5052
A008287_01	0.0135	1.29027	0.128491	85.5	64.6767	2.72622	0.00340951	179.25	63.4717	1.73033	0.127205	128.75	70.1297	1.15446	0.585766	63	55.9937	1.68641	0.0451621	72.5	44.0391	1.34945	0.583192	57.25	46.1421	2.16053	0.0174514	53.5	24.6145	6.05215	0.00249282	133	25.3854	4.66243	0.000614406	95.5	20.7371	4.04504	0.0208455	67.5	15.8686	4.37281	0.00155982	84.75	20.4733	2.85801	0.0958393	48	14.7723
At30011303	0.00343	1.51073	0.24334	3067.75	2432.32	2.03294	0.0592255	3782.5	2121.85	1.97759	0.0244998	4061.75	2238.51	1.18576	0.240525	4092.5	3600.57	0.780469	0.152838	1819	2488.63	0.904694	0.501962	1953.75	2256.06	0.948646	0.638072	2639.25	2836.23	0.851168	0.198299	2712.25	3264.61	0.904071	0.552763	2731.75	3135.78	0.907264	0.051254	2985.25	3277.72	0.477148	0.000342488	1637.25	3414.79	0.555999	0.0110888	1809.5	3255.36
A006526_01	0.0145	1.18127	0.115453	2473.25	2115.02	1.23097	0.105189	2678.5	2306.4	2.14158	0.0139607	5369.5	2387.52	1.80054	0.0346658	802.25	419.537	1.02718	0.746436	295.25	285.778	1.26693	0.201659	316.75	244.831	1.0005	0.996587	2922.25	2971.49	0.941694	0.726804	2881.5	2950.68	0.850338	0.122323	2465.5	2774.74	0.842356	0.311595	590.25	670.96	0.76085	0.0371577	527	698.909	0.923926	0.786102	615.5	638.982
A008820_01	0.000898	1.91523	0.0701481	2143.5	1099.4	2.64963	0.0239604	2992.25	1127.68	2.83674	0.0122686	3102.75	1110.67	1.58546	0.32811	85	60.8752	0.917245	0.810264	44.5	46.7983	1.41084	0.215901	56.25	36.8258	0.648194	0.0800353	1333.25	2345.96	1.05761	0.654655	2045	2057.16	1.33203	0.140253	2617	2219.63	1.31326	0.392786	1221.25	651.409	0.298573	0.00357831	203.75	736.071	0.173701	0.00807718	108.5	663.144
A201570_01	0.0463	2.07699	0.00470181	2700.25	1308.36	2.07562	0.00448312	2505.75	1235.39	1.40095	0.0424088	1713	1207.58	0.964058	0.680784	1642.75	1716.34	0.956993	0.372726	893.5	942.317	0.841	0.424279	959	1119.65	1.22893	0.0314585	1420.25	1138.74	1.65651	6.94083e-05	1879.5	1140.11	1.30858	0.00662613	1590	1217.17	0.897898	0.268576	727.5	791.657	0.984265	0.93811	778.75	743.324	0.777072	0.115652	663.5	829.409
A010187_01	0.00739	1.65942	0.187314	450.75	283.043	3.19082	0.0234377	633.75	202.308	6.53097	0.00168189	1738.75	261.201	1.20035	0.69196	62.25	54.2208	0.982062	0.90793	38	35.8102	1.40393	0.39739	30.75	28.2317	0.496016	0.0208883	62.75	132.527	1.34193	0.343926	177	136.36	1.39975	0.403536	222.25	144.983	1.13393	0.743856	18	15.4549	1.04666	0.868509	14	13.4493	0.817477	0.0940499	23	27.5731
A010510_01	0.00193	1.14786	0.541804	892	744.369	2.50214	0.0446914	1446.25	590.233	1.85898	0.00757629	1368.5	713.131	1.05022	0.791222	1298	1228.85	1.76508	0.0135669	1265.25	717.686	1.68274	0.0533577	1109.5	668.108	3.1005	0.00416304	456.5	145.802	5.62114	0.00550948	592	112.827	5.40683	0.00292389	518.5	108.213	1.25827	0.220016	377.75	288.054	2.26521	0.0137142	849.5	389.41	2.80293	0.00770016	870.75	334.641
A024088_01	0.0014	1.96384	0.00856783	203.5	108.17	2.94311	0.00157827	284	98.9932	3.18309	0.00140674	327	108.088	0.97731	0.888871	75.75	80.3242	0.831434	0.716511	33	47.3685	0.546321	0.286197	23	44.8769	1.20773	0.145357	100	83.0487	1.57967	0.00385914	110.25	69.4505	1.66903	0.0739909	132.75	78.1732	0.895357	0.856166	24.5	28.2133	0.508212	0.341185	12.6667	20.2834	0.417894	0.288997	15	27.179
A009977_01	5.88e-07	2.5304	0.000218347	374.25	152.415	3.15225	0.00444737	396	135.187	3.57452	0.0104744	491.5	152.698	1.03884	0.786022	83.25	79.2298	0.548818	0.170557	40.5	57.0374	0.540467	0.0840166	25	40.0224	0.881645	0.380566	254.5	303.176	0.819088	0.329979	205.5	283.081	0.882053	0.559878	218	281.631	0.861629	0.326516	30.5	33.9343	0.519385	0.270886	17.6667	28.8013	0.559852	0.391508	19	25.3113
A011969_01	0.0274	1.28469	0.0752591	387.5	297.779	2.0362	0.00714043	512	242.244	1.58595	0.0227365	483	304.882	0.818381	0.348164	348.25	462.068	1.09148	0.476698	298	285.792	1.25988	0.18513	319	262.062	0.975515	0.862306	384.75	394.505	1.15325	0.423861	461.75	417.158	1.19548	0.310078	389	347.886	0.940953	0.679845	164.5	184.11	1.24485	0.464989	256.75	215.964	1.74004	0.075806	344.5	204.651
A019999_01	0.00274	1.78854	0.0932685	4554.75	2913.94	1.72858	0.185816	4206	2740.21	2.11499	0.105586	5936.25	3271.39	1.3371	0.211205	15796.2	12130.2	0.701277	0.29981	5738	8488.6	0.703557	0.171089	5715.25	8481.4	0.781339	0.0499118	4142.75	5368.76	0.749163	0.0287413	4270.75	5539.61	0.761423	0.236197	4669.5	5670.51	0.893217	0.24096	11353.2	12906.9	0.175052	0.000352105	2324	13396.6	0.151577	0.00828187	2148.75	13140.9
A201656_01	0.0421	1.35798	0.597876	2627.75	3101.5	2.87035	0.110652	5887	3455.27	5.49937	0.0314482	11539	3223.46	1.73474	0.249264	70.75	27.1519	2.31503	0.278255	40.6667	15.4741	1.72143	0.233348	38.75	23.4462	0.7556	0.0897305	3760.75	5042.09	0.915514	0.547025	4901.25	5253.32	1.26931	0.0277391	6787.75	5440.17	1.16182	0.2996	202.5	171.278	0.462705	0.0285969	93.25	185.179	1.35271	0.0987661	234	177.188
A011742_01	0.00071	2.1443	0.00938461	3489	1612.49	1.17902	0.0410742	1939.5	1657.47	1.45378	0.119746	2161.5	1473.95	1.30901	0.238471	399.75	296.776	0.863635	0.479637	189	225.931	0.703637	0.293271	118.5	170.248	0.969117	0.621348	4046.5	4117.26	0.223009	0.000702348	1081.25	5098.99	0.217861	0.000850171	1110.75	5379.19	0.949636	0.721449	201.75	212.366	0.524947	0.0804222	112.75	200.246	0.862022	0.562634	171.25	196.854
A010859_01	0.0105	1.1983	0.213354	95.25	79.3271	1.88726	0.0524192	143	70.4101	2.12483	0.0118365	181.5	84.0867	1.22929	0.460763	2233.5	2179.5	0.570276	0.0285002	922.5	1562.53	0.470493	0.00860546	574	1259.17	0.786284	0.228714	62	83.4885	1.08529	0.462742	91	87.1807	1.08373	0.619706	86.75	83.5074	1.40131	0.560911	27.25	21.8385	1.51738	0.429377	38.75	22.4651	3.06372	0.158496	56.5	14.694
A024454_01	0.0244	1.1506	0.643798	594	524.135	2.05698	0.0104509	1107.25	490.324	1.29549	0.0618406	621.5	505.482	0.947132	0.689982	56350.5	59104.2	0.946013	0.703987	44511.2	45572.8	0.721189	0.118759	35428.2	47375.9	0.850227	0.321944	589.5	729.315	0.663728	0.046625	447.5	712.211	1.04009	0.877611	838.25	790.005	0.949466	0.793515	23271.2	26182.1	1.2316	0.497987	28312.5	23002.4	1.17342	0.695011	31376.2	26061
At30014702	0.00591	1.18696	0.0027191	3343.25	2827.85	1.29224	0.313498	3635.75	2881.48	2.63473	0.0208442	8811.25	3472.48	0.916786	0.822435	2111.75	2359.97	0.833096	0.307272	1243.25	1513.32	0.502219	0.0488777	613.5	1259.36	0.805266	0.177845	3352.25	4273.5	0.762967	0.15642	3435.75	4668.55	0.781452	0.14769	3372.5	4560.4	0.96742	0.667797	1153.75	1155.21	0.753139	0.110804	895.25	1204.59	0.722005	0.168162	823.5	1199.77
A012059_01	0.023	1.00688	0.967881	274	257.627	2.61246	0.00763077	587.25	209.524	1.65808	0.0145431	384.5	214.572	1.32466	0.282575	24.25	17.1511	2.60323	0.00192157	28.75	10.9687	3.7977	0.00568146	59.5	16.0779	1.72784	0.0337333	124.75	75.1437	6.02053	0.000585792	417.5	71.9504	4.7481	0.00645967	283	65.1939	0.856037	0.844923	14.5	19.1922	0.233213	no replicates	9	38.5914	1.5338	0.204556	22.5	15.6176
At30015046	0.0135	1.16569	0.0373071	332.75	288.154	1.62994	0.0706498	474.5	295.132	1.88025	0.0118465	594	310.547	1.35994	0.0711516	549.75	406.409	1.18214	0.0892701	289.5	247.057	0.787401	0.180709	170.5	212.924	0.894168	0.258987	257.5	289.962	1.08998	0.411921	311.25	282.77	1.09564	0.355149	295.75	277.366	1.14561	0.550785	451.25	358.476	0.60662	0.0277409	261	419.263	0.519773	0.0325637	205	397.27
A009490_01	0.000503	1.03179	0.762876	346.5	350.163	1.16863	0.242112	306.25	259.844	2.04065	0.0226926	607.5	326.015	0.31743	0.398348	15	16.3274	0.880454	0.68723	22.3333	29.3863	0.981278	0.892677	20.6667	20.1486	0.612989	0.00364913	340.5	563.05	0.509887	0.0117058	327	653.488	0.72746	0.01528	387	543.499	0.557209	0.198681	9.66667	16.7474	1.40645	0.118797	19	13.7205	2.39775	0.315942	37.6667	16.2597
A012480_01	0.0428	1.3169	0.0365002	409.5	321.234	2.17384	0.00376126	639.5	288.359	1.63864	0.00135662	443.75	272.795	0.737298	0.225094	250.75	365.598	1.09815	0.691091	243.75	240.741	1.09715	0.822473	239.25	241.582	0.808783	0.103365	260.75	320.336	1.31462	0.136098	557.5	391.178	1.41239	0.072095	525	343.926	0.228741	0.451754	11	22.3816	1.18615	0.586564	20.25	17.2077	2.55818	0.0186636	41.75	18.2617
A010641_01	0.0244	1.06358	0.57555	134	121.545	1.77364	0.0415988	188	99.0315	2.21978	0.000330515	241.5	107.755	0.897741	0.353839	141.25	162.52	0.966185	0.818154	92.75	91.3668	1.09193	0.454995	92.25	83.1578	0.546805	0.00377029	46.25	83.8096	1.01154	0.947291	60.25	63.4686	1.29942	0.19278	78.75	57.4894	0.914456	0.752435	39.25	41.391	0.741258	0.226897	27	35.6471	0.731231	0.166445	26.5	34.6577
A008947_01	0.00786	1.28516	0.219841	74.25	57.6007	1.53296	0.206482	85.75	50.4703	2.32925	0.00591673	142.25	61.3728	0.783783	0.632289	29.3333	25.0207	2.02273	0.225698	41	20.3764	7.93575	0.0181421	94.6667	11.8291	0.82001	0.143492	65.5	78.342	0.899554	0.330208	72	77.3145	1.00987	0.941598	74.75	76.6356	2.16121	0.192225	23.5	10.4594	0.814495	0.795471	25.6667	68.8205	3.0685	0.0526393	39.5	11.5959
At30015862	0.0389	2.00779	0.0273635	282.25	153.557	1.40299	0.072038	173.25	125.395	1.24753	0.32497	163.75	134.582	1.33297	0.0397484	34.6667	25.5188	1.25832	0.706926	14.5	10.684	0.998998	0.988581	19.3333	19.5241	1.44272	0.0630251	196.25	139.568	0.697209	0.189056	122.25	161.611	0.656998	0.0805523	107.75	184.341	0.342819	0.0855537	9	23.6209	0.399671	0.597901	8.5	18.1466	0.989957	0.980381	16.6667	15.0229
A019485_01	0.00287	1.04138	0.843866	474.25	441.29	1.30596	0.0693296	636.5	496.437	2.02884	0.0218677	1020	509.54	0.721513	0.653957	692.5	1493.81	0.604962	0.209378	363.75	981.532	0.715745	0.434831	364.5	775.437	0.789912	0.0566895	435.5	553.925	0.655233	0.0649506	334.25	522.348	0.729765	0.11323	363.25	511.007	0.796561	0.203361	1738.25	2319.61	0.381418	0.143789	757	2658.65	0.296089	0.229094	458.75	2272.32
At30016011	0.000524	1.27779	0.213159	693.25	554.581	1.49341	0.0174659	560	366.945	1.85213	0.00554376	651.25	357.549	1.12793	0.48843	562	497.224	0.945651	0.61661	300.25	332.283	1.26488	0.040847	403.75	317.15	0.985396	0.695371	356.25	367.162	0.64843	0.063858	551.75	944.928	0.889441	0.312376	606	698.229	0.770433	0.0153941	94.75	125.162	0.734544	0.029582	45.25	63.8145	0.727086	0.184881	77.75	116.408
A024316_01	0.000144	1.90783	0.000635495	2729.5	1467.19	1.50601	0.060374	2122.25	1478.05	1.98338	0.0150687	3350.5	1641.1	2.05699	0.119116	129.5	51.4465	0.755339	0.353063	29.75	35.5623	0.965215	0.897553	32	31.5533	0.921356	0.496041	887.75	1003.72	0.916255	0.618803	966.75	1124.12	1.02594	0.801637	1059.5	1078.65	0.846188	0.777588	21.6667	24.307	0.620033	0.272805	13	24.9124	0.59069	0.35082	16.5	31.9766
A009501_01	0.0428	0.876503	0.579258	6569.5	7244.78	0.444208	0.0100851	3181.25	7799.16	1.11281	0.620546	7855	7579.13	0.838396	0.376332	17920.5	22564.9	0.878166	0.539145	13539	15784.6	0.838262	0.258913	11753.8	14108.1	0.508699	0.00620205	1046	1988.04	0.269341	0.0119027	530.5	2178.63	0.490104	0.0316999	1117.5	2430.06	0.924859	0.371227	12653	13725	0.889917	0.172857	11757.5	13225.3	0.730224	0.282263	10405.8	13592.9
A009300_01	0.00395	1.17186	0.529868	234.5	208.435	1.94482	0.0376281	263.25	134.654	2.29474	0.00227223	290.75	123.122	0.908089	0.871943	1271.5	1508.62	0.802945	0.467098	919.25	1257.55	1.04117	0.903793	855	1004.08	1.10282	0.12404	309.25	287.384	0.803268	0.214463	447	595.338	0.75366	0.108463	376.75	543.292	0.989542	0.932309	938.25	977.268	1.53004	0.303637	1132.5	929.507	0.98452	0.972895	639	835.085
A010520_01	0.00571	1.00166	0.991744	136.75	138.653	1.56075	0.0522111	180.25	113.504	2.08564	0.00239202	220.5	104.377	0.790929	0.261756	236.25	329.103	1.04668	0.757933	195.75	202.617	1.37808	0.0826052	198	149.571	0.6395	0.0691687	59.75	87.7534	0.861731	0.215523	98.75	112.426	0.987282	0.861773	112.5	113.58	1.2434	0.504796	81.5	81.8881	0.875047	0.560279	82.5	84.8839	1.59617	0.0774639	132.25	82.3113
A010071_01	0.0265	1.24602	0.0147568	604.75	480.803	1.33984	0.0833002	766	565.813	2.10407	0.0102356	747.75	334.919	1.24241	0.0202781	688.5	552.633	0.773147	0.0157674	323.25	406.68	0.736265	0.103063	229.25	301.614	0.196719	0.200166	155.5	299.116	0.493946	0.00663723	207.5	411.965	0.690854	0.0577257	338.25	460.548	0.905757	0.363927	358.75	388.37	0.477157	0.00329371	176.5	365.851	0.309237	0.00420128	106.25	354.162
A011012_01	0.00614	1.11767	0.00412843	363	324.662	1.41588	0.263805	350.25	217.707	2.49672	0.0131111	689.25	254.007	0.876674	0.247578	341.75	405.731	1.18019	0.0521305	332.25	282.571	1.27944	0.338474	302	234.3	0.716232	0.0326009	232.25	320.933	0.732971	0.0167157	277	381.111	0.811572	0.583991	327	393.203	0.882345	0.319053	85	103.576	0.843712	0.437911	85.75	108.959	1.64462	0.242572	112.5	83.5313
A010926_01	0.0397	3.24653	0.0280297	236.5	70.8829	2.10065	0.00586167	127.75	60.9928	1.25276	0.197309	80	67.2268	1.09976	0.324502	1206	1099.15	0.856884	0.258346	633	748.299	0.801907	0.124119	559	699.101	0.815204	0.321926	57.25	70.7269	1.17065	0.44109	64.75	53.2942	1.38806	0.221378	63.5	43.8312	0.629947	0.0325871	229.5	355.67	0.99987	0.998686	420.25	425.447	1.20441	0.0183689	421	350.679
At30017603	0.000504	1.51076	0.0280612	751.5	511.062	1.6773	0.0790098	669.75	441.891	2.18194	0.0226188	1100.5	519.649	1.15398	0.704788	73.75	44.3905	2.34569	0.0856795	81	29.3953	2.63966	0.0202046	73.25	27.0464	0.873392	0.210104	723	831.6	0.88651	0.556847	878.5	949.93	0.871744	0.115452	800	908.004	1.49621	0.122043	88.25	54.3953	2.47634	0.0316891	123.25	45.6129	4.81261	0.0230213	234.5	44.8246
At30017692	6.13e-07	1.4281	0.00313455	2237.75	1568.78	1.80264	0.00736996	2814.25	1544.77	2.0738	0.00920094	3365.5	1572.52	1.01697	0.901889	4125.75	4262.41	0.647184	0.0197824	1666.75	2619.72	0.398337	0.00864141	908.25	2379.36	0.716927	0.0724755	1644.75	2330.32	0.579096	0.0134752	1587.75	2822.45	0.756783	0.10084	1979.75	2676.65	1.01735	0.859166	2017	2002.84	0.598084	0.0332839	1192.25	2004.33	0.307704	2.02974e-05	601	1962.76
A010966_01	0.00192	1.2988	0.26655	602.25	460.255	0.799804	0.336215	358.5	384.719	0.244916	0.00437451	123.25	438.504	0.914273	0.433151	1054.5	1152.33	1.41225	0.00566774	1159.75	837.014	1.49771	0.0324618	1193.5	801.431	1.60132	0.0371537	307.25	182.722	5.98756	0.00252877	1340.75	201.696	2.30029	0.00877482	434.5	176.842	1.27914	0.0115826	382.5	301.35	3.6807	0.00165431	1320.25	355.671	4.66116	0.000292764	1444.75	306.675
At30017899	0.00562	0.998083	0.982402	259	249.901	1.67061	0.0465705	329.25	175.658	2.34871	0.012379	451.5	192.636	0.813086	0.0689792	280.75	346.147	1.03642	0.576433	189.75	183.204	1.02908	0.911601	200.25	185.774	0.648244	0.00933382	87.25	132.944	0.770478	0.086957	118.5	159.656	0.988132	0.963443	138	129.852	0.662042	0.101992	43.75	64.2884	0.840248	0.177175	38.5	46.3969	0.637456	0.125909	38	59.5711
A005198_01	0.000857	1.14819	0.094665	256.75	220.775	1.7431	0.00775485	248.75	140.628	2.33718	0.0068056	565.5	246.71	0.865175	0.288881	131.5	155.351	0.78054	0.0753784	95	125.175	0.668597	0.236383	57.5	92.9929	0.662237	0.0224615	216.75	331.228	0.848864	0.237325	297.25	373.131	1.01394	0.927588	319	337.857	0.78167	0.0409552	59.5	76.7376	0.665627	0.274427	50.75	75.2209	1.05967	0.781343	72.5	66.5191
A012869_01	0.000503	1.284	0.255038	73.75	63.6494	1.44084	0.481343	73.5	58.8545	2.81574	0.0132673	167.5	67.0037	1.2759	0.0148726	23	17.7982	0.22909	0.450923	14	18.4495	0.547618	0.419716	13	25.6534	0.443154	0.00160483	32.5	74.7446	0.32225	0.000975858	25.75	81.8978	0.62477	0.0358147	40	69.3719	0.0159602	0.0716272	3.5	1720.22
A022542_01	0.00991	1.53641	0.00380685	274.75	181.381	1.84577	0.00290241	242	131.474	2.01186	0.00593526	328.25	176.24	2.02969	0.164687	62.6667	37.0921	1.22853	0.300079	39.5	34.082	0.816673	0.466621	29.25	34.9802	1.25794	0.0509355	203	163.921	1.55519	0.0017301	230.25	146.014	1.30794	0.0273639	201	150.868	0.855234	0.685987	36.25	39.9758	1.02361	0.875878	43	38.5	0.810194	0.38905	32	36.6708
A014769_01	0.0135	0.930351	0.647982	17560.2	19988.4	1.6077	0.108182	33331.2	22341.5	1.9126	0.0327517	41080.8	22522.5	0.98543	0.86615	53205.8	54106.1	1.16927	0.292797	58844	50888.7	1.16387	0.201049	61044.2	53162.9	0.801864	0.17875	25614.5	32183.3	0.585722	0.0209999	14982.5	25665.9	0.993655	0.93835	19884.5	20617.6	1.25772	0.210837	62744.5	51821.3	1.46172	0.117467	57761.5	42893.5	1.3138	0.131964	54119.8	42793.6
At30018232	0.0161	1.4414	0.0673357	1258	939.048	1.91959	0.00216858	1508.25	816.291	2.02756	0.0079397	1846.75	924.863	1.11864	0.591008	1383.5	1260.86	0.914576	0.637065	725	822.952	0.908229	0.519092	673.25	782.104	1.09843	0.14704	908.75	838.223	1.35616	0.00414564	1268.25	936.472	1.45607	0.0086473	1192.5	851.654	0.822866	0.0290972	599.75	718.265	0.437055	0.00414548	333.5	757.118	0.667143	0.0259704	465.75	699.046
A014947_01	0.000589	2.56655	0.00623572	9738.75	3898.34	3.77639	0.00535054	14678	4035.85	3.09159	0.01577	13185.8	4123.85	0.862242	0.557994	10081	13143.5	1.38172	0.150572	9969.25	7994.64	1.46744	0.154991	11278	8080.75	0.928615	0.740622	6410.75	7343.02	1.66126	0.0211076	11106.2	6959.96	1.50029	0.0164644	9788	6771.8	1.5387	0.0993741	6270.75	4362.05	1.22212	0.307778	5562	4725.1	1.87512	0.0583289	7730.5	4222
A202113_01	0.0289	1.30957	0.356399	194.75	126.152	1.92008	0.113025	251.5	120.983	2.78656	0.0541632	500.25	138.866	0.822205	0.279988	266	320.847	1.25728	0.051791	286.25	220.406	1.65001	0.296691	326	169.046	0.861898	0.255287	239.5	275.779	0.888662	0.112779	323.25	358.128	1.18863	0.017501	416.5	346.456	0.881698	0.650987	157.75	168.661	0.660101	0.10121	116.75	167.559	0.616969	0.0172087	100.75	171.729
A015247_01	0.0252	1.51968	0.00603153	1578.75	1034.57	2.3855	0.0124774	2554	1125.39	2.1937	0.00499054	2600.75	1201.82	1.64317	0.51419	48.75	18.0322	1.05675	0.886416	26.5	20.8838	1.76458	0.163125	31.75	17.9029	1.86862	0.020084	486.25	251.81	6.32268	0.00181992	1860.75	278.418	6.07545	0.000361378	1771	283.477	1.32665	0.37263	13.5	10	2.24986	0.0706517	30.3333	14.442	2.61674	0.0718008	40.25	19.0788
At30018933	0.0194	1.0862	0.710872	190.25	202.371	2.86579	0.0218425	346.25	146.534	3.35924	0.0166253	593.75	211.911	1.34682	0.203426	27	16.345	2.08351	0.0887042	25.25	10.7158	1.68761	0.13402	30.25	15.4433	0.634228	0.00219536	116	181.641	0.999917	0.999458	154.5	156.394	1.43122	0.0021042	204.5	145.211					1.76532	0.011679	22.25	11.8061	4.3582	0.0377634	88.75	33.5791
A203497_01	0.00493	1.06513	0.530113	2393.25	2240.22	1.48788	0.0271913	2981	1892.76	2.06047	0.0059585	4135	2041.08	1.411	0.126197	1257.25	939.626	1.16452	0.27546	809.75	678.706	0.946671	0.846619	594.75	619.711	0.801529	0.0845895	1423.5	1720.74	0.907934	0.337646	2195.5	2451.69	1.01239	0.682173	2300	2266.18	1.18641	0.489972	613.25	534.879	1.20663	0.250856	577.25	444.458	1.05861	0.844977	484.5	482.277
A013039_01	0.00192	1.32572	0.0187583	660.75	502.275	1.83699	0.000208864	761.75	419.706	1.83114	0.0038583	908	488.915	1.07895	0.621681	1409.5	1472.13	0.765317	0.0281357	662.5	992.798	0.735791	0.0426569	1020.5	1302.1	1.0323	0.648122	308.75	298.596	1.20391	0.142642	435	376.018	1.23359	0.0500522	430	367.839	0.653338	0.0713792	2057.25	2661.3	0.400243	0.0342206	680.5	1909.08	0.383127	0.0931269	623.75	2131.55
At30019021	0.0431	0.765502	0.534489	5058	7261.53	2.05467	0.0387517	12374.2	6414.52	2.29748	0.0322968	14354.5	6796.73	0.84202	0.549373	39629.2	49027.2	1.21814	0.262441	34783.8	30042.3	1.28595	0.471566	44083.5	33706.5	1.0251	0.932152	1271.25	1532.48	0.513293	0.0274811	959.5	2038.51	0.534939	0.204806	924.75	1866.13	1.37227	0.656131	16619	11542.8	3.17004	0.163864	34251	10189	4.84639	0.0636901	43177.2	8975.83
A013166_01	0.0104	1.05272	0.87244	347.25	351.509	1.00581	0.985148	222	252.457	1.21099	0.548766	327.75	286.633	1.19108	0.603441	27.3333	19.4296	0.826645	0.289704	13	15.9074	1.25055	0.65924	18.3333	16.2114	0.849079	0.560726	248.5	342.653	0.315419	0.00237338	199.75	597.655	0.355191	0.00251251	202.75	580.876	0.82372	0.700494	20	23.8752	0.315222	0.149117	8.66667	31.2041	0.648548	0.393858	15.75	22.1467
A015204_01	0.00303	1.32508	0.0576444	1594.25	1220.56	2.60412	0.00777503	2977	1086.66	2.49064	0.0212876	3517.5	1247.72	1.52081	0.34565	101.5	53.6777	1.28598	0.230723	45.75	33.6844	2.95761	0.0449412	91.5	32.5782	0.602506	0.0534014	438	704.907	1.19776	0.331365	1076.5	881.815	0.97175	0.908749	870.75	842.461	0.998624	0.995436	25.75	27.4818	0.632699	0.378055	26	30.5417	1.92895	0.0416239	61.75	32.2469
A013802_01	0.0278	1.38761	0.0520983	1150	835.672	2.86355	0.0427227	2933	989.735	2.72282	0.0672725	3746.25	1077.17	1.5023	0.487077	70.25	39.2322	1.46364	0.485078	39.75	18.9469	2.47472	0.122645	62.75	25.5516	0.739135	0.103011	346	476.571	1.35896	0.138647	658.25	502.614	1.23529	0.349123	569.5	472.573	1.31382	0.266493	20	16.4506	0.929794	0.850014	23.25	28.9158	2.60831	0.0496436	44	15.7697
A014662_01	0.0166	0.719553	0.178605	265.5	369.749	2.02089	0.00580011	700	335.774	1.74356	0.0107131	711	388.83	0.846924	0.351497	6266.5	7565.9	0.896268	0.0208342	5023.75	5662.3	0.652087	0.00239401	3545	5445.49	1.28425	0.00801176	85.75	65.6342	6.98716	7.28426e-05	578.5	80.5564	9.15864	0.000559145	549	63.834	0.824818	0.0895971	1408.75	1701.79	0.905111	0.208822	1684.5	1904.33	1.27598	0.288442	2331	1707.09
A015205_01	9.43e-06	10.4918	0.000421594	1643	158.488	8.10717	0.000305184	1136.25	144.17	8.50859	0.0034086	1238.75	151.513	1.37248	0.302945	38.75	31.8493	0.197201	0.206313	10.75	23.061	0.970258	0.941026	20.6667	20.8942	3.11495	0.00330393	999	335.634	2.27643	0.0373713	722.25	396.659	2.29571	0.0518303	710.25	409.776	1.02222	0.933625	36.5	34.8092	1.19311	0.779257	29	21.7735	1.44441	0.315827	46.75	28.1594
A015211_01	0.032	1.58354	0.154688	102	71.3797	4.10121	0.0176451	261.5	71.8249	5.01865	0.00984512	472.25	94.8123	0.736819	0.407885	12	16.3672	0.445718	0.22171	9	19.8291	0.441828	0.427618	10.5	29.7423	0.778829	0.218139	62.75	80.7033	1.02961	0.881595	92.5	89.292	2.7292	0.00209367	231.25	82.2305	1.2	no replicates	12	10	0.466482	0.262689	9	21.8362	1.41545	0.399642	22.5	14.3337
A202270_01	0.0294	0.627756	0.180146	502	963.317	1.15747	0.768294	860	778.741	3.02412	0.0436089	1951	701.742	1.54139	0.431438	32.6667	15.9727	1.58958	0.347131	24.5	13.7859	1.15407	0.1022	26	22.6375	0.604405	0.00131356	437.75	733.702	0.189494	9.67627e-05	160.5	826.323	0.714739	0.0133096	580.5	796.665	0.286007	0.289199	12	38.6785	0.378152	0.347737	11.5	33.3978	0.466652	0.111409	10.25	23.212
A015253_01	2.52e-05	2.13294	0.0277788	308.75	172.568	2.27504	0.0111022	265.25	137.015	2.22982	0.0257995	375.25	187.995	1.26726	0.37487	35	32.3109	0.665756	0.383453	10.3333	16.7355	0.671991	0.0985544	15	21.872	1.04746	0.691444	460.75	453.446	0.926446	0.139876	409.75	454.55	0.774821	0.00327587	350	460.707	0.79427	0.682336	13.3333	16.2844	0.605607	0.309791	12.3333	22.7317	1.07565	0.895142	18.75	15.2807
At30019580	5.51e-05	1.3846	0.236694	363.5	251.099	1.80359	0.0195418	418	229.608	2.63898	0.0185241	731	254.184	1.23161	0.0808911	245.5	201.898	0.972354	0.824809	138.25	130.55	0.921053	0.692789	110.75	112.393	0.453304	0.0185954	97.75	228.681	0.497536	0.0222212	120	259.029	0.742913	0.296723	167	227.361	0.721228	0.0146	45.5	62.3027	1.04006	0.612982	64.25	60.9027	1.13069	0.500448	60	46.5662
A013325_01	0.00202	2.32021	0.00797564	1958.25	893.132	3.74731	0.00745526	2661.25	735.872	2.91052	0.0343546	2517.75	866.104	1.06667	0.825	782.75	813.432	0.568665	0.0491752	248.5	464.914	0.575411	0.0338747	237.5	437.798	1.01788	0.920995	921	922.822	1.09407	0.673946	1065.25	1080.64	1.73587	0.06289	1568.25	1042.49	0.976607	0.902934	522.75	543.443	0.681844	0.167863	363.75	509.628	0.409807	0.0254735	211.75	492.206
A020016_01	0.0012	1.67776	0.0828811	7497.75	4926.75	2.12185	0.0222876	8428.75	4141.95	1.89703	0.0425858	7998	4435.64	0.947531	0.750252	18077.2	19993.5	0.94222	0.461779	11230.5	12229.4	0.795156	0.214491	9315	12387.1	0.930225	0.650312	9086.5	9692.15	1.01591	0.90132	11496.2	11550.8	1.00621	0.947718	10183.8	10591.8	0.786736	0.238418	5444.25	6747.32	0.776192	0.13399	5130	6994.12	0.953374	0.692091	6056.75	6670.51
A014106_01	0.00495	2.06002	0.0446968	585	318.588	2.135	0.0255769	564.5	302.085	1.60063	0.0366294	529.75	376.62	1.2916	0.00509454	165.75	130.342	0.670286	0.0712226	58.25	79.1173	0.951799	0.694857	65.75	72.8841	0.970643	0.829316	350.25	372.122	0.690414	0.141711	217.75	332.536	1.20461	0.561588	369	329.642	1.24582	0.29905	171.5	136.642	1.15451	0.563183	198.75	180.83	1.29499	0.283673	200	170.286
A014426_01	0.00344	1.8758	0.0114494	6895	3690.46	4.85468	0.00112707	16077.5	3604.27	6.33535	0.0013117	23504.5	3763.77	1.36689	0.033528	6391.25	4691.94	0.791281	0.141	2615	3420.89	0.68595	0.0255698	2035.75	2995.62	0.926446	0.554159	6588	7109.86	1.63717	0.068145	12660.2	7748.29	1.92814	0.0436576	16012.2	7606.1	1.06212	0.60123	14558.2	14001.4	0.223256	0.00610057	3150.75	13986.7	0.195379	0.0082396	2748	13971.8
A202353_01	3.97e-07	2.14517	0.00330246	220	99.9686	1.83687	0.0225894	134.75	76.5329	2.31908	0.00951211	236.5	99.8186	1.74907	0.113994	2516.25	1241.47	1.11694	0.266626	1177.25	1028.77	0.794458	0.324173	712.5	819.266	0.574037	0.0221027	122	210.251	0.390591	0.0215925	99.75	256.686	0.449105	0.0238256	105	228.543	0.534186	0.0268802	1113.5	2044.89	0.299432	0.0209122	625.75	2057.79	0.275133	0.0225984	647.5	2221.31
A202360_01	0.000321	4.97664	0.00905725	824.25	166.692	7.30647	0.00284749	1202.25	142.212	4.07944	0.0141654	700.75	188.307	1.12954	0.874682	22.5	16.5647	0.372788	0.488915	10	33.2369	0.01	no replicates	7	781.549	1.21622	0.153844	474	405.564	2.22198	0.00372414	715.5	337.898	1.79983	0.0050835	522	308.999	0.689452	0.17746	11	16.0428	1.71679	0.387784	22.3333	10	1.33395	0.0884993	22.25	16.9627
A013726_01	0.00414	2.52834	0.00982171	1167.5	481.506	2.52828	0.0884473	1073.75	476.987	2.53494	0.07054	971	464.179	1.01334	0.959366	824.5	776.3	1.30376	0.214724	706.5	491.633	0.88916	0.436446	364.75	407.289	1.53373	0.0427522	772.5	513.819	0.783494	0.183398	456.75	569.017	0.901369	0.657463	445.5	507.49	2.00915	0.141182	982.75	486.536	1.31655	0.495465	702.25	601.23	1.07332	0.86544	551.25	548.536
A014902_01	0.0197	1.04747	0.765905	532	520.627	1.39552	0.0489626	524.5	359.565	1.65333	0.00498649	537.25	332.33	0.85046	0.429982	7113.25	8987.29	0.858468	0.148126	4872.5	5826.77	0.845148	0.330637	4604.5	5714.86	0.732963	0.14527	236.5	320.348	0.883821	0.360247	364.5	428.507	1.05851	0.731274	379.5	378.902	0.806075	0.0206079	2361	2869.58	0.643193	0.0169252	1823.25	2783.05	0.502167	0.00265059	1308.25	2533.16
A015490_01	0.0348	1.04318	0.742684	2464.25	2336.41	1.51935	0.00153248	2890.25	1929.96	1.92895	0.00686279	4505	2394.93	1.02834	0.789101	8616	8631.9	0.930548	0.191451	4704.5	5069.41	1.16269	0.028676	6534.5	5655.08	0.951156	0.520279	2093	2210.97	0.897018	0.473787	2006	2267.77	1.20074	0.18209	2471.25	2206.49	0.83173	0.00725622	4698.25	5651.08	0.812951	0.234576	5635.25	6357.35	0.703766	0.0363618	4324.5	6172.75
At30020329	0.00299	2.37698	0.0498178	121.25	47.5542	3.27695	0.0217302	140.25	45.6004	2.62194	0.0411453	91.5	40.535	1.1484	0.215159	2121.75	1960.65	1.59173	0.128038	1965.5	1283.91	1.18356	0.502255	1228.75	1084.58	1.09149	0.565905	144	125.011	1.18375	0.451336	148.25	137.45	1.16338	0.600169	158.5	130.463	0.82649	0.313097	1181.5	1324.45	1.26367	0.468619	1951	1357.04	0.991223	0.968405	1371.75	1240.04
A013171_01	0.0313	1.05341	0.206781	302.5	287.083	1.7748	0.00341533	434	251.763	2.08947	0.00209215	559.75	277.594	0.795459	0.0252378	278.75	349.594	1.00989	0.905391	212.75	214.105	0.988193	0.874907	181	185.806	0.906841	0.127595	229.5	254.941	1.10076	0.339394	309.25	283.154	1.29592	0.0355076	357.75	276.352	0.81113	0.00584629	116.5	142.935	0.957354	0.763013	112.5	118.415	1.3195	0.151894	152	112.901
At30020660	0.0125	1.27127	0.044164	2034.75	1607.03	1.56343	0.00400989	2121	1355.86	1.69933	0.0205971	2663	1570.18	1.18526	0.206367	4337.5	3839.2	1.07587	0.28199	2672	2501.6	1.09094	0.574151	2737.25	2587.3	1.04959	0.576937	1556.25	1495.31	0.95652	0.815672	1544.5	1633.08	1.14028	0.401848	1617.25	1549.05	0.797694	0.00570791	1837.5	2292.53	0.862039	0.0402073	1747.5	2038.34	0.843973	0.216643	1853.5	2070.46
A013254_01	0.00429	1.05139	0.850783	258	272.04	0.960636	0.894707	193.75	233.077	1.24059	0.484626	306	282.134	1.5492	0.389702	33.3333	18.7713	1.14964	0.5	16	13.3228	1.00866	0.986866	15.6667	14.4117	0.677893	0.0432743	195.5	296.08	0.384167	0.000534331	133	342.151	0.485079	0.00710304	149.75	329.649	0.698846	0.362969	16.6667	26.1359	0.197092	0.203306	8.5	19.1732	0.897985	0.570205	20	21.8731
A015360_01	0.0344	1.87208	0.110597	4367.5	2682.54	1.92186	0.00304389	4502.25	2323.78	1.04547	0.825839	2457	2571.58	0.968871	0.916036	8851	10241.2	1.15997	0.503479	6945.75	7115.99	1.03647	0.901843	6216.75	6629.19	2.10793	0.00366418	1631	792.908	2.91688	0.00203352	2252.5	762.975	2.79733	0.00357793	2038.5	736.298	1.10518	0.0677036	2012	1770.74	1.48526	0.207133	2497	1695.68	1.55347	0.145448	2270.25	1579.86
A014822_01	0.0185	10.5621	0.00270467	207.75	20.9763	47.3214	1.18711e-05	800.5	16.6505	38.4556	0.000307694	574.75	15.2888	1.33539	0.102025	19.5	14.2604	0.0924313	0.478248	5	18.6777	0.774072	0.48393	16.25	20.694	1.60825	0.201568	18.3333	10.792	10.0243	9.66222e-05	101.25	10	13.5916	0.00179772	163.75	10.6492	0.01	no replicates	0	17	1.47272	no replicates	18	12.2223	1.07743	0.919422	22.6667	29.885
A013745_01	0.023	1.67262	0.0198307	384.25	218.274	2.2075	0.0156265	449.5	196.737	1.83201	0.0493202	269.75	146.204	0.964122	0.90343	644.25	771.984	1.15444	0.522581	516.25	486.515	1.29335	0.266882	530	426.222	1.12715	0.327915	349	312.929	1.3761	0.118349	475	359.611	1.19006	0.475256	373	331.993	0.827517	0.30928	176.25	194.406	1.02493	0.85845	198	195.607	1.0836	0.616843	198.5	178.451
A013623_01	0.0463	2.61538	0.0113291	1822	708.749	4.31195	0.000450225	3062.75	685.747	2.28272	0.00344905	1731.5	770.384	1.03596	0.75624	646.75	625.123	1.00563	0.9457	415.75	411.872	1.07029	0.11063	401	373.457	1.05582	0.114052	695.75	660.144	2.48541	0.000520576	2023.25	832.321	2.28372	0.00118491	1747	777.473	0.73169	0.00306124	196	265.641	1.07502	0.143482	293	274.267	1.23762	0.154998	339.25	274.772
A013741_01	0.00309	1.2738	0.233533	109	98.3264	2.36628	0.0478687	187	67.6667	4.15637	0.0156363	299	59.4359	0.853673	0.630206	71	102.533	0.732025	0.0845453	44.75	59.5278	0.674045	0.241489	43.25	63.7164	3.76197	0.013494	59	17.2171	15.7634	0.00153644	389.5	29.8605	16.4024	0.00128682	395	23.3383	1.28314	0.226903	24.75	19.6412	1.51038	0.0556473	28.75	19.9958	0.945061	0.885098	23	28.5376
A014758_01	0.0111	2.4851	0.0141046	33607.2	13650.8	4.28402	0.00746477	44362.8	10378	2.7904	0.0285862	38342.5	12373.7	1.01993	0.73009	65443	64419.6	1.45459	0.16398	65447.8	47647.3	1.68262	0.144569	65433	42821.9	3.47176	0.00052637	13110	3720.72	18.736	0.000339845	54848.5	2955.49	10.4625	0.000802823	39906.8	3429.36	1.35183	0.015757	31708.2	22980.2	3.19099	0.0069529	58207	19635.3	4.12938	0.0038711	65445.2	16577.1
A013137_01	0.000638	1.39546	0.0938512	205.75	140.902	1.51313	0.0473451	180.5	120.213	2.196	0.0130347	337.75	142.434	1.11975	0.455248	96	80.649	0.906797	0.208293	61.75	66.2767	1.10119	0.72706	52.5	48.9631	0.741661	0.0744165	83	115.902	0.887968	0.405295	95.75	107.023	0.96652	0.808851	116.25	113.2	0.614739	0.0434949	21.3333	33.2075	0.857281	0.12411	21.5	24.6801	1.12535	0.897893	36.3333	39.3708
At30021812	0.000603	1.0733	0.443093	212.75	190.413	1.60695	0.0246235	215	127.471	2.25744	0.00107385	383	164.1	1.01629	0.895506	178.75	178.615	0.875756	0.0304539	104.75	119.592	0.691663	0.143925	72.75	104.038	0.902279	0.308105	231.5	269.313	0.650522	0.0833329	166	245.267	0.709685	0.103852	179.5	255.746	1.27026	0.136538	125.75	101.262	0.558862	0.0799001	53.25	101.047	0.703865	0.0747027	67	93.4328
A015225_01	0.0105	0.950255	0.775402	332	335.946	1.6345	0.00898636	492	291.38	1.99636	0.01455	671.25	325.699	1.03985	0.615344	364.25	354.434	0.854354	0.160896	236	272.611	0.571742	0.0854343	129.25	229.704	0.752383	0.0240505	222.25	301.432	0.817376	0.448892	228.75	302.479	0.806817	0.442807	271.5	310.275	0.890973	0.424757	165.75	178.823	0.867165	0.200126	159.25	185.057	0.947918	0.804165	187.75	188.144
A014186_01	0.0327	1.55757	0.00858318	8822.5	5501.95	1.68879	0.0490684	9763.25	5690.04	2.03219	0.017943	13179.5	6304.33	1.109	0.475946	19136.2	18188.7	1.09264	0.149813	14234.8	12938.6	1.11224	0.501742	14132	12789	1.03309	0.767821	5056.5	4952.27	1.307	0.0518594	6111.75	4698.45	1.41271	0.0949907	6847.25	5083.64	0.945734	0.678771	5503	5895.15	0.572677	0.0230675	3422.75	6053.31	0.612256	0.0395173	3290.5	5038.36
A015295_01	0.0014	8.45364	0.00448913	1333.75	183.067	2.05549	0.149577	401	151.684	0.913245	0.875159	157.25	171.51	0.958053	0.954926	34.5	46.4701	0.716338	0.15751	12.5	17.9241	0.677774	0.19823	14	19.5468	0.881463	0.588224	2066.25	2565.71	0.147811	0.00336329	351.75	2631.09	0.106326	0.000633413	316.25	2739.81	0.997602	0.993482	135.75	105.224	0.232528	0.134986	37	106.566	0.435471	0.0387987	53.25	106.472
A015085_01	0.0161	2.06211	0.121859	299.75	141.968	1.85173	0.0507719	135	78.6982	1.40993	0.187386	117.75	78.1294	0.902391	0.799678	24	29.8467	1.31977	0.410175	27.5	22.4085	1.06713	0.570563	27	24.7584	0.854235	0.504105	91.5	121.696	0.614007	0.427281	56.6667	66.351	0.586777	0.366114	35	49.811	0.237309	0.233329	9.33333	33.8165	0.104881	0.513174	7.5	522.328	0.965026	0.960596	22.6667	22.7742
At30022350	0.00562	1.11439	0.337159	469	403.386	1.17331	0.0420337	387	336.379	1.46818	0.0101626	572	399.274	1.00087	0.99132	581.25	587.02	1.11738	0.0605707	461	411.499	1.61003	0.00841915	541	338.788	0.840855	0.0125273	253.25	304.517	0.932442	0.502606	276.25	301.536	0.968845	0.814423	297.5	313.423	1.03653	0.73171	159.75	151.581	1.12574	0.013403	156.25	138.773	1.28473	0.140904	187.25	142.896
At30022425	0.00333	1.4157	0.0662577	224.25	171.466	2.40179	0.104573	308.25	153.644	2.92623	0.0232419	460.5	172.935	0.99937	0.999088	26.5	22.0793	2.6	no replicates	26	10	1.60023	0.156088	18.5	11.6778	0.865255	0.154665	263	297.177	0.824756	0.271	268	347.806	0.84696	0.24428	274.25	331.638	0.01	no replicates	-2	31.2337	0.212148	no replicates	5	23.5685	0.0518981	0.323339	1	22.5579
At30022426	0.00106	2.10917	0.00632186	290.5	134.418	2.48915	0.0190627	343.25	155.081	3.18271	0.000280753	363.5	116.323	1.39763	0.33698	29.5	23.2761	1.01512	0.9703	12	11.793	2.14942	0.0193457	21.5	10	0.901719	0.558266	126.5	123.128	1.4979	0.0139346	267	180.752	1.58795	0.0142182	275.5	174.018	0.324276	0.608838	9.5	27.8235	0.549635	0.65777	11.5	24.8611	0.776606	0.600133	12.5	17.767
A016632_01	0.00991	1.39834	0.0601507	301	211.783	1.38797	0.368374	327.75	212.031	0.941525	0.806695	255	233.319	2.11234	0.0166368	55.75	26.1735	1.96889	0.0145245	65.5	32.3058	5.22796	0.00441296	75.5	14.7422	2.59869	0.0030286	215.5	79.5662	2.9515	0.00441842	245	78.256	1.73192	0.0411483	131.25	73.6477	1.38418	0.0908815	14	10	1.72586	0.146216	38.3333	26.5576	3.58305	0.0311899	37.6667	10
A019617_01	0.00497	1.32327	0.0963987	4325.25	3260.81	1.56993	0.112552	5523	3243.37	1.05825	0.773633	4300.5	3859.85	1.0539	0.744143	872	815.407	1.37804	0.0800516	851	618.02	1.30172	0.102445	698.25	535.067	1.76122	0.0166641	4978.75	2898.24	3.72115	0.00113013	9777.25	2616.3	2.65698	0.0196372	6692.75	2564.57	1.36508	0.14375	447.75	334.983	2.82648	0.00409101	1150.5	412.049	3.80485	0.00306639	1194	334.023
A018766_01	0.0313	2.54689	0.093437	6392.75	2899.06	6.94974	0.00691721	12791	2566.45	6.85617	0.014667	17449	2965.43	0.925494	0.688418	11737	13839.8	0.465395	0.0145866	4032.75	9665.24	0.32529	0.00129825	2715.75	8855.59	0.993621	0.966949	3439.75	3506.28	2.38001	0.0158285	6123.5	2893.16	3.02063	0.00112795	7747.75	2842.31	0.74336	0.0682831	5638.75	7636.44	0.435526	0.0102623	3630.5	9031.59	0.416237	0.0255613	3002.25	8102.22
At30022816	0.00626	1.23512	0.228939	2295.75	1985.48	2.26752	0.024302	3884.5	1797.12	2.58039	0.00250569	5445	2155.58	1.03595	0.860435	496.75	515.65	0.543962	0.0544138	142.75	289.15	0.458578	0.0114442	111.25	255.802	0.783133	0.0606186	1711	2237.57	0.851496	0.128961	2087.5	2464.07	1.48367	0.0177435	3329.75	2274.26	0.915091	0.587367	318.25	343.95	0.756646	0.0329329	239.75	315.654	0.691815	0.118969	227.75	319.547
A019066_01	0.019	1.42818	0.0777065	192.25	128.977	1.62111	0.0252564	187.75	108.789	2.23809	0.0219296	295	120.412	1.1459	0.179847	92.5	85.4078	1.24105	0.348361	69.5	60.7163	1.53212	0.0087784	78	50.9679	1.06488	0.438988	89	84.6734	1.26453	0.110517	118.5	98.2037	1.14433	0.227959	103.25	95.9335	1.28501	0.080726	72.75	58.8613	1.23105	0.0599434	75.75	60.5492	0.855083	0.547779	76.75	104.559
A016796_01	0.000144	1.58773	0.0363631	673.75	407.312	1.83132	0.0225536	609.25	303.542	2.70492	0.00670011	1264	434.077	1.72583	0.0575197	27.6667	14.8097	0.975833	0.941267	14	17.168	0.752494	0.506838	13	20.5813	0.887299	0.387668	319.5	350.449	0.81428	0.00893925	381.5	474.9	0.937391	0.440508	459.25	484.145	0.617162	0.292584	10	16.4738	0.0795048	0.436797	7	62.5772	0.40506	0.519089	12	13.694
A018251_01	0.0341	1.26551	0.0808243	1867.75	1521.53	2.05618	0.0187384	3017	1486.31	2.47384	0.0132693	3895	1493.64	0.669117	0.111508	691.75	988.301	0.620374	0.0601086	468.75	793.912	0.491885	0.0850121	306.25	623.972	1.1201	0.285809	874.75	762.989	1.28596	0.0510211	1326	999.566	1.26482	0.0509433	1379.5	1031.2	1.32549	0.0283702	219.25	164.357	1.26476	0.163681	217	162.333	1.59572	0.0077958	271.75	173.061
At30023886	0.000619	1.26862	0.16912	525	428.152	1.34135	0.249827	496	360.426	2.27825	0.0167417	878.25	397.126	0.664488	0.365524	166.75	318.177	0.268054	0.0358096	42.75	210.51	0.222409	0.0233776	30.75	170.472	0.571036	0.0113295	224.75	385.029	0.559224	0.02979	225.25	432.126	0.897417	0.543889	314.25	386.701	0.658841	0.0510614	228.25	350.42	0.324745	0.0289635	125.25	370.009	0.205466	0.00320067	75.75	355.715
A202770_01	0.00106	1.31921	0.165427	189.25	143.366	1.99902	0.00446167	247.5	118.253	2.00166	0.0169488	294.25	156.545	0.913087	0.584475	149.5	178.396	1.16355	0.243514	135	120.323	1.76562	0.0171848	130.75	75.9047	0.842795	0.264054	196	235.462	0.913913	0.602639	214	247.305	1.04659	0.746261	223.75	234.254	1.15847	0.732544	36.25	34.0659	1.12562	0.120467	51.3333	44.8712	0.314818	0.397569	33	33.9049
A016533_01	0.000148	3.01634	0.0500663	143.5	72.2346	2.02304	0.286728	62.5	80.3761	2.44523	0.146311	117	81.2474	0.858365	0.790628	21	23.3637	1.90552	0.267202	30.5	14.4535	1.29375	0.5911	25.3333	18.3112	0.531981	0.0398872	109.5	224.048	0.115761	0.00727485	19.25	215.808	0.363639	0.00716145	67.5	219.528	0.841257	0.646146	16.25	22.8552	1.00439	0.996692	52.75	21.8044	12.7567	0.00649663	246.75	19.7658
A016044_01	0.0125	1.0309	0.710532	418.25	401.265	1.33547	0.170212	563.5	388.134	2.03953	0.0116952	904	410.778	0.842503	0.00632704	418.75	503.304	1.06119	0.386098	376.5	357.897	1.28077	0.234841	361.5	297.369	0.7607	0.113592	184.75	246.198	0.785393	0.104237	213.75	285.645	1.02045	0.891315	296.5	276.359	0.920193	0.419504	107.5	123.323	0.850539	0.582431	94.25	102	0.931778	0.822269	137.75	143.544
A018351_01	0.00271	1.94095	0.0239563	401.75	227.29	3.2223	0.00817954	606	203.751	3.33503	0.00945942	651.25	212.142	1.02743	0.936685	34.5	39.2394	1.12576	0.430483	26	23.3377	1.24306	0.338411	33	28.4387	1.33816	0.0714854	245.25	183.838	1.26	0.12385	261	212.061	1.56069	0.0082923	266.75	180.851	0.476358	0.569414	10	26.1531	0.761474	0.302812	10	11.9366	0.335937	0.423762	10.5	13.2992
A015922_01	0.0105	1.01168	0.95757	723.5	675.721	1.85388	0.0357348	1246.75	626.891	1.46689	0.122056	1377.75	847.082	0.780753	0.075244	9206.75	12148.8	0.594269	0.0144014	4664.5	8093.05	0.523515	0.0132098	4201	8283.36	2.34571	0.00086643	497.5	218.862	2.29051	0.0166414	427.25	191.483	3.62683	0.0153905	685.25	208.184	1.14066	0.295114	3416.5	2912.93	0.695263	0.168962	2618.75	3561.27	0.691443	0.0701652	2078.25	2959.09
A202855_01	0.000405	2.0031	0.00176996	3357.5	1687.46	1.74934	0.00633747	2371.75	1360.51	1.99191	0.00291035	3042.75	1551.22	1.03817	0.724526	2606	2402.23	1.09897	0.519131	2170	1873.91	1.27822	0.210783	2435	1774.39	2.92933	0.00124015	787.25	268.292	6.35416	0.000576088	1958	316.914	5.88567	0.00125523	1846.5	344.643	0.667057	0.154327	149	253.716	2.11023	0.0447313	434.75	206.304	3.71235	0.0024896	877.25	255.351
At30024993	0.0014	0.875106	0.445658	543.25	645.019	1.99333	0.0380842	1005.75	542.107	2.44613	0.0013515	1512.25	634.718	1.07782	0.796607	48.75	45.2284	0.881537	0.704778	25	27.914	0.794498	0.000219519	25	31.5132	0.517319	0.00675423	241.25	465.957	0.489631	0.00511743	266.5	516.571	0.897181	0.479307	397.25	431.281	0.65734	0.131263	21.5	32.9354	0.882381	0.679374	20	21.8734	0.918645	0.844257	22	25.6596
A018124_01	0.00826	1.40016	0.207567	224	147.894	1.78365	0.0117565	279	144.601	2.18174	0.00840704	401.75	172.18	0.791448	0.272611	50.25	64.2622	0.717474	0.00305619	30.75	41.6399	1.09421	0.612851	37.5	34.6428	0.787852	0.0012546	125	159.142	1.18738	0.146217	192	163.203	1.31082	0.0127846	177.5	136.369	1.19858	0.697124	23	26.3428	0.880555	0.590798	21.25	25.7732	0.529306	0.676446	24.5	21.2025
A018102_01	0.0383	1.09223	0.294506	514.25	470.605	1.75369	0.062821	788.5	398.223	2.79053	0.00908836	1459.5	461.104	1.11126	0.131132	569	512.622	1.18231	0.0540098	479.25	410.183	1.04825	0.855431	416.5	386.228	0.548002	0.00145989	168.5	304.697	1.01053	0.92206	326.25	319.558	1.41987	0.253135	499.75	347.321	0.458018	0.00289888	107.25	241.844	0.518841	0.0493524	118	219.426	0.961974	0.517856	214.5	223.55
At30026012	0.0374	0.92872	0.41708	199.5	220.033	1.31769	0.316473	249.25	225.656	2.06538	0.0198519	461.75	221.341	1.49087	0.00855929	1456	1011.09	0.720872	0.0171713	525	695.483	0.476289	0.0419238	293.25	625.777	0.853029	0.187326	187	217.789	0.683197	0.0708942	145	218.477	0.952211	0.785955	197.25	199.828	1.05445	0.607132	1373	1296.27	0.435633	0.00979672	568.75	1369.71	0.32852	0.0083836	396.75	1247.23
At30026187	0.00414	1.52243	0.0284062	717.25	459.948	1.88693	0.00724826	825.5	414.939	2.17523	0.0108449	1022	449.246	0.759301	0.0622498	631	849.078	0.930002	0.587372	502	501.618	1.04262	0.849212	459	440.691	0.809559	0.166164	372	462.428	1.14678	0.451131	501.5	468.546	1.34	0.0903773	571.75	485.245	1.5246	0.473146	109.75	113.066	1.08395	0.851613	139.5	133.144	2.64635	0.133727	158	69.8648
A019702_01	0.0397	1.78252	0.0611337	3603	2093.54	2.66658	0.000775856	5165	1933.36	0.686765	0.0552276	1296.5	1842.55	0.915759	0.318243	43980.2	48661.1	0.643099	0.00992427	20296.8	32520.4	0.378307	0.00313346	12347	32562.6	1.57873	0.0706852	1226.25	752.29	6.18751	0.000615906	5380.5	914.29	4.36754	0.00846287	3088.5	770.52	1.09555	0.541997	7551.75	6412.27	2.07179	0.0223638	14507	6337.19	1.36196	0.145325	8933.25	6438.16
A017659_01	0.0279	5.69487	0.00581892	2662	503.089	4.73548	0.000768181	2143	467.007	2.44952	0.00418802	1323.75	560.556	1.162	0.499843	690	590.622	1.10671	0.306023	405.75	370.871	1.37211	0.137677	417.75	327.43	1.63714	0.0454922	318.25	184.613	2.61852	0.000609372	646	252.831	2.79694	0.000708862	598.25	217.895	1.08938	0.0704003	291.5	271.683	1.42542	0.0698647	388.5	271.785	1.89756	0.0383273	406.75	215.465
A016224_01	0.0386	1.64264	0.0980872	242.75	136.923	2.55115	0.00798628	293.5	97.9938	2.94769	0.000241119	378	123.857	4.79288	no replicates	49	10.2235	1.22062	0.383537	17	14.3965	2.33238	0.266558	25	10	1.05406	0.754571	122.75	115.098	1.53627	0.0299271	155	100.585	1.92418	0.00167179	232.25	120.772	1.04881	0.5	10.5	10	0.198744	no replicates	4	20.1263	0.01	no replicates	0	46
A016225_01	0.0397	1.20186	0.309011	3401.25	2787.99	1.42954	0.325051	3838.5	2149.1	2.41456	0.0317351	5862	2370.44	3.0486	0.192332	134	34.8262	2.61457	0.0333346	77.5	26.6958	2.65672	0.153851	85.5	26.682	0.69746	0.018447	1156.5	1626.57	0.98902	0.944282	1770	1699.71	1.06438	0.773896	2356.25	1997.74	0.871052	0.119027	36	41.2189	1.02665	0.870844	35.75	33.6427	1.85947	0.0256227	68.25	34.7368
A019684_01	0.0139	1.29521	0.0996578	239.75	181.561	2.05009	0.00567397	311	147.915	1.27867	0.030611	206.25	157.767	1.06913	0.727015	4433.75	4278.96	0.826693	0.0486994	2490	3037.04	0.592055	0.0190424	1464.5	2477.39	0.980384	0.705416	147.5	153.863	1.26678	0.0329766	176.25	142.593	0.850267	0.171808	113.25	137.272	0.896244	0.0216184	2324	2564.94	0.60377	0.00121214	1332.25	2200.29	0.422039	0.0212436	1071	2446.03
A017859_01	0.00447	1.78896	0.0167626	332.75	183.42	2.84153	0.00277298	458.75	160.694	2.92983	0.00131895	523.5	179.172	0.803762	0.495333	318.25	436.921	1.00356	0.983238	260.5	285.562	0.882423	0.31834	182.5	220.913	0.682568	0.200815	136.75	217.084	1.12465	0.625484	253.5	255.069	1.57134	0.152349	304	232.025	0.574619	0.0376754	104.5	170.76	0.417234	0.117751	68	206.023	0.472781	0.292339	81.5	232.161
At30027539	0.00192	1.2003	0.0422751	936	759.814	1.81024	0.0274121	1307.75	692.033	2.05444	0.0171235	1238.5	527.785	0.818088	0.224096	948	1144.66	1.13942	0.0908187	942.25	802.454	1.05996	0.754773	637.75	615.852	0.767161	0.00849582	273	356.583	1.03978	0.456319	505.75	496.875	1.01314	0.846558	441.5	443.497	1.1152	0.38393	332.75	302.372	0.749277	0.0287572	211.5	276.612	0.724549	0.0680537	217.5	310.032
A018738_01	0.0244	1.07258	0.681966	222.25	201.102	1.49104	0.0224314	265.25	167.473	2.0527	0.0225143	420.25	176.463	0.962463	0.740087	129.5	141.208	1.23937	0.0463169	105	90.6643	1.47559	0.114467	108.25	79.5489	0.672735	0.0211549	78.75	114.377	0.86317	0.210958	79.75	94.7938	1.20537	0.445269	110.75	89.3595	0.665813	0.335757	21	32.0235	0.776198	0.751324	15	26.2802	0.60318	0.63442	26.5	67.0014
A022868_01	0.000332	1.79274	0.0118636	445.5	259.754	2.48458	0.0118122	595.5	249.734	2.71452	0.000362684	403	145.44	0.982155	0.931124	39	43.7872	0.479691	0.613589	32.5	28.2072	1.49884	0.104932	35	20.8778	1.09831	0.116835	325.75	286.456	1.32834	0.0545444	421.25	326.218	1.32935	0.0524823	474	375.448	1.3692	0.479294	17	11.6224	0.721171	0.219456	13	18.085	0.848158	0.757189	16.25	24.0587
At30028136	0.0317	1.19521	0.387768	337.75	286.11	1.81364	0.0154157	473.25	271.142	2.60162	0.0249155	861	302.305	1.29548	0.21018	230	209.165	1.53173	0.179392	140.25	107.5	1.53348	0.257692	107.75	94.5816	0.969433	0.787111	248.25	262.219	1.02456	0.824245	339.5	353.376	1.23241	0.130252	375	336.247	0.979418	0.906752	138.75	142.758	1.39899	0.102036	203.75	143.837	1.59797	0.0632265	195.25	125.642
At30028164	0.0213	1.07348	0.697956	495.75	479.308	4.71213	0.00203078	2329.25	532.191	5.87735	0.000685697	2918	506.735	0.947027	0.918146	22	21.1997	1.06407	0.645843	16	14.8296	0.850086	0.724736	13.6667	19.7168	0.735918	0.0875492	434	613.542	1.0678	0.769299	613.5	654.333	1.84405	0.0276545	1127	686.335	0.388045	no replicates	10	25.7702	0.85216	no replicates	26	30.5107	1.21221	0.545296	14.5	11.0942
A019191_01	0.0397	1.02348	0.916708	436.333	398.134	2.24709	0.0348686	1077.5	585.231	2.97397	0.0112153	1678	670.412	0.970384	0.936465	3312	3510.23	0.729671	0.0678781	1837	2797.8	1.33429	0.233424	2630.5	2230.54	0.720305	0.0444612	175.5	254.697	0.881281	0.313064	228.5	269.511	1.59851	0.134962	345.75	222.441	0.81243	0.00111874	1710.5	2103.5	0.760153	0.226673	1365.5	1829.86	0.670689	0.344318	1328.25	2069.24
A203425_01	0.000504	5.29934	0.00910249	16354.5	3251.07	8.94584	0.00118534	25824	3081.63	5.08175	0.00656171	14991.8	3219.43	1.69684	0.220705	496.75	343.922	0.458591	0.134368	74.25	191.951	0.479677	0.16092	81.25	149.56	1.7298	0.0361175	4329.25	2551.92	1.96369	0.00684808	5337.25	2807.62	3.11462	0.00074646	8073.5	2835.79	1.3985	0.215803	255	187.775	1.63518	0.18456	271.75	167.483	2.17336	0.17566	478.5	217.48
A008604_01	0.0351	1.13506	0.158475	12878.8	11134.7	1.41119	0.00819164	14821.5	10434.4	1.55624	0.00645786	16443.2	10739.2	0.938103	0.194322	13493.5	14516.9	1.0444	0.595477	9909.5	9608.99	1.23922	0.161346	11436.5	9139.18	0.794062	0.0767942	8373	11020.8	1.05019	0.682926	9875.5	9750.69	1.2016	0.250068	10781.2	9651.5	0.877181	0.263834	3166.5	3512.23	1.10892	0.0556645	4793.5	4443.59	1.16265	0.495054	4982.75	4575.85
[truncated: 5 more columns]

## Sheet: Down in shoot(195)
ANOVA:1-12h any time point 2x down SHOOT only (by shoot)
Col and ein2 hypoxia
Strain ()*S		Columbia				Columbia				Columbia				Columbia				Columbia				Columbia				ein2				ein2				ein2				ein2				ein2				ein2
Organ ()*S		Root				Root				Root				Shoot				Shoot				Shoot				Root				Root				Root				Shoot				Shoot				Shoot
Time (hours)	ANOVA	0.5				3				6				0.5				3				6				0.5				3				6				0.5				3				6
Systematic	P-value	Normalized	t-test P-value	Raw	Control	Normalized	t-test P-value	Raw	Control	Normalized	t-test P-value	Raw	Control	Normalized	t-test P-value	Raw	Control	Normalized	t-test P-value	Raw	Control	Normalized	t-test P-value	Raw	Control	Normalized	t-test P-value	Raw	Control	Normalized	t-test P-value	Raw	Control	Normalized	t-test P-value	Raw	Control	Normalized	t-test P-value	Raw	Control	Normalized	t-test P-value	Raw	Control	Normalized	t-test P-value	Raw	Control
At30000321	0.0317	1.21812	0.182541	884.5	745.639	0.720358	0.0222579	460	646.73	1.0786	0.343828	463	446.074	1.0503	0.551831	361	348.943	0.768964	0.0602832	193.25	258.876	0.744751	0.291382	132.25	169.311	0.606627	0.0805677	213.25	364.573	0.382075	0.0128544	215	537.447	0.401792	0.0116597	186.25	461.328	0.70923	0.233569	98	151.616	0.368504	0.0406665	46.75	150.2	0.291038	0.0385268	34.75	133.365
A023783_01	0.000285	0.730892	0.293524	460.75	697.121	2.45507	0.0623752	1522	643.767	2.68448	0.0144711	1510.75	621.197	0.491794	0.0408416	905.75	1910.25	0.417408	0.0153139	602.25	1477.67	0.332968	0.040074	428	1260.98	0.740271	0.156567	66.5	83.7126	2.1034	0.0749715	224	107.854	2.97294	0.0366077	318	106.503	0.962693	0.843221	103	102.116	1.8169	0.131144	190.25	107.399	1.69254	0.119549	189	120.04
A200323_01	0.0382	1.10781	0.351052	52639.5	47425.8	0.859759	0.224037	47513.5	54758.2	0.831573	0.161606	40341.5	48881.4	0.897727	0.307173	40800	45533.2	0.888654	0.122023	32186.5	36340.5	0.676571	0.00899261	24062.5	35973.7	0.962819	0.583615	55902.5	57698.5	0.721373	0.149804	38901.2	51103.7	0.750201	0.0172059	36735.8	48374.3	1.07092	0.591293	41212.5	38444.2	1.04396	0.438516	36930.2	35303.5	0.95177	0.683702	36586.5	39334.5
A002250_01	0.0394	1.09944	0.652653	846.5	890.781	0.654589	0.193095	427.5	766.785	0.53721	0.126121	420.5	941.358	1.23151	0.294073	737.25	649.798	0.663079	0.0225026	296.5	453.89	0.605007	0.00246846	225.5	381.756	1.88886	0.00298491	977.25	506.323	0.682294	0.0289686	299	431.924	0.509273	0.00736648	201.75	367.974	0.783245	0.318157	279.75	347.649	0.368719	0.0128846	103.5	276.951	0.216707	0.00873238	62.25	270.395
At30001505	0.00441	1.18987	0.111154	2001	1681.53	0.704094	0.0513673	1069	1471.98	0.608805	0.042181	1004.75	1636.45	0.834428	0.193785	1516.5	1765.44	0.738241	0.150529	884	1188.3	0.632393	0.0715243	631	1000.42	1.08169	0.54014	2592.5	2335.75	0.602416	0.0688343	1385.5	2211.31	0.376895	0.0192384	860.25	1952.41	1.0905	0.369156	956.5	845.568	1.49749	0.000852767	1177.5	783.908	1.2581	0.476406	880.25	728.397
A001106_01	0.033	1.0061	0.96594	527.25	534.245	1.09636	0.797138	468.75	617.864	0.998737	0.99528	498.75	602.494	1.10597	0.810517	3438.25	3592.23	0.95328	0.703054	2983	2956.49	0.648232	0.0263483	1968.25	3365.68	1.01852	0.953942	109	106.072	1.72088	0.0889582	507.5	263.38	1.56006	0.0350924	467	290.185	0.605783	0.0512244	4092.25	6567.51	0.36638	0.0645589	2634	6274.44	0.453334	0.0438732	2857.75	6229.43
A023721_01	0.024	1.32134	0.340707	44.3333	37.1421	0.962145	0.835932	23.25	23.7308	0.830444	0.592267	21.3333	25.0157	0.654485	0.191322	879.5	1391.81	1.52593	0.183167	1285.75	917.244	0.71447	0.551385	579.5	854.116	0.265854	0.504056	8.66667	14.2787	0.292361	0.554294	16.3333	16.2319	0.347096	0.615729	28.3333	21.1556	2.58884	0.186498	417.5	90.9011	2.86034	0.336163	484.75	109.688	16.7473	0.0139265	1241.25	71.0327
A002344_01	0.0211	1.17086	0.0290515	417.5	354.283	0.83971	0.163856	274.5	322.928	0.785226	0.0361637	246.75	314.757	0.862455	0.291716	292.75	337.563	0.679951	0.0446731	159.75	223.403	0.63778	0.0690111	134.5	199.508	1.16521	0.00447759	517.25	447.305	0.648014	0.0139894	389.75	576.236	0.451365	0.0126332	274.25	565.16	0.922809	0.449673	173.25	180.889	1.04644	0.660601	152.25	149.162	1.03007	0.717314	154.75	154.637
A024630_01	0.0449	1.1226	0.283545	30344	26978	0.758106	0.0543793	18623.2	24559.7	0.684832	0.032196	18102.5	27660.8	0.935865	0.479589	25741.2	27875	0.785365	0.0346632	13300.5	17089.7	0.56865	0.00652106	10290.2	18343.8	0.778485	0.126735	26561	34089.9	0.50622	0.0226132	15134.2	27094.8	0.537897	0.0116574	13270.2	23497.9	0.945986	0.383779	16553.2	17439	1.01913	0.318089	16805	16547	0.921975	0.522396	13978	14849.7
At30002081	0.035	1.16769	0.456183	23793.8	22268.5	0.548838	0.0478873	10577	21492.5	0.530631	0.0377347	11372.5	23324.3	1.51587	0.0715955	11484	7579.91	0.523845	0.00894695	2409.25	4715.98	0.416893	0.00121033	1774.75	4337.28	0.838049	0.474053	17785.2	20258.3	0.253969	0.00528213	5070.25	19378.6	0.236649	0.0105123	4000.25	15718.2	0.673379	0.205055	7984.25	11677.6	0.227565	0.00278563	3027	13478.6	0.123736	0.00861573	1519.75	11465.8
A200467_01	0.0106	1.17418	0.313172	607.75	520.343	0.885119	0.346883	384.75	425.235	0.745501	0.101154	424.5	576.196	0.865049	0.285728	464	540.546	0.716	0.0407747	289.25	398.549	0.559618	0.0215796	167.75	295.66	1.19047	0.00925404	557	467.497	0.782445	0.0401119	366.5	471.089	0.561182	0.0328545	296.75	545.619	1.29006	0.0507457	478.25	376.134	0.996486	0.959078	385.5	391.459	0.85471	0.0429181	302.75	360.472
At30002213	0.00459	2.49296	0.00231909	9127.75	3587.76	0.502931	0.0392992	1682	3491.5	0.703266	0.22683	2383.25	3472.85	1.72435	0.0195027	7763	4460.04	0.509209	0.0492722	1738.5	3311.71	0.41915	0.019984	1320.5	3205.41	0.474491	0.0141831	6629	15009	0.0860641	0.000876106	1414	18597.5	0.0989292	0.00135615	1638.25	18854.3	0.502388	0.00413155	13239.2	26321.1	0.153211	7.64905e-06	4234.75	27867	0.0917656	0.0015979	2315	23675.7
A004332_01	0.000526	0.897983	0.434791	3658.25	4084.87	1.3284	0.0535596	5012	3865.19	1.12759	0.0343379	4990	4439.3	0.865185	0.382397	9326	11301.9	0.788885	0.135039	5896.75	7766.13	0.68197	0.295818	4329	6810.02	0.344025	0.000100469	756.5	2203.85	0.915995	0.708447	1698	2003.81	1.29147	0.0374949	2350.75	1801.85	1.26608	0.0428205	849.25	657.711	2.84355	0.000343018	2294.5	834.316	3.29616	0.0156815	2169.5	686.094
At30002294	0.0376	0.407284	0.67662	18	12.1358	1.46907	0.410561	24.5	14.6842	1.12287	0.745328	19	14.6885	0.799394	0.3578	1121.25	1296.13	1.10656	0.679097	904	797.402	0.601174	0.0653697	451.75	765.528	0.247994	0.477594	10	15.9175	0.199806	0.397146	8	21.8664	1.33356	0.106533	15	11.2979	0.982641	0.954861	121.25	127.703	1.78987	0.0485884	269.5	146.336	5.6873	0.035062	612	118.906
A003034_01	0.0462	0.886046	0.224184	3438.5	3799.56	1.09915	0.505018	4205	3696.1	1.08432	0.62414	2378.75	2254.46	0.868474	0.42616	2703.5	3208.25	0.846937	0.237076	2108.5	2361.45	0.584836	0.0106799	1239.25	2075.86	1.52374	0.150388	2690.5	1810.64	0.76082	0.141941	2170.5	2653.39	0.852217	0.250523	2491	2682.8	2.25883	0.0231315	2339.75	992.577	1.14491	0.209678	1154.25	1009.99	0.775439	0.144718	751.25	968.446
At30002376	0.0233	0.979172	0.932307	1394.5	1440.84	1.65311	0.0772822	2325	1466.51	1.69461	0.0102009	2852.75	1726.09	0.832769	0.16268	370.75	445.921	0.77941	0.0125867	229.75	297.244	0.670543	0.12998	158.5	232.723	0.701651	0.0163488	658.75	946.582	1.11989	0.162799	1017	911.63	1.66838	0.0233572	1561.75	933.555	1.08523	0.767658	83	82.3026	1.09561	0.290261	121.25	104.46	1.28724	0.27386	130.75	109.674
A002389_01	0.000285	0.999849	0.999124	1522	1552.19	1.51143	0.0842903	2516.5	1759.24	1.71945	0.0646588	3738.75	2060.57	1.01333	0.924498	3786.5	3760.48	0.607315	0.00309234	1383.5	2253.43	0.412577	0.00127398	947.25	2217.72	2.49919	0.00375542	2835.25	1162.93	1.1714	0.0809213	1160.5	994.876	1.89002	0.0116467	2025.75	1084.91	1.65182	0.0998772	1684.25	1065.48	2.00372	0.048309	2265.5	1161.42	1.58416	0.0791801	1441	1009.98
At30003001	0.0457	1.19423	0.447109	675.25	588.533	0.610413	0.00676974	256	430.758	0.727667	0.203834	363.5	536.761	0.764279	0.299251	432	614.302	0.526374	0.0304083	200.75	409.545	0.449304	0.0173535	148.75	349.761	0.941792	0.665739	810	897.175	0.360411	0.0118925	311.25	882.421	0.304484	0.00639258	236.25	878.909	0.831069	0.0832584	232.25	276.648	0.964204	0.826476	300.25	307.876	0.820053	0.46869	212.5	263.894
A004203_01	0.00138	1.93921	0.050837	729.25	424.268	1.13271	0.691609	351.75	355.708	1.19378	0.644721	443	422.329	1.13608	0.61325	800	660.991	0.823239	0.0251191	412.75	490.378	0.491759	0.0163411	193.25	401.016	1.36865	0.0617746	1230.25	889.048	0.826309	0.216709	596.5	695.95	0.434764	0.0207467	282.75	580.885	1.82458	0.032254	783.75	404.159	2.18377	0.0148376	855.25	387.095	1.54638	0.177083	626.75	412.559
At30003092	0.0047	0.668645	0.219349	39.5	61.6241	1.22219	0.461932	50	43.6521	1.33055	0.488834	64.25	46.1431	0.969005	0.900694	11511.5	11496	0.522681	0.0524726	4579.75	8385.41	0.288888	0.0235992	3050.25	9366.77	0.279732	0.0132543	10.75	37.347	0.246785	0.126749	20	45.552	0.815769	0.682308	39	36.0189	1.06018	0.798186	1567.25	1366.3	1.66291	0.0243187	2460.25	1329.02	1.85139	0.122852	2076	989.359
At30003093	0.00276	1.18609	0.620137	23	19.1505	2.65974	0.0373046	42.25	14.4054	1.36537	0.440944	23	17.7215	0.904916	0.614113	8347.25	8968.33	0.505653	0.0132791	3290.5	6313.85	0.322199	0.0343406	2106.5	5958.25	0.728922	0.119969	9	11.9968	1.6941	0.167768	18	10	1.78052	0.12286	20.3333	10.9043	1.2052	0.392839	1019.5	831.127	1.71728	0.00544553	1651.75	1004.04	1.71413	0.31485	1422.25	737.166
At30003094	0.00704	0.983106	0.965967	19.25	21.5919	1.04192	0.864684	25.75	27.1178	1.16422	0.748827	18.75	15.9908	1.00167	0.995797	3400.5	3164.72	0.738096	0.252994	1805.75	2312.8	0.52357	0.225063	1177	1905.8	0.222398	0.43472	6.33333	20.7362	1.32074	0.315382	16.3333	12.428	1.84446	0.172131	26.3333	14.3187	1.18622	0.476315	299.75	225.627	2.26731	0.00824941	652.75	261.567	2.56612	0.0273326	742	263.09
A200574_01	0.000749	0.737944	0.520466	44.5	59.3083	1.27899	0.240407	63.75	53.606	1.24042	0.544236	58.75	49.266	0.859026	0.568468	7218.75	7726.23	0.629942	0.0596992	3524.75	5184.43	0.445846	0.0724028	2535.75	4922.2	0.108918	0.0691358	7.75	38.7011	0.544384	0.178907	32.5	52.8716	0.92066	0.805607	44.5	45.0852	1.17986	0.340955	595.5	497.247	2.2307	0.00102368	1165.5	509.584	2.72413	0.036041	1361.25	400.833
A003399_01	0.000526	0.964063	0.92317	47.25	57.4437	1.25106	0.207486	73	57.403	1.43826	0.128778	74	56.5815	0.960758	0.798957	4989.25	5096.05	0.587021	0.0150947	2235	3699.74	0.385598	0.0903952	1509	3156.91	0.426168	0.010128	17.5	41.433	0.585182	0.323248	21.25	36.8773	0.839668	0.801269	42.25	30.0282	1.31512	0.0782922	531.25	396.206	2.72978	0.00543784	1190.5	424.415	2.5595	0.0275305	1019.25	349.673
At30003100	0.00222	0.598107	0.436373	55.5	67.7514	1.19957	0.619325	65.25	58.2786	1.3084	0.310409	45	38.2929	0.85298	0.566183	12905	14323	0.525619	0.0580534	5160.25	9323.48	0.357332	0.0507932	3809.5	10101.2	0.326018	0.0666186	19	59.4981	0.44009	0.0694142	38	80.7883	0.413288	0.224569	42	63.193	1.24503	0.438505	1946	1338.95	1.83766	0.0628808	3154	1389.39	1.715	0.139692	2301.5	1213.49
A200581_01	0.0329	2.68837	0.00378045	1891	791.876	0.951324	0.909145	740.75	1019.22	0.785706	0.482994	650.25	968.249	2.8656	0.0236201	2032	619.923	0.419134	0.0244507	173	401.678	0.329181	0.00469148	115.75	339.029	0.806275	0.305228	3101.5	4179.45	0.138956	0.00479862	527.25	4509.46	0.1221	0.00124658	403.75	3674.89	0.603238	0.0131135	8892.75	14516	0.115881	0.00207606	2087.25	17013.4	0.137424	0.00555241	1855.75	14103.8
At31000005	0.017	0.700172	0.36199	14.5	21.4127	0.38646	0.621612	14.5	58.8356	0.303572	no replicates	4	13.1764	0.711554	0.451319	276	350.636	0.560068	0.108653	147.25	222.305	0.65475	0.104934	109.25	168.044	0.0728658	no replicates	2	27.4477									0.858389	0.240314	55.25	56.6196	1.91662	0.0905678	125.75	94.557	1.96521	0.159405	135.75	86.7081
A003030_01	0.0468	1.39621	0.0205762	3337.75	2363.49	0.786859	0.0883869	1790.75	2194.08	0.649418	0.000916572	1574.25	2426.82	1.35978	0.0332921	3719	2793.43	0.797844	0.0362277	1558.75	1980.91	0.637255	0.00962021	1098.5	1706.81	1.04257	0.455227	2157	2091.57	0.804508	0.0775015	1320.25	1619.9	0.617861	0.0239103	1181.75	1954.38	0.925661	0.428107	1559	1616.8	0.522254	0.00620491	852.5	1572.65	0.329008	0.000676793	538.5	1627.29
A002060_01	0.0123	1.11941	0.215152	500.75	445.679	1.45411	0.0475091	564.5	383.562	0.952471	0.598565	537.75	563.316	0.976192	0.792018	4120.25	4308.87	0.769777	0.00776227	2195.5	2865.43	0.765067	0.0698038	1900.75	2497.17	0.805506	0.102942	249.75	312.991	1.82583	0.00635777	414.5	236.217	1.80423	0.00611315	389.75	226.679	0.76958	0.0365366	2509.75	3229.98	0.52418	0.00455525	2030.25	3678.38	0.401431	0.00658543	1585.5	3882.18
At30004453	0.024	0.845505	0.655191	1223.75	1494.44	3.34756	0.035199	5767	1829.36	3.5372	0.0381495	5618	1665.05	0.973182	0.816621	2120.5	2091.12	0.546486	0.0575747	1081.75	1742.39	0.440495	0.00865345	726.75	1605.9	0.701088	0.180047	312.75	436.596	3.46861	0.00185595	1548.5	461.31	4.8594	0.000440872	2335.75	464.663	2.16555	0.0207422	4716.5	1888.1	1.31652	0.363036	2846.5	1941.96	0.77286	0.459391	1448.5	1729.37
A002158_01	0.0277	0.879985	0.25307	259	290.699	0.72234	0.0370392	167.25	232.262	0.751503	0.0342343	203.25	269.789	0.977205	0.831086	512.5	513.608	0.75796	0.225129	229.75	308.206	0.46574	0.00441327	155.25	323.8	1.44377	0.1145	288.5	190.709	0.897582	0.555582	147.5	158.728	1.04203	0.781952	203.5	179.791	1.16649	0.39239	162	128.121	1.73601	0.0660728	218.5	124.486	1.02162	0.953473	133	121.157
A000716_01	0.0196	2.52935	0.108167	44.6667	14.7363	1.26227	0.213553	15.5	12.2167	0.32322	0.309741	9.33333	50.6111	3.20935	0.00551843	1835.75	561.098	0.642016	0.218919	238.5	354.71	0.363855	0.00567944	129	353.167	0.715025	0.460423	19.6667	29.2705	0.0999412	0.0639066	5.75	38.8428	0.656588	0.419449	12	23.1497	0.621172	0.222705	442.5	684.13	0.154012	0.00839233	103.25	653.565	0.097594	0.0137585	67.75	610.721
A022902_01	0.00107	0.931866	0.47612	1163.25	1247.55	0.613298	0.000717869	752	1250.7	0.725561	0.0375319	1000	1411.75	0.797776	0.129957	812.25	1022.68	0.681189	0.0397332	491.25	735.736	0.471353	0.0114633	302.25	643.564	0.987574	0.897151	1079.75	1040.81	0.646583	0.00175632	676	1034.62	0.51871	0.00042588	528.5	1042.7	1.00246	0.986541	339.75	313.327	1.45589	0.00897213	490.5	337.528	1.13805	0.405469	320.25	301.633
A003921_01	0.0047	1.05462	0.598252	7410.5	7166.76	0.697207	0.058702	4464.5	6608.62	0.643039	0.156246	4472.75	6866.44	0.843195	0.135215	4894	5704.92	0.738639	0.085829	2846.5	3825.94	0.560602	0.0277525	2204.5	3909.06	0.933504	0.681173	9883	10156.3	0.53259	0.0299951	5134.75	9300.01	0.374656	0.00873603	3504	8881.28	1.01971	0.728119	5054	4920.99	1.14978	0.101534	5156.25	4363.46	1.1243	0.5925	5152.5	4452.44
At30005393	0.00107	1.21468	0.0728375	543.5	443.249	0.818831	0.158902	290.5	332.605	0.709595	0.068238	288.5	399.813	0.772714	0.0430678	380.25	491.427	0.711764	0.0715848	269.5	383.519	0.635258	0.0234979	193.75	311.165	0.993671	0.935772	480	477.127	0.769404	0.0341799	417.25	533.918	0.506636	0.00399301	248.75	483.49	0.944958	0.700356	162.5	163.281	1.35786	0.00995413	229.5	169.554	1.06918	0.252187	192	182.701
A004527_01	0.0481	1.36684	0.0136962	237.75	175.222	1.82613	0.0175044	233.25	132.908	0.960023	0.690323	148	150.965	1.01352	0.960029	4220.75	4354.95	0.856573	0.297904	2361	2789.77	0.599083	0.00475193	1678.5	2845.6	1.81011	0.0351855	133	72.3869	1.65693	0.104223	99.5	58.762	1.08062	0.743201	80	63.9453	0.779719	0.0871528	1911.5	2415.45	0.477256	0.0353391	1207.5	2576.44	0.276478	0.00515914	675	2301.78
A004013_01	0.00894	0.780115	0.160572	429.25	539.005	0.737901	0.139601	330.75	427.809	0.8544	0.344948	446.75	504.313	0.790041	0.0826489	513.5	633.141	0.722728	0.0949927	285.75	391.874	0.550256	0.00141679	210.5	372.398	1.26516	0.11977	431.25	330.734	0.659667	0.0557398	217.75	306.24	0.693682	0.0627274	208	282.227	1.06721	0.837111	175	125.107	1.22541	0.158423	167.75	137.194	1.08425	0.642136	157.25	142.681
A019447_01	0.00368	0.892971	0.476137	783	844.57	0.506035	0.0166174	409.75	750.526	0.739999	0.250805	608.75	804.744	0.701553	0.0366674	894.75	1236.29	0.664038	0.0598777	690.75	992.08	0.435513	0.00674924	331	774.835	0.807129	0.16042	682.5	825.158	0.52736	0.0268303	435.25	788.413	0.338348	0.0189571	313.5	783.563	0.874112	0.586921	291	300.765	1.33737	0.0181074	381	289.185	1.04941	0.802806	304.5	289.043
A000125_01	0.000268	0.829844	0.410379	647.25	758.128	0.654811	0.0104388	480.5	747.371	0.67975	0.00805065	578.25	873.216	0.69502	0.114403	2302	3216.39	0.710064	0.0188591	1620.75	2293.53	0.529792	0.00151268	1106.5	2108.14	0.913826	0.514621	297	321.019	0.704613	0.227052	206.75	289.354	0.990746	0.957212	272	271.857	1.09689	0.582193	758.5	671.567	1.07917	0.193317	858.5	771.17	1.34552	0.0813144	965.25	693.545
A019797_01	0.000338	0.844691	0.246479	1432.75	1690.27	0.853744	0.105679	1480.5	1773.75	0.846331	0.236739	1626.5	1938.94	0.534396	0.0570137	6430.25	10886.8	0.787025	0.00679364	6421	8083.59	0.476553	0.0190216	3680.5	7321.33	1.0771	0.353743	2792	2585.8	0.755846	0.0396857	1487.75	1951.99	0.722095	0.151538	1437	1959.11	1.09522	0.644727	1197.5	1026.8	2.62798	0.00474787	3420.75	1309.97	2.89167	0.0215942	3068	1075.93
A001795_01	0.000977	0.928007	0.464941	1309.75	1371.35	0.548894	0.0418861	803	1337.42	0.846619	0.1351	1374.75	1594.18	0.636199	0.0254117	1470.5	2460.12	0.717051	0.0571601	1247.75	1767.09	0.424137	0.0123721	612.75	1429.99	0.787698	0.106214	1235.25	1571.92	0.474835	0.00015415	729.75	1529.22	0.406655	0.00318519	643.5	1662.88	0.929293	0.552882	522.75	554.478	1.37352	0.184059	752.25	526.917	1.16443	0.154666	596	523.092
A003647_01	0.0497	1.24917	0.297445	443.75	362.897	0.652003	0.0330521	196.5	302.616	0.564666	0.0579563	178	362.928	0.852183	0.619907	1385.5	1660.32	0.449251	0.0243355	553.5	1325.81	0.422543	0.124834	466.75	1134.51	0.924264	0.530591	596.75	626.351	0.327059	0.0148176	171.5	541.401	0.185693	0.00876863	102.75	475.02	0.530752	0.067767	871	1686.98	0.186662	0.00566351	301.75	1580.85	0.156706	0.00478429	252.5	1535.74
A023293_01	0.0329	1.2779	0.169732	472.75	369.444	0.635591	0.0609746	211.5	320.976	0.649484	0.0218163	225.75	340.985	1.11811	0.49602	698.5	629.351	0.601879	0.0419828	232.25	381.242	0.482172	0.00960478	166.75	343.285	0.873841	0.308374	276.5	316.564	0.48781	0.00181823	157.25	312.051	0.402898	0.00976447	111.5	257.313	0.663274	0.0123102	233.25	336.333	0.326187	0.000289582	116.75	354.291	0.26997	0.00517254	74.25	271.832
A001523_01	0.00459	1.75289	0.0371725	57.25	34.0602	0.229085	0.253651	17.25	66.509	0.937875	0.616752	26.75	29.113	3.00383	0.00630255	1198.75	430.764	0.56486	0.0150178	166.25	301.188	0.431548	0.0266595	109.25	255.313	0.769062	0.556227	39	55.2978	0.115647	0.107757	11.5	39.7452	0.28382	0.0122649	11	37.9772	0.451471	0.0192304	457	957.805	0.131153	0.000295936	141	1099.21	0.144336	0.0117765	142.75	983.475
A000498_01	0.00196	0.395645	0.0620143	17.5	46.3872	0.489085	0.134498	24.5	45.1892	0.542815	0.194936	26	43.8936	0.386724	0.00649392	1566.75	4110.03	0.581923	0.00929555	1882	3322.84	0.433527	0.0121256	1338	3091.11	0.242207	no replicates	3	12.3861					0.01	no replicates	-3	52.9629	0.801907	0.472587	18.6667	25.6803	2.12667	0.0480172	51	28.5481	3.41093	0.0426222	57	16.5075
At30006713	0.0344	1.25897	0.258141	125.5	95.8702	0.908349	0.381513	72.5	78.5825	0.623503	0.00893395	55.25	89.4493	0.984194	0.962808	456.25	505.578	0.695407	0.0746612	235.75	344.086	0.459387	0.00112657	142.75	326.969	0.917075	0.337524	111.25	119.135	0.579927	0.021446	60	103.01	0.391157	0.00547102	32.75	93.1173	0.636163	0.0123684	298.5	474.779	0.296903	0.00537683	140.5	493.472	0.255267	0.00734123	121.75	482.709
A023813_01	0.0479	0.739889	0.0737074	323.25	448.621	2.12983	0.0111148	834.5	406.115	1.8014	0.0352142	768.75	410.856	0.717016	0.134366	321.25	424.35	0.837641	0.196232	250.75	294.956	0.806076	0.216079	176.25	212.928	0.523077	0.0197513	148.5	276.067	1.13313	0.678587	385.25	318.541	1.43782	0.304646	495.75	307.218	1.24562	0.254642	169.5	134.944	0.968665	0.91881	145	132.971	1.21566	0.00294585	195.75	162.957
A002485_01	0.027	1.06904	0.678957	2091	1999.88	0.628393	0.0312175	1111.5	1831.21	0.736282	0.322979	1481	2018.95	1.97179	0.0105592	1236.75	669.194	0.652697	0.0460059	290.25	476.264	0.627322	0.0756232	265.25	465.827	1.58103	0.0133379	2968.5	1927.22	0.480356	0.00603042	934.25	1958.57	0.393763	0.00253699	639	1572.39	0.799725	0.12842	763.5	947.86	0.377493	0.0110724	375.25	968.734	0.252965	0.00466838	215.5	825.895
A001224_01	0.00255	1.33957	0.0249732	340.5	257.03	2.88789	0.00671666	809.75	279.36	2.61582	0.00362161	561.25	214.832	0.855949	0.125199	1532.5	1788.43	0.88543	0.323348	1260.25	1399.52	0.646888	0.10798	794.75	1217.39	1.25576	0.344218	109.75	87.2069	4.41243	0.000695256	499.5	113.677	4.63931	0.00225012	544.5	113.067	1.01129	0.936643	263.25	249.342	2.34081	0.0156747	545.75	227.103	2.51867	0.0109404	666.25	276.553
A201080_01	0.0164	1.29601	0.235272	437.75	319.666	0.642164	0.0278033	200.75	302.801	0.893632	0.437194	334.25	349.197	0.596011	0.053704	222.25	362.66	0.607872	0.0586182	148	249.361	0.446999	0.00419928	75.25	168.883	0.721231	0.0766729	434.75	591.674	0.356311	0.0185129	189.25	520.91	0.244682	0.0110129	120.5	427.421	0.893868	0.65642	107.25	121.103	1.10293	0.528932	131.75	123.499	0.84932	0.619833	92	113.924
A006245_01	0.00862	0.907514	0.414912	199	217.515	0.654163	0.0127284	112.25	175.107	0.77153	0.068793	145	192.827	0.781744	0.165149	210.5	290.772	0.581172	0.00353319	105.75	182.595	0.433546	0.00264314	74.5	175.282	1.10705	0.547445	219.5	201.747	0.599747	0.00384861	128	213.525	0.464596	0.0325229	88.75	214.061	0.95338	0.858587	142.75	132.922	0.937102	0.783007	136.75	149.206	1.33398	0.194521	151.5	115.552
A006288_01	0.00704	0.986618	0.697877	123.75	125.017	0.966008	0.686999	109	109.353	0.740899	0.153576	85	111.699	0.877551	0.4655	1770	2073.2	0.84766	0.285499	1073.75	1294.25	0.641136	0.0197551	777.25	1233.13	0.868202	0.0445188	109.75	124.288	0.800639	0.202447	105	125.688	0.715291	0.0120751	78.5	109.442	0.623229	0.0117068	1793.75	3019.8	0.36223	0.000126791	1005	2800.08	0.358291	0.0358056	972	2767.48
A007493_01	0.0422	1.09586	0.34377	811	730.97	0.904994	0.44376	599.75	625.314	0.785318	0.0381528	614.25	781.818	0.844494	0.208509	309.5	376.891	0.636609	0.014381	166.25	271.594	0.564314	0.0438677	118.75	212.883	0.780763	0.00207727	499	639.083	0.780198	0.0197117	485.5	621.48	0.585975	0.0227248	339	566.956	0.666052	0.0793961	149.25	212.37	0.399621	0.000522739	75.25	185.152	0.328159	0.00534978	63.75	181.529
A006571_01	0.00869	0.925275	0.62176	4952.75	5492.64	0.50562	0.0126545	2373.25	4747.99	0.52342	0.018306	2714	5246.82	0.839489	0.16377	2833.5	3532.23	0.535847	0.0203666	1117.75	2179.52	0.426016	0.00360889	940.75	2288.87	1.20732	0.033949	2496	2116.55	0.721802	0.0321836	1451.5	1980.51	0.650188	0.00971594	1313.5	2042.49	1.27147	0.0209175	1319	1037.07	1.0471	0.870103	1062	962.41	0.871681	0.580284	682.5	777.248
A007225_01	0.00509	0.985456	0.872489	1597.5	1661.25	1.1675	0.0696753	1469.25	1277.84	1.23746	0.0585837	1870	1556.7	1.02432	0.742125	4386.75	4238.98	0.645694	0.00363013	2057.25	3249.12	0.495698	0.000357689	1403.25	2807.66	1.13584	0.269979	1709	1547.34	1.19919	0.0590564	1498.75	1245.18	1.20926	0.106882	1595.75	1274.64	1.1064	0.250393	2119.75	1884.41	1.32525	0.126137	2886.5	1994.29	0.979496	0.831003	1995.5	1991.67
At30008794	0.00704	1.24444	0.0706006	1062.75	829.264	0.755697	0.0214106	624.5	832.163	0.668982	0.137167	507	712.14	0.904624	0.538084	672.75	745.511	0.845303	0.273111	432.25	522.391	0.670146	0.119081	267.5	403.816	0.959288	0.6287	776.25	820.47	0.635769	0.0457509	694.75	1047.66	0.433716	0.035934	403.5	883.628	1.18501	0.000517819	450.75	382.135	1.32485	0.0368169	474	355.968	1.26325	0.314633	495	417.115
A007472_01	0.0157	0.946139	0.494134	513.75	538.774	0.705826	0.178346	415.25	504.565	0.712271	0.104584	393.75	521.684	0.969556	0.857336	356	370.924	0.624178	0.026309	162.75	282.324	0.490327	0.014172	107.25	232.589	1.10683	0.577462	235.75	210.648	0.901784	0.687723	229	240.943	0.692124	0.204067	177.5	222.211	1.14404	0.459819	160	127.518	1.14482	0.296676	117.25	102.967	1.14769	0.66079	94.5	91.7132
A021647_01	0.0323	1.24043	0.0799776	13567.8	11116.8	0.687019	0.00648131	8214	12029.5	0.707727	0.161671	8339.5	12173.6	0.868957	0.25943	9263	10664.4	0.722352	0.0310548	5371	7542.7	0.590796	0.0402716	3606	6055.29	0.901911	0.376573	14105.5	15169.3	0.560814	0.00609436	8935.5	15502.6	0.400768	0.000762237	6442	16474.4	1.07208	0.0928609	7079.25	6589.54	1.02795	0.492778	6852.5	6642.67	0.81731	0.20336	5684.75	7087.02
A008150_01	0.0233	0.95894	0.799832	1182.25	1253.71	1.18091	0.00120597	1175.25	998.366	0.99495	0.974869	1111	1190.07	0.896164	0.464374	1253.5	1433.7	0.935447	0.387427	843.25	907.486	0.554697	0.00384478	472.5	847.286	0.55865	0.0183694	784.75	1437.41	0.668167	0.0461872	889.75	1370.18	0.598332	0.0283402	834	1474.68	0.576274	0.01588	255.25	434.835	0.433864	0.0283663	265.75	565.467	0.449537	0.0487557	247.25	594.85
A007320_01	0.0348	0.95055	0.609966	4572	4801.56	0.529835	0.00692893	2445.25	4585.46	0.57969	0.00342836	2690	4707.35	1.00543	0.972404	20261.8	20345.9	0.712467	0.0674415	10343.2	14862.5	0.582289	0.00390879	8140.25	14036.1	1.00323	0.954081	2854.5	2858.8	0.689596	0.0225781	1693.5	2509.05	0.732574	0.193508	1828.75	2596.21	1.11654	0.0962225	8483.5	7674.82	0.955454	0.594175	8412.5	8853.67	1.07427	0.684415	8987.75	8695.72
At30009640	0.0441	2.69096	0.0500868	18538.5	8394.89	0.858648	0.673137	5340.75	7412.73	0.60418	0.2474	3944	7366.68	4.56004	0.0016654	20648.5	4691.96	0.510859	0.00222823	1718.75	3378.04	0.419669	0.0133451	1519.75	3911	1.247	0.195338	8873	7286.91	0.463604	0.00193519	3297	7251.07	0.424892	0.000504513	3038	7185.38	0.771802	0.0902656	11185.8	14241.4	0.270226	0.00195675	4124.5	14184.9	0.131141	0.000896122	1650.25	12639.3
A007289_01	0.0186	2.76936	0.0611102	26590	11573.5	0.766466	0.489343	5836.25	9809.92	0.563681	0.236913	5183	10869.4	3.31193	0.00757836	32544	10948.8	0.574979	0.017864	7803.75	13593.8	0.526369	0.0204661	6104.25	10101.7	1.20431	0.413342	10874.2	9606.67	0.425775	0.0146385	3685.75	9433.57	0.412493	0.00439829	3399.75	9141.09	0.790063	0.125459	12067.8	14952.7	0.224631	0.0043025	3865	15139.3	0.142456	0.000269798	2047	14900.5
At30009696	0.0133	1.23252	0.0431602	25406	20769.1	0.913095	0.291114	17882.5	19413.2	0.817837	0.275115	19683.2	23368.3	0.901327	0.396952	21558.8	23016	0.765098	0.00560939	14766	19382.5	0.594497	0.0185849	10111.2	16087.8	1.0121	0.893678	30203.8	29823.4	0.766393	0.0159198	22907.5	29983	0.673619	0.00680854	19628.8	28808.9	0.991135	0.787653	18321.8	18391.7	1.11729	0.16052	20176	18387.4	0.945005	0.658153	18881.2	20093.8
A019860_01	5.72e-05	1.03542	0.702301	6089	5766.99	1.05111	0.503972	5808.5	5540.33	1.10855	0.309229	7179	6212.66	0.593608	0.0111539	2865.5	5006	0.618804	0.0425147	2075.75	3531.27	0.551037	0.00749603	1798.5	3366.52	0.814784	0.230177	3995.75	5124.37	0.997305	0.973886	4429.5	4611.52	1.03412	0.703918	4415.5	4386.82	1.29702	0.106699	3357.25	2664.85	1.29911	0.223686	3511.75	2725.57	1.15536	0.455926	2802.75	2466.83
A008510_01	0.0106	1.08821	0.493669	825.75	712.279	0.863054	0.216672	613.5	690.782	1.04107	0.454646	795.25	755.323	0.77005	0.025956	640	841.288	0.647012	0.00108894	401.5	627.854	0.581552	0.00502497	283	486.546	0.822207	0.022789	574	690.708	0.532753	0.00311947	360.25	668.134	0.436291	0.000898176	306	726.34	0.903975	0.353548	188.5	204.987	1.06942	0.445069	204	193.219	0.870782	0.56262	171.5	199.599
At30009875	0.00869	1.14362	0.670658	27.75	26.4473	1.6344	0.18733	45.75	24.1797	1.04555	0.819574	20.25	20.9681	0.83836	0.277549	2591.75	3160.31	0.72644	0.0778704	1578.25	2218.4	0.550497	0.0135396	1031.75	1892.63	0.280788	0.347036	17.5	43.1763	0.324126	0.0804055	16.5	67.9027	0.595147	0.661083	25	31.0829	0.618161	0.0227151	970	1579.86	0.257555	0.007376	437.25	1616.76	0.261296	0.00314354	423.25	1578.01
A023381_01	0.0142	0.33667	0.424565	27.5	27.0712	1.328	0.627447	30.6667	17.2618	1.25971	0.119291	20.75	17.1975	0.846315	0.457466	4684	5618.53	0.728406	0.137579	3508	4629.35	0.555722	0.0470746	2321.25	4047.31	1.12466	0.271163	13.6667	12.3631	0.167832	0.197386	6.75	19.5589	0.181659	0.661493	15.5	13.5607	0.594234	0.00402546	1557.5	2624.62	0.281903	0.0160011	757.75	2913.48	0.2978	0.00593093	865	2945.48
A008134_01	0.00301	0.942307	0.464818	1567.25	1642.15	0.742412	0.0496071	1139	1459.75	0.611854	0.0542353	1012.25	1580.94	0.861537	0.144784	1968.5	2263.63	0.793192	0.0835658	1379	1752.19	0.563378	0.00254561	878.25	1556.83	1.24184	0.0295873	1419.75	1148.05	1.02109	0.630473	1255	1214.42	0.740676	0.00141163	921.5	1246.94	0.998648	0.988261	1092.25	1063.97	1.4021	0.0359002	1261.5	881.282	1.00437	0.966527	880	899.2
A200050_01	0.0387	1.14649	0.359646	28288.2	24690.7	0.85519	0.0112721	20530.2	23671.9	0.689076	0.154435	16631.8	24455.7	0.7794	0.116237	15691.5	20617.2	0.669014	0.0215588	8786.75	13544.7	0.542113	0.00548708	6870.25	12941.6	0.927294	0.364134	30753.8	33810.6	0.655994	0.0253446	23189.8	35877.1	0.547365	0.0177951	16840	31986.8	0.856014	0.145003	12053.2	14092.9	0.952707	0.801015	13287	15467	0.945642	0.809191	14205	15742.7
A007757_01	0.0127	0.988089	0.894175	480.5	486.847	0.71363	0.0568234	263.75	379.602	0.728222	0.0416618	366.75	526.635	0.915809	0.569092	361.75	409.237	0.697721	0.0353205	187.5	284.398	0.636382	0.0750185	148.75	239.144	0.889801	0.0180145	363	412.639	0.544082	0.00144992	188	342.876	0.534344	0.00066128	183	352.002	1.07813	0.0129385	200.25	185.945	1.16482	0.228532	230.75	194.946	0.999913	0.999408	187.5	192.318
At30010457	0.0404	1.19897	0.0354941	825.25	673.677	0.547991	0.00180099	311.75	569.961	0.619947	0.0254868	380	600.152	0.735566	0.28138	489.25	681.757	0.614688	0.0544114	255.75	437.388	0.480652	0.0350685	191.75	397.214	0.919783	0.275099	890.75	983.295	0.371753	0.00787376	402.25	1091.89	0.225614	0.000983198	226	1066.55	0.753057	0.0870075	340.75	455.989	1.10316	0.705964	437.25	410.364	1.12825	0.609276	492.25	455.79
A008204_01	0.0233	0.553292	0.19066	16.3333	25.4703	0.801585	0.378425	17.6667	20.4912	1.43518	0.155767	23	15.9729	0.995852	0.992474	798.75	892.095	0.900348	0.629824	494.75	606.855	0.540843	0.0589894	241.75	489.441					0.967127	0.887624	11.75	12.7809	0.0823565	no replicates	5	60.7116	0.459087	0.00272665	169.25	366.776	0.286768	0.0012077	116.75	431.826	0.459325	0.0679658	174.5	392.683
A006780_01	0.00105	0.815064	0.564279	1030.75	1183.91	1.33961	0.0871037	1777.75	1356.27	1.27073	0.273004	1358.5	1175.96	1.26043	0.163342	1306	1018.77	0.478034	0.0113922	351.25	764.186	0.184194	0.00043544	90.25	477.48	1.18755	0.208557	551	449.363	3.12617	0.0048398	2332.25	782.124	3.64622	0.0262517	3032.25	874.206	3.10227	0.00156428	1344.5	464.135	3.98874	0.0299744	1677.5	418.509	1.49673	0.414057	687.5	456.577
A006365_01	0.0142	1.42142	0.00623999	10515.8	7245.9	1.01338	0.95212	9261	8614.3	0.696968	0.292594	7537.25	8968.72	1.16957	0.167716	4923.25	4209.78	0.932974	0.710079	2695.75	2877.92	0.449845	0.0059764	1283	2883.08	2.03735	0.00179489	10217.5	5036.41	2.3255	0.000456229	9874.5	4170.74	1.07683	0.484231	4506.75	4077.58	1.60112	0.019346	2747	1676.69	2.09538	0.0111315	3456.25	1581.06	1.0497	0.814894	1738.5	1610.97
A007341_01	0.0028	0.973163	0.897531	5077	5093.67	0.799183	0.301659	4131	5375.83	0.732014	0.068504	3876.5	5361.55	1.11828	0.0832024	9652.5	8565.79	0.892378	0.357124	5542.5	6237.43	0.478019	0.0385509	2453.75	5108.07	1.50847	0.0151804	4737.5	3266.21	1.19632	0.338296	5114.5	4082.07	0.873702	0.546605	3947	4284.77	1.94893	0.000491717	14743.2	7753.81	2.06915	0.0459107	15905	7255.08	1.17233	0.0826518	8444.5	7226.49
A008049_01	0.00716	1.10285	0.379574	1889.75	1642.74	0.811064	0.243236	1259.25	1444.38	0.908938	0.316541	1544.25	1719.08	0.690746	0.0455612	1025	1553.43	0.662432	0.00351732	649	1013.52	0.485003	0.0253453	451.5	895.084	0.707642	0.127566	1390.5	2028.59	0.512192	0.0212379	859	1735.17	0.378162	0.00257318	581.25	1638.05	0.959803	0.621294	297.5	318.193	1.1234	0.692663	401	339.538	1.08465	0.743397	339	305.134
A005187_01	3.44e-05	0.897078	0.435253	12418	13810.7	1.12327	0.457115	15777	13755.7	0.792859	0.163321	11031.2	13855	0.718474	0.00420717	11280.2	15897.9	0.681739	0.0120442	7862.5	11981.7	0.429295	0.00120357	4965	11823.3	0.946753	0.44224	2351.5	2529.56	1.77583	0.000154037	4047.75	2289.16	1.59635	0.000906811	3809.5	2353.23	1.08963	0.396664	716.25	695.434	1.47401	0.0423377	1014.5	697.279	2.00267	0.00507515	1234.75	625.351
A006496_01	0.0147	0.813745	0.638588	397.75	643.869	0.917624	0.839724	414.25	640.085	0.889119	0.817013	408.5	609.623	0.826765	0.427813	2487.5	3064.06	0.636872	0.0415016	1296.5	2082.08	0.456734	0.0053405	856.5	1938.19	1.96044	0.0480137	243	116.413	1.23315	0.124381	144.25	120.978	1.21932	0.216706	125.5	105.014	0.790557	0.022027	484.25	610.631	1.46938	0.0886827	925.5	608.29	1.17663	0.562443	728.75	621.447
A024254_01	0.0147	1.02631	0.731665	1789	1743.46	0.559197	0.014024	1092.25	1930.54	0.630612	0.00308135	903.5	1429.58	0.916591	0.0880821	1988.5	2175.35	0.663176	0.000403022	1023.75	1552.42	0.520571	0.00159865	734.5	1409.53	1.14442	0.274559	875.75	786.164	0.634255	0.00877732	715.5	1127.83	0.62653	0.00654055	691.25	1142.75	1.26287	0.0592681	869	676.061	1.01638	0.743484	841.25	833.401	0.748446	0.0180643	579.25	773.407
A007573_01	0.00605	1.07877	0.090622	448.25	420.637	0.928429	0.785582	354	342.925	1.17305	0.117644	489.25	433.821	0.776993	0.0307098	458.25	598.59	0.785178	0.00228222	307.25	387.913	0.543124	0.018515	179	325.255	0.847087	0.195931	462.5	562.391	0.484936	0.000424218	272	566.335	0.499312	0.0107254	284.5	596.564	1.05175	0.600355	213.5	194.748	1.29795	0.019874	247.25	189.188	0.80768	0.0579753	156.5	196.524
A008821_01	0.00869	1.16629	0.117688	1070.25	915.931	0.551906	0.0191451	450.25	804	0.746793	0.160093	793.5	1109.12	0.793441	0.238344	582.5	747.854	0.647565	0.0185071	336.25	543.557	0.489359	0.0254449	216.75	455.305	0.763234	0.344449	906.5	999.166	0.476079	0.0037704	588.5	1179.35	0.383713	0.000860969	450	1121.84	0.826427	0.221094	232	265.209	1.39376	0.0142507	369	259.092	1.11586	0.644256	245.75	239.902
A006922_01	0.0023	0.828128	0.536483	473.75	705.706	3.74373	0.0497723	2393	848.975	3.66821	0.0673447	3146.75	859.01	0.798246	0.135773	734	939.381	0.464487	0.0106534	309.25	673.59	0.267167	0.00393806	143.75	513.942	0.79825	0.21834	323.25	391.173	1.50045	0.136002	464.75	314.36	2.70937	0.00700493	903.5	315.312	1.39437	0.185289	109.25	80.3017	1.00536	0.989483	92.5	86.4534	1.3553	0.165648	76.5	60.0408
A006188_01	0.000615	0.967973	0.938242	115.25	106.587	1.06863	0.819395	134	136.609	0.539987	0.151887	96	179.504	0.703193	0.0472919	332.25	497.256	0.487508	0.00180383	178.667	363.071	0.498679	0.000447808	133.75	270.832	1.51053	0.0455445	272.75	180.594	1.07861	0.333617	131.5	118.554	0.517369	0.00915255	56.25	113.834	1.08848	0.526572	203.25	186.319	1.44726	0.237612	304.25	217.409	1.13435	0.582628	207	197.207
A007816_01	0.0491	1.48456	0.00366527	10007	6638.71	0.747479	0.0350619	5088.5	6686.02	0.595905	0.0635416	4362.5	6519.69	1.15875	0.0656393	12148	10485.8	0.584974	0.00502262	4220	7380.65	0.361209	0.00284633	2247.75	6085.33	1.07018	0.430349	8504.5	7683.7	0.857776	0.210307	8001.75	8921.44	0.570381	0.104097	5603.25	8079.84	1.52745	0.0277487	24557	16337.5	1.08827	0.580868	19257.5	16273.1	0.738949	0.152727	13518.8	18915.3
A007654_01	3.44e-05	1.0782	0.757272	9733.5	8546.41	2.56523	0.029444	23604	9577.55	1.44948	0.293127	14638.2	9644.73	0.481263	0.0482053	7936.75	18250.3	0.443412	0.0128345	6975	15973.6	0.323006	0.00174463	5091.75	15333.9	1.20845	0.338469	843.75	736.92	3.5081	0.00383756	2585.25	785.876	6.25503	0.00177249	4581.75	794.56	1.02002	0.92082	284.25	277.661	1.24071	0.277585	411	341.343	1.64823	0.0250018	444.5	290.179
A023677_01	0.0404	1.22507	0.73734	406.75	520.139	1.08815	0.870008	304.75	422.766	1.12794	0.853639	338	467.532	1.52847	0.153958	1232.75	793.517	0.478462	0.0140687	255.5	549.2	0.239797	0.00699838	114.75	480.789	1.27121	0.0493944	406	328.51	0.647066	0.0253382	243.5	380.566	0.722064	0.0733378	227.75	339.525	1.30184	0.0250455	405.5	316.555	1.77771	0.116451	526.25	327.242	0.992266	0.951222	305.75	327.442
A023389_01	0.0164	1.01443	0.86368	4220.25	4132.38	0.750652	0.00830488	2828.25	3809.2	0.793822	0.000765134	3543.5	4447.35	0.890909	0.334542	3119	3559.12	0.742081	0.107845	1846.5	2474.91	0.62246	0.0196219	1272.5	1976.5	1.01821	0.753877	4617.5	4589.77	0.855372	0.0531201	3909.25	4605.07	0.656479	0.0349803	3210.25	5045.74	0.921456	0.173676	2070.5	2247.12	1.12141	0.483773	2625	2503.72	1.10989	0.406655	2278.5	2128.35
A201568_01	0.0219	1.17196	0.610693	2709.75	2361.39	0.529966	0.0122731	1256.75	2322.11	0.506129	0.0250234	1401	2813.96	1.28414	0.0806358	1260.75	990.562	0.625359	0.043253	403	664.892	0.415015	0.0015468	256.75	647.003	0.719399	0.0439723	1850.5	2623.83	0.295426	0.00493431	693	2489.99	0.275863	0.00110588	584	2306.59	0.623262	0.129908	607.75	1066.14	0.229625	0.0028816	271.5	1143.29	0.148049	0.00817066	155	947.606
A012017_01	0.0295	1.26485	0.349406	3044.75	2428.19	0.508308	0.0393311	1096.5	2010.27	0.611056	0.0905409	1160.75	1902	1.16622	0.319282	1432.75	1336.61	0.663014	0.0966357	583.75	926.261	0.594549	0.00523455	455.5	749.229	0.650424	0.0430678	1480.5	2339.65	0.303153	0.00632684	828.25	2878.95	0.289224	0.00764933	802.75	3096.49	0.676088	0.1176	628.25	984.359	0.327137	0.00258991	285	889.132	0.234302	0.0375709	242.5	911.908
A011548_01	0.0239	0.672724	0.528863	12.6667	26.8311	1.45662	no replicates	32	21.9686	0.123189	0.557502	9.5	28.7601	0.962574	0.857453	1752	2050.09	0.404144	0.00717955	535.75	1443.83	0.403062	0.0391974	424.75	1148.55					1.2	no replicates	12	10	0.323961	0.583491	11	11.71	0.52393	0.00758598	1319.25	2519.46	0.158903	0.00225031	406	2398.22	0.160201	0.0010608	461	2803.05
A011547_01	0.0233	1.03427	0.68795	636.75	600.067	1.09785	0.0752113	548.25	505.106	0.950056	0.454784	590.5	610.974	0.89303	0.52938	640	731.25	0.439567	0.0150275	216.25	523.114	0.292347	0.00223244	113.5	380.822	1.1838	0.0589671	465.75	392.173	1.22481	0.0592781	557	466.06	1.31647	0.00387204	559.75	430.702	4.73743	0.000177123	3349	698.438	1.42345	0.279508	1096	665.628	0.519468	0.0205687	357.25	686.991
A012265_01	0.0277	2.017	0.00249341	1759.75	899.01	0.544304	0.178785	430.5	734.414	0.603384	0.0601302	488.5	849.387	2.62172	0.00345789	2489	983.677	0.419393	0.0280022	292	661.564	0.427671	0.0229524	209	472.858	1.00872	0.882109	1191.75	1208.69	0.415818	0.0098308	515	1307.38	0.332712	0.00581354	453	1507.87	0.673454	0.0181236	1447.5	2120.01	0.193411	0.000320885	391.5	2088.11	0.106319	9.59742e-05	231.25	2259.43
A009923_01	0.00152	0.752791	0.441865	18.6667	23.6526	0.272489	0.324541	14	20.6352	0.775137	0.573292	40.5	65.3016	1.06196	0.693101	495.5	471.42	0.59011	0.00802713	189.75	331.696	0.357873	0.0214492	83	251.386	1.35073	0.0995248	14	10.2376	0.715569	0.186933	10.3333	14.6811	0.765278	0.723866	17	23.6314	1.99904	0.00163521	273.75	137.41	1.83848	0.0576754	241.75	127.393	1.22203	0.501619	162.75	129.588
A201587_01	0.038	1.4004	0.113982	34.5	26.9488	0.538757	0.268238	16	29.8466	0.815604	0.279523	15	19.8629	1.34415	0.408368	274.25	241.09	0.385387	0.0246641	52.25	152.451	0.602237	0.126793	61.5	116.518	1.09221	0.221944	25	22.4289	0.676713	0.554952	16.75	19.4301	0.263439	0.188941	9.5	27.1652	0.507861	0.163248	58.5	105.278	0.155121	0.00736351	13.5	89.3979	0.282896	0.00149291	21.75	75.9109
A011390_01	0.0401	1.03271	0.559029	1605	1531.14	0.619304	0.0295158	926.25	1428.13	0.76837	0.0100861	1207.5	1584.5	0.622056	0.0555852	807.5	1385.36	0.690778	0.0217052	572	871.962	0.450067	0.0162617	364.5	835.923	0.729861	0.0731011	1574.5	2168.11	0.435487	0.00677417	1069.5	2511.97	0.271466	0.000181859	647.5	2510.22	0.742704	0.125581	368.25	533.602	0.95285	0.829703	523.75	510.504	0.963719	0.880677	532.25	562.611
A011564_01	0.00424	1.39477	0.0204729	864.25	632.357	0.768652	0.0320128	1064.25	1317.89	0.784014	0.0782587	456	588.565	0.839462	0.435732	836.25	1013.48	0.671887	0.0300672	504.25	781.051	0.600758	0.115397	332.75	557.715	1.04066	0.617198	417	403.833	0.590154	0.0237066	193.25	331.147	0.686352	0.104187	218.5	343.596	1.47577	0.00477381	338.5	231.058	1.35961	0.08075	391.5	287.499	0.93646	0.537425	253.25	284.945
A011541_01	0.00467	0.954385	0.54818	2581	2642.08	0.577092	0.0353659	1563.75	2505.83	0.797119	0.0301727	2156	2724.43	0.687096	0.0605577	1458	2214.14	0.660609	0.0146141	1026.25	1612.08	0.51443	0.0339898	745.25	1481.01	0.701971	0.00995792	1861.75	2598.23	0.474968	0.00701863	1318.25	2719.08	0.317645	0.00364255	945.5	2942.79	0.847064	0.256406	480	553.72	1.43747	0.1621	818.25	551.677	0.985209	0.847608	531	537.966
A012344_01	0.0271	0.895009	0.511447	296.75	312.165	0.611776	0.029044	189.5	313.661	0.767914	0.0743914	279.5	342.036	0.719372	0.0464072	249	364.909	0.809182	0.0477489	152	189.274	0.390128	0.0200323	79.25	177.266	1.09537	0.222339	379.5	347.231	0.625634	0.0024029	198.5	312.814	0.40616	0.00131136	136.5	337.77	1.38622	0.0154408	140.5	105.618	1.14796	0.623079	140.5	125.347	0.821356	0.538788	113.25	175.034
A011208_01	0.0028	1.64031	0.030917	15024.2	9227.66	1.74027	0.0385487	15694.5	8520.55	1.52897	0.0396233	12230.2	8016.66	0.733889	0.0950082	5760.25	7777.96	0.618095	0.0127065	3340	5546.47	0.415555	0.00805909	2234	5487.92	1.17429	0.17618	7630.25	6609.74	1.4505	0.206599	11490.5	6871.75	1.31361	0.123418	9160	6985.64	0.842913	0.113643	799.25	958.76	1.05649	0.599295	976.25	905.813	1.02482	0.799146	898.75	886.184
A010624_01	0.00141	0.692997	0.107396	8938.25	13295.2	1.46029	0.0770867	16654	11665.9	1.54397	0.0468491	18955.2	12302.5	0.909589	0.0357001	13729.5	15125.2	0.623978	0.00456304	6366.5	10311.8	0.483076	0.00852206	5041.75	10375.7	0.719962	0.00501975	2224	3042.6	1.65288	0.00646718	4530.75	2740.96	2.56273	0.00450063	6927	2640.35	0.907934	0.331784	1181.75	1289.34	1.33725	0.0388994	1817.75	1329.07	1.17636	0.0404595	1540.5	1297.34
A019630_01	0.0477	1.19798	0.161466	7855.25	6811.8	0.665512	0.00999024	4261.5	6495.43	0.710797	0.105131	4773.75	7032.11	0.815086	0.084259	3947	4974.9	0.694734	0.00976513	2397.25	3564.81	0.618397	0.0151993	1736	2856.05	0.884126	0.0859776	7740	8854.19	0.469981	0.00614538	3733.75	8047.49	0.354774	0.00198001	2931.25	8905.41	0.960511	0.500824	1956	2029.49	0.971233	0.744027	1753.5	1802.67	0.765461	0.172187	1652.5	2151.67
A012423_01	0.00894	0.930549	0.405473	1369.25	1448.56	0.609745	0.00211251	845.75	1360.87	0.744257	0.048193	1079.75	1498.95	0.655367	0.0840087	809.25	1321.23	0.641188	0.0303672	566.75	927.21	0.453662	0.0112139	388.75	902.122	0.714868	0.019179	1008.5	1382.74	0.479637	0.000289453	761.75	1579.57	0.360201	0.000670687	609.5	1736.37	0.740862	0.0506571	272	359.291	1.44393	0.0582159	494.5	330.204	0.94916	0.804347	275.5	285.605
A201689_01	0.0396	0.683376	0.280838	257.25	423.201	0.732989	0.0840823	258.25	344.71	0.661379	0.430812	333	402.985	1.12683	0.881438	826.75	944.141	1.17425	0.53902	680	731.137	0.467058	0.149621	288.25	688.598	1.20703	0.0940837	330	273.992	1.23238	0.403374	377.5	311.74	1.68048	0.306303	576.5	333.134	2.54464	0.0178384	1716.25	745.327	2.60396	0.0198453	1840.25	813.98	1.8019	0.0697826	1054.75	701.039
A009482_01	0.0441	1.05712	0.682238	746.75	713.358	0.627773	0.024156	389.5	625.434	0.627798	0.0489266	413.25	690.857	0.83176	0.284749	539.25	687.194	0.694244	0.0765695	288.75	437.141	0.488156	0.00789254	188.75	386.778	0.967353	0.807801	864	934.231	0.541053	0.0123925	475.75	885.938	0.344751	0.00946842	294.5	899.801	0.837496	0.143055	377	448.843	1.11287	0.653296	537.5	480.991	1.19377	0.596429	526.25	457.636
At30014381	0.00813	1.29431	0.202472	2541	2081.36	0.815351	0.580469	1568.75	2207.21	0.827866	0.446196	1399.5	1725.93	3.21526	0.000691428	4729.5	1452.84	0.794459	0.039442	818.25	1027.45	0.693264	0.172059	643.25	893.707	0.938779	0.50992	2022.25	2239.38	0.368015	0.00122508	904.75	2413.01	0.525453	0.00312831	1246	2491.75	0.711829	0.0102968	3867.5	5416.07	0.272689	0.0029473	1739.25	6672.81	0.322108	0.0523469	2019	7224.44
A010859_01	0.0457	1.1983	0.213354	95.25	79.3271	1.88726	0.0524192	143	70.4101	2.12483	0.0118365	181.5	84.0867	1.22929	0.460763	2233.5	2179.5	0.570276	0.0285002	922.5	1562.53	0.470493	0.00860546	574	1259.17	0.786284	0.228714	62	83.4885	1.08529	0.462742	91	87.1807	1.08373	0.619706	86.75	83.5074	1.40131	0.560911	27.25	21.8385	1.51738	0.429377	38.75	22.4651	3.06372	0.158496	56.5	14.694
A011351_01	0.000487	1.58446	0.00259437	571.75	367.786	1.5319	0.13368	673.75	468.268	1.15077	0.578181	862.75	537.282	1.02763	0.722541	1012.75	991.596	0.911398	0.364106	561.5	630.648	0.560837	0.0506865	300.5	531.307	1.66651	0.000961383	237.25	141.932	2.32923	0.00767209	320.75	136.706	1.77868	0.0671586	218.75	124.896	1.33573	0.056009	141.25	104.623	2.59715	0.0125376	322.75	143.719	2.5314	0.0155566	260.75	111.623
A009961_01	0.0091	0.778369	0.126384	674	898.911	0.715167	0.0770671	668.75	940.698	0.673419	0.0162384	667	989.171	0.812174	0.161741	935	1143.36	0.605313	0.0274242	411	710.839	0.397807	0.0146002	252.5	624.844	1.22793	0.125646	441.25	367.95	0.813421	0.171843	328.25	407.006	0.921527	0.673626	324.75	379.98	1.16968	0.171677	425.25	344.454	0.940106	0.721458	388.75	418.139	0.896986	0.413118	316	355.929
A010474_01	0.00869	1.06624	0.703246	260.5	237.924	0.712362	0.154732	164.5	219.102	0.821352	0.140137	152	172.765	0.601459	0.14034	152.75	289.056	0.686797	0.135905	137.75	220.815	0.571305	0.0311762	88.25	166.152	0.994506	0.973008	147.5	159.253	0.686507	0.0121412	124	176.401	0.548958	0.00440853	103	182.788	1.1853	0.323457	67.25	52.2684	1.25621	0.546126	73.5	52.4127	1.11292	0.556116	56.6667	52.8849
At30015765	0.00276	3.31495	0.00751325	572.25	162.688	0.73839	0.00490377	97.25	130.006	0.796906	0.199894	101.75	117.737	1.82971	0.0384867	3470.75	1882.7	0.967889	0.634746	1248.5	1266.6	0.49839	0.0284414	535.25	1078.15	0.493708	0.02189	177.75	393.296	0.238077	0.00664179	99	477.075	0.176826	0.00250122	66.25	456.914	0.45947	0.000267435	800.75	1719.96	0.388615	0.00221234	637.75	1660.28	0.265981	0.00308538	469	1701.97
At30016050	0.00255	1.13077	0.281847	22481	19804.8	0.798228	0.0666368	16659.5	20666.3	0.724694	0.073532	8488.75	11138.4	0.809655	0.0476474	14255.2	17796.1	0.70124	0.00288106	8761.75	12640.3	0.708811	0.00304969	8543.25	12042	0.98091	0.848732	19425.8	19333.7	0.570082	0.0125712	14976.8	26040.9	0.55155	0.00666626	12575.5	23336.5	1.00061	0.995477	9748.5	9983	1.219	0.0279944	12695	10467.4	1.04815	0.814298	11061.5	10712.9
A024318_01	0.0311	1.10977	0.500466	40501.5	36077.1	1.04626	0.477104	36331.2	34452.7	0.846524	0.30078	30128.2	37384.9	0.880354	0.284083	28771	33279.7	0.772876	0.0216352	15989.2	21006.6	0.586425	0.00228897	14302	24930.4	0.956496	0.454537	44761.2	47135.8	0.775693	0.0311349	36770.5	47794.4	0.700942	0.0162583	29766	43340.5	0.921784	0.0195337	20339.5	21953.2	0.984575	0.888409	22755.5	24322.3	0.925494	0.511884	20227.5	21821.2
A011772_01	0.00894	1.07962	0.390688	814	765.631	0.500067	0.016437	388.25	777.452	0.601627	0.0572507	322.75	499.592	0.673101	0.0980323	701.5	1115.19	0.548714	0.000298483	393	727.526	0.456285	0.000804984	259.25	571.056	0.994147	0.935277	603.25	609.871	0.407632	0.00646835	361	846.516	0.310442	0.000492944	241.25	812.6	0.903429	0.570472	342	340.882	0.918635	0.507847	324.75	370.268	0.721518	0.125059	238.5	356.916
A010260_01	0.00229	0.960838	0.775263	436.5	445.452	0.54305	0.00317165	202.75	384.259	0.639879	0.0804719	221.75	353.806	0.71539	0.249064	282.25	430.213	0.526279	0.0190779	133.5	268.349	0.49846	0.0280199	106.5	218.155	0.920085	0.374326	539.25	596.902	0.47238	0.0132742	272.25	585.942	0.357346	0.00254742	179.5	543.268	1.03525	0.795885	168.75	151.321	1.6177	0.103817	273.75	162.532	1.07593	0.771212	164.5	162.687
A010208_01	1.09e-05	0.63699	0.288611	4662	8213.13	2.12191	0.0704945	14643	7712.68	1.6515	0.298593	14041.8	8122.59	0.978032	0.807517	3076.75	3093.01	0.677473	0.026483	1404.5	2138.64	0.371851	0.00220809	699.25	1925.76	2.31432	0.000620628	2307	1016.61	14.6024	0.000249921	13611.5	918.053	11.9931	0.000851604	11380.8	905.552	3.54327	0.0015264	5400.5	1508.89	3.90279	0.00207177	6390.25	1575.23	1.87276	0.0118514	2721.75	1461.36
A012324_01	0.0283	1.34961	0.0121119	4868.5	3606.23	0.707868	0.00565164	2469.5	3420.49	0.644043	0.0413306	2154.75	3420.84	0.769202	0.127899	2405.75	3136.39	0.733485	0.0885313	1451.25	2011.66	0.641788	0.0387628	1048.25	1576	1.0496	0.755613	4635.5	4825.5	0.520566	0.012803	4137.5	8119.32	0.370842	0.0111148	2864.75	8104.04	0.933398	0.526335	2240.5	2408.34	1.03921	0.437511	2390.75	2355.43	1.08587	0.770159	2717	2694.84
A008977_01	0.00894	1.03668	0.855104	503.75	452.728	0.674672	0.0227732	283.5	402.029	1.02328	0.934205	326.75	321.462	0.686896	0.0601379	228.25	343.115	0.747919	0.175964	158.25	209.023	0.632299	0.126876	98.75	161.379	0.890729	0.523304	222.75	245.555	0.693385	0.0418642	247.75	352.3	0.660228	0.0271901	221.75	326.841	1.23766	0.404916	74	59.56	1.85794	0.0711007	107.75	60.9065	0.958252	0.790753	74.5	85.9102
At30017178	0.00894	1.25036	0.0348749	1862.75	1465	0.721398	0.0697968	1207.25	1636.44	0.687001	0.106486	866.25	1261.76	0.799745	0.251021	1190.5	1430.27	0.70978	0.0968912	705.5	991.546	0.597544	0.0722115	424.75	689.976	0.991511	0.944206	920.75	995.901	0.62735	0.0150469	1090.5	1737.25	0.566165	0.0244201	860	1546.73	1.11202	0.31833	423.75	389.02	1.2894	0.0126177	523	399.833	0.929283	0.679533	350	385.347
At30017977	0.0457	0.882203	0.305138	193.25	219.013	0.982124	0.907007	180	184.065	1.19177	0.25184	223.25	181.354	0.656196	0.0780585	1978.25	3394.72	0.705544	0.0311706	1554.25	2368.05	0.490606	0.0151486	975.25	2121.21	0.798672	0.0564345	79.5	99.3866	0.626405	0.0111736	80	133.064	0.728826	0.048266	76	114.143	0.72942	0.0575474	189.25	250.833	0.875671	0.567241	240.5	268.287	1.28583	0.340095	290.75	224.065
A013693_01	0.0028	1.11965	0.500139	1006.75	824.46	0.583076	0.0491608	459	706.874	0.735397	0.0293846	700.25	913.61	0.670045	0.0151937	514.25	795.285	0.640898	0.0019248	351.75	568.093	0.569741	0.0111762	256	467.582	0.842896	0.0137174	633.5	757.424	0.606916	0.00915357	456.25	758.511	0.417858	0.000404937	316	780.89	1.04109	0.718267	213.25	195.157	1.22794	0.12015	229.75	186.679	0.731985	0.033917	145	202.513
A013960_01	0.0385	0.962648	0.561983	1073	1140.9	1.06516	0.458917	1100.75	1033.37	0.831794	0.120864	1027.5	1313.17	1.01301	0.853324	59018.8	59095.3	0.785613	0.00398805	38442.8	49489.6	0.577515	0.0174519	28011	49885.9	0.954185	0.725379	380.25	410.559	1.20668	0.583264	388	355.085	1.09999	0.845874	339.25	311.757	0.741426	0.0834181	26049.8	34306.2	0.428406	0.0100784	17636.8	38737.6	0.371436	0.0198185	14426.8	36685.8
A014538_01	0.00896	1.17849	0.377677	689	546.704	0.627575	0.154937	367	463.069	0.669154	0.100245	319	470.59	0.68941	0.253867	289.25	433.576	0.582201	0.0419744	164.75	295.786	0.494755	0.0423656	109.25	224.896	0.696725	0.0104433	782.25	1146.37	0.360589	0.00412478	365.5	1009.81	0.34354	0.0347161	318.5	995.215	0.785572	0.0407739	155.5	198.241	1.47774	0.0598348	284.5	188.785	1.13401	0.612709	204.75	177.067
A019585_01	0.00236	0.976114	0.789917	2247.5	2264.84	0.645298	0.00145351	1447	2250.2	0.672519	0.0110028	1765	2557.84	0.801455	0.247292	1455.75	1748.58	0.673074	0.0475153	860.5	1244.37	0.610959	0.119472	617.75	998.589	1.08592	0.175799	2211	2046.8	0.650587	0.0155372	1274	1972.82	0.584411	0.00518294	1099	1926.86	1.37694	0.0559772	873.5	651.687	1.69311	0.020097	1226.75	731.689	0.968267	0.856678	650.75	688.854
A019773_01	0.00113	0.813236	0.460619	8958.5	11588.7	1.50986	0.142009	14058.5	9429.19	1.17295	0.501343	11803.8	10215.1	0.726608	0.0244783	7207.5	10126.8	0.708363	0.0142143	4550.25	6518.18	0.331414	0.000935798	2105	6407.95	1.46789	0.0286197	4876	3282.39	3.13509	0.00154356	9644.25	2940.98	2.28237	0.00106339	7689.5	3237.46	1.20777	0.541536	4319.75	2804.47	1.60323	0.103979	4714.75	2684.06	1.2518	0.366019	3572.5	2947.34
A021076_01	0.0342	1.21065	0.279305	5137.25	4135.48	0.941326	0.745804	4050	3880.59	0.67139	0.114469	3133.75	4877.17	0.757625	0.261135	2905	4257.91	0.664157	0.0945459	1688.25	2665.22	0.439554	0.00729111	971	2331.57	1.07267	0.68402	6445.75	6141.47	0.790499	0.259146	4010.25	5295.79	0.542246	0.0977102	2773.5	5502.76	0.920656	0.652905	1997.75	2056.76	1.04118	0.872336	2623.25	2843.92	1.01172	0.965242	2132	2291.93
A013772_01	0.00869	0.718784	0.00455665	2016.5	2821.14	0.563417	0.00838518	1605.75	2901.88	0.535347	0.00150657	1802.75	3498.68	0.729284	0.198002	756	1123.59	0.703321	0.00404761	541.75	763.433	0.375802	0.0165155	260	708.375	0.845993	0.316514	2143.25	2592.39	0.5151	0.00143486	1490.75	2893.67	0.611853	0.00671185	1659.75	2712.03	0.922687	0.433488	302.75	334.419	0.972433	0.863784	390	407.887	1.40284	0.198262	464	294.799
A202243_01	0.021	1.0299	0.729639	1386.75	1364.05	0.911346	0.397792	1076	1169.45	0.929005	0.602958	1264	1426.22	0.99698	0.984806	391	415.808	0.738396	0.0752592	228	322.123	0.524084	0.0187234	127	250.565	0.76627	0.00315662	1078.5	1403.91	0.622377	0.000507515	984	1581.89	0.576498	0.00294877	829	1451.96	0.634492	0.000834878	266.25	416.005	0.434694	0.000991567	171	385.219	0.296049	0.00572873	112	378.393
A014114_01	0.0303	0.889658	0.336844	457.25	552.026	1.20024	0.267974	629	569.27	1.02739	0.869987	509.25	558.223	1.13586	0.135027	2356.75	2122.39	1.02297	0.905209	1480.25	1518.2	0.616858	0.202034	786.75	1291.66	0.603451	0.0218929	201	330.328	0.827913	0.131616	330.5	383.875	1.05148	0.757549	409.75	374.545	1.10601	0.675007	253	229.294	2.52866	0.0216912	664.25	279.183	1.834	0.105395	481.5	286.439
A015475_01	0.00814	0.93838	0.733111	979.5	970.457	0.646071	0.079941	745	1119.85	0.826715	0.146366	971.25	1112.78	0.655199	0.0473672	655.25	1077.95	0.756594	0.0802286	549.75	776.997	0.48432	0.0345127	323	640.523	0.936888	0.194871	1084.25	1163.01	0.615862	0.00131919	759.5	1226.66	0.495443	0.00266229	576.25	1159.63	0.926246	0.540341	277.5	286.997	1.23847	0.494568	327.75	261.765	1.06611	0.421272	250	228.585
At30019655	0.00365	1.73533	0.034311	1537.5	821.618	0.633226	0.00108281	437	709.427	0.564118	0.0190612	455.25	827.688	2.7976	0.00538211	1594.5	593.783	0.573113	0.0213134	204.75	387.085	0.499158	0.0258957	143.75	291.694	0.638138	0.0738531	2057.75	3432.83	0.136719	0.00334204	393.25	3527.92	0.10761	0.00156481	285.75	3422.21	0.594804	0.00225363	1269.75	2184.32	0.104717	0.00229262	206.75	2065.89	0.0439304	0.000982302	83.25	2013.6
A019516_01	0.015	0.839159	0.496442	9378.75	12071.9	2.51515	0.0200483	25458.5	11098.2	3.21562	0.00497088	35567.2	11392.5	0.853202	0.444094	17643.8	21813.6	0.586934	0.0269944	7394.5	13395	0.440554	0.00327085	6068.25	14541	0.759462	0.104583	9540.25	12874.3	1.44857	0.0174947	16871	12012	2.43567	0.00295671	25612.5	11372.6	1.04122	0.673705	10469.5	10150.7	1.00802	0.964977	10173	10896.1	1.03	0.919845	10439.5	10485.1
At30019784	0.0395	1.43293	0.022559	42409.5	28851.3	1.05121	0.727371	26213.5	24627.8	0.87274	0.594085	18278	20000.2	0.919539	0.40233	26609	28539.8	0.791621	0.0389326	16316.8	20842.2	0.690594	0.00311064	13616	19240.9	0.940635	0.557995	31366	31825.7	0.807831	0.0056224	31666	39084.5	0.703791	0.12331	24988	33864.3	0.997454	0.976911	25562	24458	1.03333	0.813291	26673.8	24723.2	0.997053	0.984375	27559.8	28200.7
A013762_01	0.0476	0.801659	0.730513	65.75	75.1033	0.767951	0.137282	88.5	104.829	0.378744	0.190384	65.75	92.097	0.88884	0.226689	11373.2	13034.8	0.899596	0.285041	7802.25	8546.04	0.652729	0.0208629	5875	8936.14	0.982976	0.959006	31.5	30.0224	1.40806	0.517832	35.75	22.0151	0.230409	0.47568	14	62.9763	1.17001	0.175725	2388	1960.09	1.7487	0.0430846	3489.25	1928.94	0.858598	0.518743	1487.5	1605.99
A014240_01	0.028	0.664305	0.495384	16	19.2115	0.973407	no replicates	25	25.683	0.777804	0.775596	11	11.8834	0.568721	0.15459	301	606.272	0.461021	0.0251045	143.5	359.476	0.332172	0.0131465	99.5	331.587	1.58745	0.169016	16	10					0.264677	no replicates	5	18.8909	0.810759	0.331661	238.25	287.863	1.02294	0.941388	234.5	203.05	0.813772	0.63476	210.5	244.146
At30020640	0.0106	1.21321	0.0202598	27734	22541.8	0.841576	0.186005	17051.8	20131.1	0.841004	0.235212	17520.8	20965.1	0.921681	0.519397	22970.8	24876.4	0.839233	0.0481061	13519.2	16322.4	0.643555	0.0171919	10966.8	16790.4	1.02336	0.799321	24687	23680.9	0.818159	0.0315696	22831.2	27382	0.678317	0.00190409	20369	30129.4	1.01622	0.693542	15936	15575.9	1.13651	0.459539	16623.5	15223.6	1.11599	0.154214	19568	17891.9
A021128_01	0.0329	0.781218	0.129688	510.25	637.818	0.911638	0.130925	529.75	578.434	0.774138	0.0455515	610	746.38	0.861218	0.604383	3496.25	4248.28	0.773153	0.0765185	2368.25	3247.41	0.531335	0.0272732	1556.75	3122.35	1.15027	0.0326967	283	242.127	1.30659	0.0446367	386.75	296.905	1.0553	0.808815	273.25	257.208	0.607984	0.010006	1989	3247.32	0.418826	0.00400738	1360	3300.78	0.375327	0.00150572	1136.75	3047.04
A013291_01	0.000114	1.31244	0.223694	505.25	401.907	2.19711	0.0203119	800.5	408.367	2.40426	0.00410996	1004	439.835	0.819892	0.410637	1237.75	1692.95	0.433795	0.0049432	410.25	997.106	0.402977	0.000743697	335.5	857.844	1.03412	0.699273	105.5	102.285	3.42681	0.000845752	345.75	106.115	5.30209	6.63011e-05	573.75	108.287	2.16285	0.0352692	524.75	269.73	3.14584	0.0877007	842.5	255.03	2.57016	0.0609028	565.75	220.706
A012921_01	0.0441	0.759572	0.114421	186.5	238.625	0.897465	0.165028	178.25	200.896	1.0005	0.997714	214.75	201.603	0.944274	0.890664	1030	1297.14	0.896035	0.596862	583.5	738.538	0.538729	0.0644583	337.75	705.367	0.754713	0.0787068	122.75	168.213	1.19975	0.485893	203.5	182.067	1.32043	0.455415	175	149.74	0.637904	0.00591522	455.5	711.509	0.376039	0.00796915	281.75	744.827	0.341391	0.00314395	221	660.69
A012975_01	0.000268	1.08723	0.590301	59.5	50.4575	0.622505	0.213559	29.5	38.103	0.715463	0.145894	27.6667	39.5328	0.861872	0.407551	4388	5332.07	0.879406	0.36179	3014.5	3693.5	0.708303	0.288402	1821.5	2887.6	0.735149	0.278415	13.3333	18.0531	0.897871	0.563043	21.25	25.359	0.349383	0.475236	24	26.9101	2.44797	0.081015	103.5	41.5484	11.4689	0.000582662	579.25	50.0859	8.55057	0.00756013	403.75	40.2377
A014843_01	0.00282	0.802612	0.485023	1649.75	1917.55	1.74414	0.0248212	2344	1469.29	1.6576	0.0238253	3125.5	1930.9	0.91009	0.26938	2247	2523.14	1.11462	0.339677	2233.75	1984	0.792923	0.0947653	1308.75	1623.63	0.744838	0.0289912	993.5	1377.25	2.03751	0.0106134	2653.25	1369.24	1.96733	0.0350641	2565.25	1367.95	1.18267	0.163157	722.5	616.733	2.74804	0.0144344	1717	558.316	2.5325	0.01481	1459.25	591.078
A014737_01	0.0394	35.0507	0.00180673	6453.25	177.842	77.6716	0.00033848	10942.5	145.777	53.8641	4.35862e-05	9240.25	178.643	1.36113	0.405583	980.25	784.728	0.277397	0.0527254	112.75	506.521	0.21015	0.0208086	99.75	453.524	15.4497	0.00163026	1624.25	112.187	34.1389	5.6497e-05	3803.25	117.594	72.9637	2.2382e-05	7697.25	117.087	1.22746	0.210107	768.5	620.048	1.03863	0.841096	750	725.842	1.48691	0.284866	871	611.733
A013774_01	0.0308	0.943873	0.419535	16590.2	17230.3	0.636585	0.0370076	13099.5	19267.2	0.620305	0.00554591	10260	16517	0.804298	0.0376156	6653	8253.13	0.635609	0.0446314	3397	5265.31	0.502434	0.01064	2573.75	5050.08	0.871306	0.00618351	11781.5	13557.1	0.513412	0.0113609	7877.75	15398.5	0.504547	0.0330011	7160.75	14932.2	1.01729	0.871252	4031.75	4024.88	1.0146	0.866712	4832	4903.95	0.869974	0.763805	3771.67	4764.02
A013133_01	0.000459	1.41264	0.053605	132.5	93.5546	2.1477	0.0182593	231.5	115.118	2.38207	0.0284896	260.25	111.956	0.82062	0.444556	766.5	847.737	0.503732	0.0129646	311.75	624.715	0.545127	0.12916	258.25	482.525	0.735752	0.0222115	50.25	68.4793	1.67764	0.289321	118.75	78.6218	2.34501	0.0846325	148.5	65.1934	1.60632	0.000376185	365.5	227.578	1.70259	0.0224064	438	239.894	1.66689	0.00328558	410.5	251.513
A013625_01	0.00498	1.17472	0.184671	2253.5	1970.83	0.717801	0.00389536	1416	1993.57	0.614393	0.0247648	1184.25	2076.17	0.896786	0.422104	1509.25	1721.08	0.765543	0.0919694	879.75	1242.26	0.545278	0.00939823	508.25	954.028	0.947089	0.0718826	1414.25	1488.81	0.608913	0.00722815	1232.25	2028.99	0.390203	0.00147484	723.25	1889.24	1.05892	0.384254	741.75	696.547	1.1341	0.350739	887.75	805.963	1.23013	0.307202	926.75	779.257
A014205_01	0.00605	0.93633	0.870961	37.5	39.0874	1.41429	0.290391	29.75	20.4266	0.671606	0.179967	26.6667	39.3802	0.838595	0.2901	6910.5	8491.94	0.568165	0.00996049	3073.5	5615.21	0.509077	0.0118367	2943.75	6001.71	0.110558	0.138904	3.66667	36.9141	1.25468	0.469753	19	16.7308	2.15029	0.691384	56	24.8973	0.865329	0.285655	1752.25	2050.41	1.56171	0.18258	3730.25	2835.86	1.57736	0.189324	3573	2644.79
A022438_01	0.0396	1.2274	0.589128	22	20.105	0.249999	0.311429	11.5	16.9856	0.0537246	0.0555982	4.5	93.7462	1.04938	0.788046	1212.5	1170.82	0.675695	0.0938155	535.75	807.617	0.532118	0.272827	356.25	656.578	0.473931	0.00391706	6	12.6505	1.1839	0.674776	18	16.4154	0.545001	0.381901	13	24.3708	1.00018	0.999378	151.25	152.435	2.37553	0.0230147	353	147.709	1.55988	0.340292	246	211.776
A202531_01	0.0282	1.43791	0.254946	138.25	98.7701	0.737536	0.0259912	52	70.0773	0.631928	0.0664573	50.75	85.4019	1.00046	0.997395	1572.75	1659.06	0.862539	0.316631	866	1037.03	0.755125	0.00757285	755.75	1005.28	1.0112	0.960538	126	132.57	0.446112	0.0465562	67.75	180.161	0.385202	0.0107742	51.25	156.173	0.692829	0.067126	742.75	1033.16	0.532152	0.0189738	571.25	1039.02	0.568276	0.0907061	581.5	968.023
At30022458	0.0295	1.10044	0.351888	15667.8	14214.9	0.869954	0.0434331	12133	14015.2	0.752734	0.0638783	11038.2	14997.5	0.90163	0.488371	15964.2	18141.8	0.723987	0.066642	8825.25	12689.8	0.532781	0.00528742	6666	12922.1	1.005	0.90811	16678.5	16733.3	0.626545	0.00459762	12159.5	19098.8	0.483404	0.00123312	9703	20055	0.949224	0.494385	11273.2	11954.4	1.00151	0.992879	10959.5	10905.3	1.08413	0.649659	12209.5	11268.3
A016693_01	0.000494	0.743758	0.546603	34.75	48.712	1.65651	0.00626634	61	36.8456	1.47656	0.269309	39.5	26.5827	0.379261	0.0117214	2229	6188.31	0.422762	0.0202374	1881	4691.81	0.237485	0.0233851	974.25	3892.15	1.2	no replicates	12	10	0.72706	0.639313	10	14.0803	1.90678	0.0278467	25.25	12.5445	0.936607	0.813876	25	27.0035	2.07104	0.108292	64.75	24.5376	2.98099	0.0916063	68.25	20.1156
A018886_01	0.00814	1.04753	0.50135	948	891.613	0.950788	0.388082	785.5	820.118	0.830591	0.0837576	768.75	963.897	0.89441	0.306471	719	829.547	0.891981	0.348112	531	598.356	0.834026	0.44483	373	440.945	0.924078	0.349789	608	671.659	0.944713	0.564108	716.5	781.568	0.724345	0.0621691	517.25	750.771	1.0894	0.313864	284.75	260.147	1.53868	0.00710207	443.25	295.527	1.21947	0.0385763	297.75	248.055
A016790_01	0.000209	0.574273	no replicates	16	27.8613	1.11679	no replicates	30	26.8628	0.656806	0.024703	13.6667	19.8305	0.386566	0.00874018	1129	2866.6	0.543147	0.026733	1017	1942.26	0.29835	0.00121895	511.5	1669.06	0.488136	0.5	7	13.3936	1.74844	no replicates	22	12.5827	0.722509	0.5	11.5	17.4516	0.85171	0.425784	18.75	22.1795	2.51536	0.00236188	64.5	24.4309	2.35189	0.0493589	48.75	23.5213
At30022789	0.000979	1.16785	0.0585532	2198.25	1840.25	1.15321	0.443558	2132	1808.44	1.03138	0.621749	891.25	831.335	0.902918	0.181182	2849	3220.98	0.861881	0.34113	1797	2081.18	0.700855	0.0721745	1301.25	1863.86	0.98594	0.83808	1134	1200.58	0.939308	0.327658	1422.75	1536.7	0.887842	0.481546	1323.75	1584.43	1.16344	0.273285	1614.5	1386.09	1.51354	0.0150367	2315.25	1532.08	1.87801	0.0341943	2669.5	1440.92
A025193_01	0.0246	0.976338	0.939556	25643.2	26099.4	0.678614	0.143747	16038.5	23925.6	0.587953	0.0162169	13385.8	22814.3	0.888213	0.535196	19427	24275.1	0.495076	0.0470432	6696.25	14830.2	0.35881	0.0165968	5312.5	16942.2	1.27518	0.165875	27916.5	22199.7	0.546702	0.0561342	13701.2	26523.5	0.449058	0.00661112	9882.25	23699.3	1.14924	0.0208999	31355.5	27354.5	0.856748	0.156808	22209	24984.1	0.911419	0.462131	22295.2	23829.7
A016903_01	0.0459	1.06074	0.398109	1000.25	961.392	0.604564	0.0554566	431.75	759.471	0.968177	0.863329	955.25	983.251	1.19836	0.312468	482.75	425.987	0.686627	0.158237	190	299.801	0.417081	0.0423804	97.5	257.518	0.735705	0.114373	1067.5	1402.41	0.33322	0.00246688	568.25	1809.58	0.362577	0.000787568	567.75	1651.43	0.575281	0.034648	199.75	375.386	0.309801	0.0125149	115.25	376.18	0.268991	0.0180795	82.75	291.258
A015915_01	0.000628	1.24696	0.00635943	632.5	493.463	0.984996	0.680197	357.25	361.878	0.861831	0.223003	381.25	474.5	0.685364	0.0689354	212.5	319.789	0.750404	0.0576988	165	237.708	0.613831	0.0501951	107.5	189.945	0.986973	0.841439	578.75	595.616	0.7178	0.10522	514.5	741.08	0.55866	0.0153496	333.25	635.016	1.08013	0.505058	140.5	131.802	1.60918	0.0778542	242.25	150.51	1.68791	0.083056	245.25	146.035
A018277_01	0.0304	1.14253	0.187546	8405	7438.25	0.714686	0.0165063	5281.5	7299.32	0.700698	0.0973715	4980.75	7722.85	0.771078	0.1115	4760	6336.46	0.735265	0.0588595	2575.75	3723.11	0.524002	0.00730668	1922.75	3795.32	0.932575	0.275356	8015.5	8652.74	0.612771	0.0191794	6116.75	9520.89	0.407763	0.000260712	3707	9044.61	0.803307	0.290405	2070.75	2297.93	1.01003	0.947753	2774	2648.47	1.01427	0.820442	2751	2696.45
A017437_01	3.44e-05	0.850246	0.605177	23	24.181	1.14229	0.30335	22.25	19.4162	1.12636	0.473421	25.25	25.3825	0.61727	0.0242178	267.25	443.863	0.397139	0.0126419	112	274.887	0.281435	0.00118938	71	250.029	0.257206	no replicates	6	23.3276	0.40731	0.0665133	7.66667	21.0423	0.630874	0.268299	10.5	17.1646	1.2129	0.546886	17	14.712	1.80732	0.0880269	29.5	14.0088	1.97953	0.0236927	25.25	11.7033
A018237_01	0.0233	0.936531	0.641445	1807.5	1907.72	0.928525	0.208828	1543.5	1632.28	0.776789	0.174684	1526.5	2007.61	0.941682	0.637313	2338	2579.8	0.813173	0.164004	1274.5	1597.65	0.637498	0.0172113	838	1351.98	0.857176	0.0426128	946.75	1121.71	0.875728	0.337239	762.75	868.163	0.83696	0.324099	753.25	945.466	1.08151	0.078194	384.5	359.941	1.31904	0.0842706	535.25	391.508	1.03927	0.874781	400.5	379.288
A017453_01	3.44e-05	1.38578	0.0371826	1280	966.89	1.24071	0.0557513	992	815.753	1.23526	0.147396	1118.75	966.01	0.827062	0.173158	10852.2	12926.3	0.620309	0.0232494	6279	9834.4	0.519425	0.0246294	4621.5	8907.71	0.926178	0.0415074	467.25	504.39	0.984425	0.788113	576.25	576.746	0.861309	0.0851559	533.75	596.504	1.47319	0.115794	711.25	483.315	2.72877	0.000527511	1478	527.383	2.47727	0.0384432	1419.25	546.04
A018251_01	0.000459	1.26551	0.0808243	1867.75	1521.53	2.05618	0.0187384	3017	1486.31	2.47384	0.0132693	3895	1493.64	0.669117	0.111508	691.75	988.301	0.620374	0.0601086	468.75	793.912	0.491885	0.0850121	306.25	623.972	1.1201	0.285809	874.75	762.989	1.28596	0.0510211	1326	999.566	1.26482	0.0509433	1379.5	1031.2	1.32549	0.0283702	219.25	164.357	1.26476	0.163681	217	162.333	1.59572	0.0077958	271.75	173.061
A015593_01	0.0028	0.75645	0.235929	1832	2646.09	1.09406	0.698681	2432	2384.34	1.18969	0.214708	3113.25	2607.84	0.778136	0.395023	1701.5	2002.7	0.847638	0.159953	1098.5	1301.57	0.568151	0.0222988	678	1168.27	0.959836	0.555827	393.25	401.616	1.94822	0.0101839	1030.25	488.908	2.62068	0.00111803	1249	446.366	1.14793	0.430315	171.5	159.8	2.02502	0.0767564	303.5	163.564	3.03988	0.0351648	452.5	169.777
A016455_01	0.021	0.899525	0.214763	1299.75	1437.27	0.613798	0.00895954	784.5	1253.57	0.660533	0.0262471	855	1337.11	0.783061	0.121668	772.25	1039.04	0.786458	0.0172098	492.75	632.323	0.659396	0.0100258	367.25	570.83	0.779925	0.0845626	925.75	1205.81	0.535595	0.0267979	735.25	1446.06	0.462086	0.00299399	585.75	1377.16	0.769326	0.0388546	254.25	322.333	1.29315	0.159414	444.5	337.239	1.16741	0.154623	327.25	278.064
A018037_01	0.00793	1.02133	0.886022	1100.5	999.771	0.993282	0.971297	850.75	767.98	1.04622	0.53745	1098.75	1036.79	0.709315	0.0164074	564.75	810.284	0.834074	0.030002	529.75	642.437	0.528663	0.0390928	289.75	538.695	0.806342	0.132373	906	1114.64	0.704734	0.0476676	836	1212.7	0.636521	0.0177462	706.5	1155.98	0.780891	0.00450471	190.5	242.413	1.329	0.108376	263.75	197.994	1.32602	0.102275	241	180.959
At30024092	0.000879	0.975916	0.894784	630	627.466	0.85272	0.082525	417.25	491.474	0.809194	0.034339	562.25	705.59	1.08534	0.450414	10309	9396.84	0.726813	0.0690926	4791.75	6400.2	0.676573	0.186284	4790.25	6369.57	1.08285	0.50566	462.25	447.084	0.83419	0.326231	364	448.972	0.765304	0.209371	313	445.297	1.17649	0.171669	745	611.465	2.52134	0.000582477	1712.5	666.79	2.70794	0.0106182	1577.25	573.838
At30024093	0.00132	1.20264	0.712907	24.25	27.2141	1.01981	0.86546	24	23.2843	1.39642	0.134381	14	10	1.0569	0.581703	9010.25	8359.77	0.755614	0.0155553	4511.25	5993.69	0.588321	0.101442	3722.75	5490.64	1.09009	0.534209	11	10.0493	0.8701	0.78762	14.5	18.7371	0.979313	0.962174	16.3333	16.0687	1.30375	0.210085	456.25	350.885	3.24073	0.0103691	1129.25	403.665	3.54757	0.0335671	1237.5	370.903
At30024094	0.00141	1.52005	0.123503	33.5	21.0568	1.24924	0.741809	26.6667	22.554	1.04162	0.866852	14.3333	14.0545	1.1085	0.236871	3601	3298.26	0.764644	0.0351947	1586.75	2128.07	0.636499	0.063975	1365.75	1933.79	1.48746	no replicates	16	10.7566	1.37734	0.165785	17.5	12.9069	0.929021	0.5	12	13.1105	1.4532	0.127117	265.5	174.755	3.18767	0.0117639	749.75	296.742	3.06407	0.0641481	629	284.502
At30024097	0.00153	0.97235	0.892399	130.5	134.859	1.09291	0.531524	112.5	98.8196	0.993357	0.97596	77.25	77.8136	1.02253	0.745065	8154.75	7879.35	0.792392	0.0678327	3827	5007.74	0.724246	0.269306	3862.5	5017.66	0.238354	0.294546	13.5	21.8426	0.768567	0.251221	47.25	62.0982	0.819548	0.0496566	46.75	58.1736	1.27161	0.192817	293.75	228.367	3.6422	0.00401321	929	276.601	3.82474	0.0225491	1006.75	312.481
At30024100	0.00113	0.796114	0.496694	35.75	49.841	0.735015	0.165915	32.25	37.5631	0.749587	0.405888	24.25	37.1074	0.991499	0.946127	13780.5	14400	0.706426	0.0259478	6353.5	9205.07	0.569235	0.0521861	5350.25	8554.27	0.759996	0.392703	8.33333	10.3111	0.31319	0.1425	7.66667	30.7462	0.852264	0.750687	19.3333	23.5012	1.2398	0.33977	513	425.701	2.91343	0.00959157	1515	595.588	3.61926	0.0259359	1668.75	519.079
A202680_01	0.0404	1.08111	0.334443	644.25	588.781	0.60935	0.00406073	289	467.675	0.653304	0.032126	380.75	588.882	0.749166	0.0664411	325.25	435.542	0.740593	0.0427233	221.25	301.089	0.455352	0.0207606	117.25	259.902	0.9492	0.0638558	516.75	541.363	0.420358	0.0035373	292.25	675.642	0.269402	0.000637868	190	663.098	0.726433	0.180733	112	141.302	1.13395	0.272361	137.25	115.587	1.14307	0.591611	127.75	117.455
A019142_01	0.000459	0.749389	0.0913755	323.75	422.629	0.602299	0.0132396	214.75	370.655	0.656385	0.00917956	304.75	463.881	0.75934	0.148432	244.25	341.845	0.676009	0.0638133	164.25	261.356	0.478474	0.00130086	101.25	218.863	1.22649	0.0528649	333.5	273.354	0.548064	0.0154364	158.5	290.088	0.536172	0.00746305	135.75	266.905	1.13608	0.391347	139.75	124.694	1.47098	0.189599	188.25	122.699	1.34904	0.0920893	159.75	128.306
A005341_01	0.0486	1.08894	0.498872	11514	10890.3	0.733158	0.100483	7670.5	10786.3	0.699324	0.199374	7194	7080.42	1.25351	0.204388	2341	1782.53	0.841641	0.562139	1220.75	1654.91	0.746182	0.234746	864.75	1072.14	1.18676	0.0359136	1760.25	1475.03	0.872238	0.615118	5017.5	5610.31	0.80042	0.449522	5095.25	6546.58	0.941863	0.69797	1051.25	1061.93	0.418517	0.0310933	379.25	895.038	0.360957	0.00375852	332.75	938.523
At30025109	0.00107	0.888097	0.467719	25.5	29.22	1.56305	0.0677819	29.5	18.2475	1.2802	0.370096	30	26.2479	0.863058	0.318022	4070	4769.36	0.508926	0.00211763	1589	3119.37	0.297135	0.026131	1062.25	3113	0.813975	0.472019	16.25	20.8957	0.780578	0.0561572	18.25	22.9794	1.32682	0.237112	24	19.4087	1.21364	0.226932	344.75	261.078	1.78019	0.0324932	656	429.933	1.59599	0.242725	486.25	304.135
At30025795	0.0418	1.17429	0.112561	30928.5	26511.1	1.00595	0.944235	24211	24218.5	0.867139	0.394267	21804.8	26420.2	0.915714	0.372654	23167.2	25396.9	0.810807	0.0144093	13700.2	17142	0.644474	0.00585267	10790	17093.6	0.907638	0.141666	15730	17460.6	0.681609	0.0041618	15396.5	22365.6	0.562241	0.00111069	11794.8	20530.7	0.915921	0.115828	8174.75	8899.57	0.941178	0.550317	8121.75	8746.78	1.06229	0.613233	10046.5	9173.63
A018420_01	0.0299	1.414	0.0983532	1161	831.72	0.964126	0.642063	676	714.431	0.834206	0.439473	718.25	934.485	1.17074	0.283865	1596	1410.39	0.857771	0.0562525	879	1036.36	0.621688	0.00118119	509.5	809.525	0.914195	0.141032	596.75	663.076	0.512781	0.00958931	368.5	764.313	0.446907	0.00262833	322.25	774.239	0.8172	0.123893	456.5	544.243	0.480967	0.00919376	259.75	506.047	0.386435	0.0124172	233	574.46
At30026226	0.024	1.85563	0.150161	3909.5	2403.69	0.717346	0.330677	1429	2508.42	0.648767	0.212073	1059.75	1807.57	2.41451	0.00985731	5251.25	2240.54	0.44925	0.00578077	658	1506.71	0.546546	0.0210835	437.25	880.532	1.13055	0.137005	2720	2458.77	0.347025	0.000443128	1155.75	3442.2	0.258373	0.00275436	897.25	3781.17	0.739435	0.0172067	3144.25	4215.15	0.223299	0.00609959	969.5	4229.29	0.146426	0.000124026	731.5	5218.13
At30026333	0.00387	1.6825	0.171661	411.75	253.968	0.677248	0.247381	147.25	241.272	0.518582	0.120568	83.5	187.359	1.39684	0.0719252	1867.5	1280.48	1.12087	0.211787	1083.25	967.963	0.428948	0.01692	333.5	775.826	1.35371	0.0773099	128.25	93.4593	2.05073	0.000240356	256.5	124.833	1.50493	0.00972249	166	107.393	1.64108	0.0287082	638.5	372.334	2.86664	0.00204687	1007	346.193	2.17043	0.0490995	817	384.082
A022122_01	0.00236	1.16128	0.900522	18.5	12.786	0.654969	no replicates	19	29.009	0.379088	no replicates	4	10.5516	0.929553	0.6934	817	854.673	0.633272	0.0251358	418.25	642.471	0.450051	0.00392104	234.25	529.963	1.2	no replicates	12	10	1	no replicates	10	10	1	no replicates	10	10	1.02867	0.817069	143.5	129.588	1.39742	0.0160841	160.25	115.914	1.23154	0.0921271	160	134.398
A016263_01	0.0313	0.716111	0.200414	33.5	42.2654	0.948745	0.903757	42.25	35.2543	2.13674	0.0344928	82	36.2884	0.638815	0.178323	617.75	972.381	0.559952	0.0121074	353.25	658.219	0.26712	0.0216768	147	543.766	0.874877	0.562576	12.5	14.3563	1.55039	0.358679	19	11.8831	2.54772	0.0693558	26	10.138	1.24562	0.268826	304.5	268.182	0.72311	0.282657	172	236.168	0.769645	0.156769	161	211.825
A017113_01	0.0304	1.16031	0.152176	4893	4196.66	1.77159	0.00463102	7579.75	4111.77	0.876982	0.399381	3482.5	4001.07	1.00452	0.976632	11495	11653	1.17124	0.276691	8178	6942.8	0.783261	0.101034	4956.75	6173.85	1.03415	0.795925	2914	2769	1.26654	0.178574	3796.75	2993.57	1.0068	0.961467	2881	2843.93	1.10349	0.242574	1167.25	1059.97	1.97821	0.0218861	2022.25	1055.59	1.41627	0.0919572	1491.75	1162.17
A025135_01	0.00579	1.15949	0.539319	20	16.67	0.598614	0.348838	15.75	26.002	0.878443	0.571675	22	23.1446	0.919004	0.759636	1540	1883.56	1.09012	0.514608	1228.25	1173.86	0.820007	0.280694	988.25	1291.89	0.467688	no replicates	9	19.2436	0.48647	no replicates	13	26.7231	0.274527	0.0718129	6	20.4845	0.552324	0.084018	355.25	657.785	0.197464	0.0259478	110.75	615.967	0.13733	0.0310153	100.25	684.445
At30027424	0.00387	0.972804	0.796212	588.5	622.613	0.982138	0.791355	560.25	574.481	0.866992	0.442487	482	576.323	0.962038	0.758138	407	446.501	0.720248	0.00563482	182	260.276	0.61509	0.0203015	136.5	225.271	1.14874	0.181202	391.5	349.245	0.915529	0.336767	390.75	432.517	0.802533	0.0463244	303	392.597	1.21761	0.089487	233.25	191.674	1.52455	0.0183022	302.5	197.41	0.96436	0.821689	189	200.376
A203330_01	0.0311	2.56778	0.0193278	169.75	77.5138	1.68789	0.427796	70.5	64.5306	1.2631	0.608263	53.75	49.8267	2.54004	0.0202253	5128.75	2151.07	0.638761	0.0884548	886.25	1436.11	0.357665	0.000189223	360.75	1014.47	0.371605	0.00116853	123.25	341.962	0.112629	0.000342092	37.25	352.678	0.153044	0.0019119	45.5	320.26	0.635709	0.0183546	2878	4401.4	0.29491	0.00110089	1389.75	4776.63	0.145353	2.69308e-05	661.75	4616.32
At30027630	0.00132	0.991516	0.950033	1098.75	1057.89	0.594626	0.0183973	517	846.405	0.782696	0.00246232	907.5	1165.19	0.735833	0.161586	650	1001.08	0.600013	0.0121843	385.75	697.303	0.412664	0.0120067	239.75	593.953	0.807222	0.16127	704.25	889.948	0.404311	0.0107057	415.75	1082.1	0.382558	0.00273854	355.5	1011.86	1.463	0.0365706	488.5	327.133	1.92904	0.102954	602.5	305.7	1.04918	0.878603	378.25	350.863
A022850_01	0.00333	0.766846	0.0250149	1890.5	2592.66	0.781973	0.0163375	1914	2431.71	0.948579	0.366151	2548.5	2728.26	0.582264	0.0224995	1346.5	2468.28	0.511076	0.0109087	750.75	1580.83	0.356561	0.0143916	469.25	1415.21	0.770693	0.0652265	754.75	1004.7	0.7636	0.191308	797.75	1065.26	0.983272	0.899045	943.5	1025.99	1.0851	0.661102	180	175.55	1.67639	0.361952	246.5	141.613	1.74083	0.295106	233	131.882
A203351_01	0.00814	1.05654	0.721346	49222.2	46640.7	1.38677	0.0389474	58191.8	42892.7	1.19493	0.249171	50683	42099.9	1.01544	0.852141	34173.2	34243.9	0.964264	0.687829	17918.5	19245.3	0.644547	0.0223925	14376.2	21805.5	1.10085	0.544427	28423.2	26632.6	1.61404	0.0180134	39655	24974.2	1.30339	0.00154652	29753	23192.1	1.24499	0.10572	10577.5	8731.89	1.3192	0.0653716	10972.2	8579.31	1.22596	0.251047	9979	8345.17
A020543_01	0.0016	1.02125	0.832492	10117.5	9550.22	1.26845	0.125218	13618.2	10182.4	0.844663	0.167896	9295.75	10491	0.947365	0.416791	17957.5	19114	0.981166	0.834971	11558.8	12625.7	0.566866	0.0031136	5866	10437.1	1.38252	0.0108039	3740.5	2745.31	2.27492	0.00198417	6418.5	2816.93	1.50106	0.000210455	4309.75	2847.77	1.34722	0.0679873	1698.5	1197.35	1.18125	0.260059	1575.5	1329.11	1.5829	0.00486598	1693.75	1068.98
A018760_01	0.00222	1.40423	0.217214	4579.25	3564.71	0.64393	0.0625872	2026.5	3262.03	0.563722	0.0305448	1839	3372.56	1.89761	0.0765636	10708.5	6582.97	0.633705	0.125404	2276.25	4115.91	0.427013	0.0158221	1609	3967.74	0.717577	0.0889179	3905.75	5707.78	0.356508	0.00383312	2486.25	7900.43	0.283722	0.00687128	1955	8882.67	0.496508	0.00200192	9662.25	18949.4	0.111573	0.00129485	2241.5	22120.1	0.0750448	0.00044873	1314.75	18575.7
At30028148	0.00113	1.02742	0.581642	3759.5	3660.45	1.30568	0.0175198	4635	3479.7	1.16113	0.103202	4140.25	3519.54	0.762543	0.276718	3707	4301.53	0.807885	0.0203871	2535.75	3198.75	0.606143	0.0113549	1873.5	3016.26	1.09863	0.199301	1937.5	1766.94	1.30697	0.00994606	3372.25	2529.96	1.25172	0.0187884	3541.5	2945.15	1.06785	0.571907	1278.25	1222.35	1.24847	0.106887	1415.75	1176.86	1.28399	0.0839034	1468.25	1153.39
A016278_01	0.0011	1.62386	0.0080767	16890.8	10734.3	4.55127	0.00031021	42371.5	9663.95	4.24419	0.000992185	41164	9577.19	0.689386	0.0403727	19542.8	28294.5	0.623498	0.0011671	14357.5	23634.8	0.420166	0.0210982	9144	21753	1.01789	0.89962	3933.5	3701.57	5.13049	0.00251129	21265.2	3764.63	4.57495	0.00414258	18259.5	3578.82	0.912475	0.417573	5994.25	6577.3	1.19935	0.31064	7160.75	6376.88	1.3805	0.236949	7575.25	6184.94
At30028468	0.0233	0.498348	0.248335	14.6667	36.7895	0.936801	0.860193	21.25	20.2232	0.969769	0.945472	18.25	18.7852	0.70487	0.154886	3050.25	4530.23	0.63976	0.00670955	1580.25	2551.1	0.451119	0.00260294	1238.5	2813.24	1.3167	0.54257	16.6667	11.9142	0.751211	0.356684	11.6667	16.0871	0.36858	0.133012	7.66667	20.5045	0.908191	0.310147	606.5	666.077	1.236	0.370768	902.25	737.595	1.11548	0.820314	850	608.863
A016805_01	0.0277	0.837318	0.409214	377.5	450.554	0.961145	0.691879	380.5	388.623	1.02403	0.71875	339.25	326.645	1.10604	0.75633	12089.5	14853.9	0.834699	0.375039	4831.5	6732.14	0.531706	0.0478657	4596.5	10099.1	1.12323	0.244586	154.75	138.903	0.799854	0.0541431	140.75	183.42	0.955195	0.701869	134	142.412	0.620389	0.0233116	1442.75	2217.46	0.243193	0.0130158	437.75	1788.67	0.259118	0.0642872	579.75	2021.63
A016530_01	0.0283	1.2631	0.0365059	776.5	599.63	0.528404	0.00799092	256.5	496.098	0.882829	0.474643	507.25	608.447	1.15304	0.283156	546.25	515.559	0.94389	0.743008	293.25	289.188	0.74924	0.253907	184	210.778	0.761044	0.0545363	335.75	450.026	0.392935	0.0104272	178	500.238	0.454317	0.0056613	186.75	448.829	0.806576	0.218566	110.75	143.249	0.510866	0.0339641	57.5	112.796	0.369518	0.0282428	52.75	145.973
A017880_01	0.0113	0.743175	0.00361209	1286	1746.91	0.583854	0.0392557	1039	1724.67	0.686363	0.0377678	1319.25	1968.88	0.874496	0.0194654	1361.75	1562.59	0.630665	0.00297794	721.5	1137.14	0.463623	0.0258279	435.25	938.419	0.997479	0.958733	473.5	470	1.01585	0.767034	539.5	526.484	1.11024	0.220853	560.5	492.785	0.947524	0.216481	279	289.542	1.055	0.727764	238.25	226.816	0.950545	0.684563	211.25	226.304
A017634_01	0.0233	1.18668	0.130147	10810.5	8945.88	0.72296	0.0163484	5281.25	7558.85	0.687262	0.0422026	5578.75	8905.57	0.913131	0.580336	7620.25	8752.01	0.702726	0.0433788	4142.75	6341.92	0.466686	0.00976598	2677.75	5842.72	1.10815	0.0777733	6816	6238.25	0.766572	0.0358912	4653.5	6078.57	0.568683	0.0198945	3780.75	6809.23	0.974366	0.430747	3033.25	3093.01	1.0488	0.651699	3650.5	3342.96	0.991351	0.884638	2963.5	3071.31
A016575_01	0.0134	0.894159	0.493345	1240.75	1473.46	1.00785	0.974307	1306	1372.57	1.35792	0.181087	2167.5	1608.94	1.39555	0.216228	1444.5	954.184	1.13286	0.427801	833	695.416	0.545476	0.0190733	320	570.428	1.15536	0.274059	279.5	254.528	2.32616	0.00871163	611	276.024	3.06073	0.0105654	769	279.973	2.51096	0.0167458	140.25	65.5077	1.9027	0.00795812	147.25	80.0164	1.34994	0.0325023	86.5	64.3759
[truncated: 5 more columns]

## Sheet: Down in both(99)
ANOVA:1-12h any time point 2x down BOTH shoot and root (by both)
Col and ein2 hypoxia
Strain ()*S		Columbia				Columbia				Columbia				Columbia				Columbia				Columbia				ein2				ein2				ein2				ein2				ein2				ein2
Organ ()*S		Root				Root				Root				Shoot				Shoot				Shoot				Root				Root				Root				Shoot				Shoot				Shoot
Time (hours)	ANOVA	0.5				3				6				0.5				3				6				0.5				3				6				0.5				3				6
Systematic	P-value	Normalized	t-test P-value	Raw	Control	Normalized	t-test P-value	Raw	Control	Normalized	t-test P-value	Raw	Control	Normalized	t-test P-value	Raw	Control	Normalized	t-test P-value	Raw	Control	Normalized	t-test P-value	Raw	Control	Normalized	t-test P-value	Raw	Control	Normalized	t-test P-value	Raw	Control	Normalized	t-test P-value	Raw	Control	Normalized	t-test P-value	Raw	Control	Normalized	t-test P-value	Raw	Control	Normalized	t-test P-value	Raw	Control
A002102_01	0.00964	1.21362	0.227331	9791.75	8147.63	0.771857	0.0383787	6724	8605.2	0.551836	0.000524058	5219	9578.48	1.06873	0.525414	11789.2	11001.5	1.04002	0.772635	8673.75	8305.08	0.656118	0.0926005	5536	8360.93	0.919952	0.759668	3531.25	3941.47	1.91262	0.0314571	5699.5	2971.27	1.0272	0.902044	2655.75	2638.34	1.03389	0.800911	2368.5	2249.45	1.54674	0.114688	3989.25	2365.99	1.50451	0.181168	3109.75	2137.62
A000905_01	0.000158	0.84284	0.455676	1815.25	2101.73	0.379636	0.0037524	914	2460.89	0.697942	0.0706106	1622	2399.73	1.25403	0.223805	1481.25	1194.73	0.618595	0.0610112	562.75	1033	0.446582	0.020118	366	930.317	0.592048	0.0199903	1998	3328.45	0.218035	0.00106529	773.25	3701.49	0.272722	0.00248271	831.5	3248.52	0.495404	0.0251551	745.25	1628.9	0.226302	0.000453008	345	1554.48	0.164693	0.0105206	264	1467.69
A001156_01	0.041	1.09444	0.667116	187.5	179.557	0.306139	0.0237881	43.25	167.365	0.195984	0.032585	33	192.365	1.46557	0.442708	2694.75	2107.67	0.49075	0.174204	741.5	1611.19	0.477303	0.0526453	605.25	1400.13	0.716267	0.179691	312.75	421.976	0.173103	0.00016511	73.5	419.216	0.143473	0.000158611	54.75	377.384	0.865623	0.0247969	2913.75	3361.64	0.173292	0.00106949	679.5	3913.96	0.11355	0.000830647	437.5	3633.55
A002693_01	0.0282	1.00754	0.978592	1421.5	1381.16	0.482599	0.00994013	692.5	1461.61	0.595438	0.0514607	1071.5	1902.45	1.2263	0.298671	1047.25	800.499	0.677752	0.028525	398.25	566.756	0.501444	0.0048971	248.75	495.621	0.817869	0.285005	1003.75	1175.46	0.383134	0.0184843	464.5	1156.81	0.327874	0.0258853	299.75	780.148	0.813597	0.363617	699	856.543	0.35678	0.00662003	268.75	750.8	0.285125	0.0109712	192.25	705.012
A001531_01	0.000978	4.09482	0.0454808	2533	861.463	0.53079	0.266009	246.5	755.622	0.160741	0.0509319	85.5	905.633	8.23162	0.00219419	4512	554.742	0.522567	0.0167235	213.5	430.892	0.425638	0.00087893	143.5	344.689	0.690003	0.311657	2564.25	3367.79	0.162255	0.012323	453	2656.56	0.0597876	0.002529	195.5	2537.84	0.402815	0.0779228	1613	3310.42	0.111758	0.011684	337.25	2607.22	0.0406746	0.00114978	147.5	3091.24
A003948_01	0.000134	1.22488	0.384317	10842.5	9818.57	0.446907	0.0414872	3137.75	7812.24	0.0632317	0.00440374	492.75	8882.95	1.16232	0.515314	15779	13312.8	0.872616	0.17039	8568.5	9758.38	0.470233	0.0156366	4195	9184.77	3.3183	0.00668236	9165	2700.68	2.77999	0.0275798	9180.25	3147.68	1.15129	0.704205	3918.25	3300.68	1.82814	0.041702	16907.8	8912.58	3.01679	0.00913782	25555.2	8071.83	1.30483	0.229309	11420	8358.78
A001663_01	0.00243	2.37368	0.00249454	5756.75	2424.34	0.389618	0.0048224	796	2046.43	0.365762	0.00532909	954.5	2631.73	2.61654	0.00845344	8766.5	3435.78	0.397655	0.0285841	865.5	2282.37	0.293141	0.0348216	745.75	2324.22	0.761012	0.317401	3899	5033.99	0.202119	0.00221595	904.5	4307.47	0.118475	0.00374093	574.75	5066.23	0.627086	0.217171	3256.25	4944.06	0.124976	0.00210492	622	4762.79	0.0730145	0.00033251	352	4969.71
A001407_01	0.0439	1.09822	0.674073	9933	9501	0.419231	0.0587028	3803.25	10029.8	0.354604	0.0169268	3353.75	10359.5	1.5158	0.031627	7630.25	5366.59	0.548361	0.0394574	1971.5	3880.8	0.310922	0.0114825	1058	3817.27	1.1443	0.319576	5991.5	5314.99	0.895393	0.37662	4011	4536.11	0.696907	0.0221809	2825.5	4013.63	1.52117	0.0549925	4638	2974.44	1.00977	0.942191	3111	2902.86	0.586561	0.00468207	1690.5	2782.93
A001503_01	0.00485	1.57947	0.160774	1159.25	721.284	0.613855	0.121761	472	671.888	0.620505	0.180576	524.25	716.765	0.954996	0.924555	844.5	803.767	0.628858	0.0842971	412	656.865	0.527117	0.0620392	333.25	633.475	0.876127	0.500192	1036.75	1140.11	0.219489	0.0089327	286.75	1183.31	0.195573	0.00142249	235.5	1103.68	0.743645	0.154538	558	774.24	0.323385	0.0186185	251.5	739.513	0.299934	0.00445111	227.5	742.058
A025792_01	0.0473	2.7468	0.00588228	939.25	317.877	0.293216	0.000707765	70.25	252.461	0.111202	0.000634995	35.75	335.391	1.52325	0.288743	3762.25	2951.87	0.183964	0.0189087	284	1913.71	0.182824	0.0122204	273.25	1701.5	0.767472	0.129786	2702.5	3783.84	0.0815032	0.000403464	299.75	3799.43	0.0354732	0.000297056	118.5	3439.07	0.94189	0.793179	15464.2	16186.3	0.121907	0.00269572	2688.25	18923.5	0.0309854	0.00110409	542.75	16274.1
A003060_01	0.0256	2.51829	0.0172741	23771.5	9527.76	0.241773	0.00259148	2036.25	9067.5	0.224662	0.00501979	1374	6778.71	1.7358	0.0507501	12116.8	7196.66	0.447054	0.0134067	1852.5	4292.22	0.516242	0.0248544	2034.25	4064.08	1.08276	0.592426	13742.5	13939.1	0.12203	0.00299622	1898	14388.9	0.0735171	0.000613455	1228.5	15769.2	0.846784	0.0417039	5686.75	6750.7	0.199109	0.00649547	1512.75	6949.85	0.153036	0.000871695	954	6195.83
At30001978	0.00169	1.33517	0.188514	1369.75	1072.47	0.563946	0.000653868	551.5	964.576	0.588455	0.10911	639.75	1147.49	1.22558	0.242508	786.75	687.019	0.498988	0.0166075	222.5	478.093	0.401302	0.00678691	134	340.273	0.700599	0.118923	1133.5	1632.37	0.27524	0.00418895	406.5	1523.38	0.229954	0.00144897	346.75	1436.73	0.715402	0.15761	477.25	709.275	0.218808	0.0137402	160	643.938	0.146113	0.00546526	123.75	778.203
A001350_01	0.00377	1.25703	0.316036	44632.5	38706.4	0.576816	0.0656215	21971.5	40447.9	0.536543	0.0469132	19802.8	39164.9	1.5839	0.0638724	20670.8	12564.4	0.556227	0.0305184	4837.75	8462.3	0.412305	0.00439242	3505	8493.33	0.849851	0.584186	36802.2	43673.6	0.270093	0.00908613	12425.8	45162.4	0.21809	0.0116061	8474.5	35619.9	0.743961	0.266015	22182	30509.6	0.222574	0.00867594	7817	33529.7	0.125729	0.00734575	4180.75	31159.5
At30002214	7.73e-06	2.2486	0.00958871	9034.25	3834.49	0.447386	0.0344912	1809.75	4407.62	0.751844	0.27123	3073	4380.13	1.66476	0.0412441	7701.25	4462.42	0.502995	0.0249986	1820.75	3649.08	0.404449	0.0295925	1372.75	3360.2	0.452215	0.00928361	7214.75	16704.4	0.0917253	0.00202899	1400.5	17069.5	0.112795	0.00144655	1596.75	14527.2	0.596957	0.0219676	14336.8	25049.4	0.157078	8.935e-05	3678	23521.1	0.0956979	0.00581622	2148.25	21006.5
A003974_01	0.0116	1.0107	0.9054	2251.75	2310.73	0.366312	0.00315412	903	2325.74	0.177296	0.00227102	412	2357.29	1.19669	0.255047	4879.5	3938.44	0.953145	0.439428	2839.5	2950.71	0.523065	0.0130641	1427	2716.44	1.94537	0.0310904	1989.25	991.16	1.64974	0.0309742	1384.5	822.314	0.690825	0.128032	659	921.16	1.52423	0.12543	1621.25	966.032	1.02752	0.934863	1151.75	957.477	0.54981	0.0434441	669.75	1244.34
A019765_01	0.0456	0.818344	0.129832	5144	6214.92	0.501184	0.00297443	3098.5	6168.88	0.402462	7.9821e-05	2817	7005.61	0.707194	0.209117	8766	13023.2	0.934861	0.582639	9140.75	10046.9	0.712493	0.267056	6808.5	9157.23	1.0385	0.770143	3461.25	3213.08	0.839637	0.30241	2463.25	2842.29	0.645476	0.0499584	2031.25	2831.78	0.673372	0.213765	914.25	1201.62	1.19102	0.38614	1600.5	1270.22	1.11552	0.613101	1502.25	1237.48
A004107_01	0.00545	0.776891	0.347444	525	733.575	0.173063	0.00936258	98.5	520.933	0.117016	0.00402842	73	634.894	0.97238	0.932382	4555.25	4518	0.443961	0.00822263	1198.5	2846.38	0.326669	0.0198295	878	2718.47	2.34298	0.0372579	354	138.664	0.665876	0.164097	88.25	119.964	0.497656	0.113136	65.5	103.067	2.18494	0.100433	4548.75	1863.28	0.765037	0.359054	1384	1788.51	0.436062	0.0218604	781.75	1797.02
At30003152	0.0159	0.971967	0.806034	4559.75	4744.97	0.51909	0.0706757	2538.75	4570.65	0.427355	0.0270389	2014	4363.16	1.12046	0.55876	3587	3428.98	0.527984	0.0486929	1216.25	2279.41	0.410794	0.00284199	747.25	1710.43	1.41131	0.0255117	3441	2451.28	1.15243	0.458128	4523.5	3739.88	0.589277	0.0813571	1827.5	3160.92	1.05652	0.705961	1719	1638.99	1.25885	0.482996	2028.25	1543.42	0.66406	0.181352	910	1418.53
A003222_01	0.0439	1.08746	0.690578	4178	4053.95	0.4384	0.0335007	1659.25	3778.39	0.509647	0.0467031	1951.5	4136.7	1.00502	0.976039	2465.25	2442.55	0.447589	0.0166732	756.5	1784.77	0.446308	0.0654007	652.5	1392.46	0.865107	0.577893	3228.25	3596.11	0.332602	0.0177722	991.75	2951.44	0.223529	0.0129013	788	2932.6	0.690392	0.231351	884.75	1286.28	0.276333	0.0290233	348	1232.44	0.175533	0.00233338	186.5	1039.73
A022105_01	2.71e-06	0.652279	0.0853832	560	881.774	0.519195	0.0445253	442.75	883.542	0.381192	0.027523	371.5	1032.5	0.414157	0.0357559	1324.5	2967.74	0.526381	0.0182793	1254	2291.54	0.310147	0.00481389	638.75	1991.25	1.07496	0.637107	293	258.127	0.924981	0.617897	265.5	281.374	0.867273	0.613657	213	236.817	0.740948	0.198376	97.75	114.285	1.96863	0.0182974	217.75	116.847	2.21376	0.0517613	204	95.2944
At30004191	3.9e-06	0.648712	0.0196194	446	681.299	0.608637	0.0152184	425	691.65	0.468535	0.0169597	369.5	814.22	0.420941	0.00973353	1108.75	2695.52	0.499727	0.0142252	875.5	1589.2	0.340859	0.00335387	556	1581.49	1.167	0.150132	351.5	297.298	1.00489	0.973754	303	288.658	1.0263	0.924603	286	281.426	0.800956	0.232444	93.75	109.398	2.0307	0.04222	180.75	98.716	3.32354	0.0594789	187.25	62.1376
A001699_01	0.032	0.467404	0.0168002	3010	6700.96	0.328792	0.0408777	2123.5	6410.3	0.339937	0.0289355	2260.5	7408.02	0.795871	0.0349301	2831	3592.23	0.485512	0.0674778	1206.25	2705.9	0.487354	0.0270297	1043	2272.75	0.869181	0.189343	8696	10155.5	0.351988	0.00247602	3416.5	9845.01	0.52112	0.0190046	4848.75	9708.24	1.083	0.713484	1923.5	1905.19	0.944659	0.867813	2330.5	2100.81	0.809593	0.465552	1603.25	1775.04
A025502_01	0.00865	1.73397	0.00729922	2490.5	1491.52	0.382618	0.00397821	493.25	1366.32	0.432089	0.0166862	599.5	1428.46	2.1354	0.0561778	4607.25	2327.27	0.41077	0.00971826	727.5	1888.53	0.468979	0.0244833	811	1824.07	1.11623	0.496225	3765.75	3278.21	0.241964	0.000837454	769.25	3145.82	0.168511	0.000626458	540.5	2976.45	0.716054	0.177968	4227	5378.89	0.201573	0.00151652	966.5	4712.93	0.0812442	0.00202215	404.25	5404.71
At30006036	0.0256	1.43325	0.056552	1212	854.724	0.835711	0.138807	657.25	791.488	0.654607	0.0900655	573.5	875.527	1.18685	0.397693	1542	1279.05	0.560108	0.0207434	443.75	808.994	0.546952	0.0200138	447.25	849.451	0.811819	0.418746	733	793.674	0.531784	0.0421562	447.25	796.81	0.435861	0.00502287	412.5	875.089	0.831981	0.201376	996.75	1179.47	0.449964	0.00277864	552.5	1197.01	0.436747	0.0148424	433.5	934.865
A025683_01	0.0102	1.18329	0.520515	202.75	182.714	0.323201	0.0016031	35.5	108.945	0.257952	0.00062104	41.5	165.519	1.03791	0.926592	338.25	354.072	0.631467	0.0902739	121.25	200.755	0.462491	0.0186288	89.25	205.918	0.581422	0.135462	121.75	224.421	0.156127	0.0195594	23.25	183.334	0.120014	0.036232	15.75	163.515	0.606095	0.0550536	197.5	306.538	0.19814	0.000835736	52.75	265	0.208053	0.00403617	61.5	303.569
A019748_01	0.0129	1.48612	0.0769307	2340	1697.14	0.22556	0.00583589	332.25	1679.04	0.30723	0.0349168	453.25	1867.89	1.55359	0.0416948	4300.75	2867.49	0.61366	0.0277342	1221.5	2078.3	0.414463	0.0681982	719.25	1543.26	0.78734	0.330436	1385	1665.89	0.145348	0.00034476	237.25	1589.69	0.107136	5.64737e-05	153	1446.21	0.71013	0.0779936	1305	1816.97	0.211815	0.0033279	554.75	2377.36	0.170362	0.00165984	361.5	2014.78
A201067_01	1.42e-05	0.615993	0.0472519	856	1467.06	0.729613	0.060296	901.25	1273.56	0.262947	0.000204547	392	1507.47	0.707299	0.115735	216.5	327.102	0.480053	0.00770549	97	213.145	0.548243	0.0289335	96.5	191.208	0.841642	0.189245	477.75	552.615	1.35372	0.295164	831.5	569.033	0.743025	0.26835	455.5	583.227	1.25781	0.115704	76.75	61.2876	1.5141	0.00668597	91.25	60.9711	0.94379	0.750482	51	51.7749
At30007257	0.0377	0.878032	0.667965	1604.75	1855.71	0.2068	0.00218862	371.75	1886.86	0.142399	0.00338764	257.75	1864.62	1.19329	0.436885	445.25	371.612	0.891046	0.456482	219.75	241.493	0.649808	0.0469942	130.75	198.779	0.571597	0.0132522	1308	2140.34	0.152035	0.00246449	345.75	2137.58	0.129161	0.000615054	317.25	2623.18	0.970487	0.712547	1327.75	1420.01	0.21905	0.00197856	335.5	1551.27	0.0968854	0.00136415	147.75	1461.18
A007905_01	0.00197	1.768	0.00609087	14757	8068.69	0.5377	0.00709718	4477.75	8497.21	0.516412	0.0104542	4528	8776.6	1.2499	0.327575	13411.2	11702.6	0.315014	0.0144612	2519.75	8877.35	0.241248	0.00444011	1717.75	7686.24	0.541609	0.00076596	17524.5	31727.2	0.124607	0.000283613	3533.25	28905.1	0.109065	0.00101061	3251.75	30841.9	1.03896	0.814784	34680	33176.7	0.131067	0.00383947	5152.25	36883.7	0.0507656	0.000199358	2428.75	47633.2
A019884_01	0.0184	1.31458	0.018485	4709	3542.24	0.273308	0.00210879	833.5	3138.3	0.283871	0.00284754	994.25	3707.7	1.38394	0.212676	1526.5	1235.6	0.363881	0.0144132	280.5	894.619	0.462476	0.0322777	265.25	628.684	0.726178	0.00875267	3478.5	4861.05	0.22912	0.000863353	999.75	4459.17	0.152325	0.000203148	672	4732.77	0.752721	0.0221633	737.5	958.887	0.191908	0.000361795	180.75	952.498	0.0836076	8.9979e-05	83	976.303
A005179_01	0.0046	1.804	0.00503699	3864.5	2058.73	0.465915	0.00931421	935.25	1872.27	0.530832	0.00790039	1163	2198.42	1.58178	0.0568912	4378	2911.75	0.507791	0.0179145	956.5	1961.04	0.47794	0.0147837	601	1230.49	0.728765	0.0660164	1387	1867.72	0.342764	0.00158181	726.25	2202.19	0.294011	0.00276264	619.75	2170.82	0.767305	0.0975018	1501.25	1891.84	0.334149	0.00206134	694.75	2026.42	0.179416	0.000249988	371.25	2013.86
A007556_01	0.026	4.87037	0.0137599	2605.75	661.593	0.180141	0.0133545	77.75	595.593	0.0879168	0.0166601	43	676.668	13.5543	0.000226171	7084.5	555.355	0.37492	0.0715003	142.25	412.989	0.339576	0.0127157	123.25	341.687	1.14121	0.597862	1918.75	1695.57	0.145772	0.000412993	225.5	1516.36	0.0907787	0.00200299	141.75	1398.35	0.454805	0.0412757	1598	3328.29	0.087467	0.0033237	363.25	3597.88	0.0475102	0.000341887	172	3363.64
A007383_01	0.0473	0.857935	0.244524	20627.2	24512.6	0.464894	0.0561042	11696.5	25480.8	0.346278	0.0056098	8612.75	25292.8	1.09432	0.53048	16126.5	14837.6	0.548545	0.0432918	5743.75	11350	0.365891	0.0186733	3787.5	10588.4	1.45085	0.068641	14749	10756.3	0.699231	0.112332	7643.75	11950.4	0.42446	0.0065339	5113.75	11996.6	1.74052	0.00199564	17029	9439.06	0.922332	0.27973	7761.75	8500.54	0.567336	0.0609541	4738.75	8967.59
A006114_01	0.00212	1.1331	0.278163	1317.75	1151.33	0.655649	0.0321109	795.5	1154.03	0.465457	0.00876103	604.25	1274.19	0.745467	0.0509783	1117	1563.33	0.742583	0.0103001	785	1088.99	0.497231	0.000687774	435.25	877.34	1.26824	0.0234041	600.25	463.321	0.956393	0.571595	489.5	499.761	0.548266	0.00126901	273	486.584	1.3488	0.0483987	242.25	172.345	1.15331	0.252996	248.5	221.01	1.0271	0.817507	224.25	222.667
A024269_01	0.0142	1.16071	0.295361	2232.5	1923.8	0.728475	0.00211178	1491	2038.02	0.56511	0.0335393	1190	2142.7	0.899229	0.240037	3291.25	3733.95	0.620415	0.00780631	1543.5	2548.46	0.700609	0.0215179	1633.75	2348.05	0.92178	0.207094	1919	2050.09	0.429909	0.000929088	913.75	2145.12	0.389364	0.0100611	885	2283.29	0.774674	0.13238	1516.5	2073.05	0.486031	0.000744481	1010.25	2052.56	0.44441	0.0187325	881.5	1909.57
A007536_01	0.0016	1.1314	0.591492	3055.75	2795.07	0.389307	1.53834e-06	844	2167.52	0.519312	0.0486512	1322	2500.67	1.08159	0.518884	1944	1942.38	0.544209	0.0243404	705.5	1378.95	0.479949	0.0180785	506	1054.59	0.591729	0.0327291	2276.5	4008.68	0.242087	0.000813644	884.5	3877.24	0.264373	0.00359597	1023.5	4160.29	0.531823	0.0494849	998.5	1915.08	0.309672	0.00198987	580.5	1799.43	0.196325	0.0308447	435.5	1946.37
A008338_01	0.0305	1.98961	0.0286179	1148.25	611.95	0.59617	0.0507399	285	507.714	0.491066	0.045368	285.5	624.573	1.02958	0.934509	4838.75	5458.79	0.118922	0.0167951	310.25	3326.57	0.0761452	0.00341669	191.25	3114.9	0.631852	0.136047	1090.5	1916.13	0.118316	0.00438172	184.5	1826.83	0.105848	0.00371249	138.25	1797.71	0.63048	0.0697797	4790.5	6983.03	0.0609316	0.00122892	508.75	7954.79	0.0288628	0.00129259	228.5	7365.99
A006366_01	0.00111	1.91058	0.0287947	6256.75	3556.36	0.23466	0.00532811	622.25	3123.45	0.234833	0.00800326	727.5	3587.34	2.57024	0.00513908	4211	1599.89	0.595672	0.0588504	636.5	1076.14	0.466214	0.0296104	427.75	916.296	0.743087	0.0820329	6356.25	9079.37	0.105515	0.000417873	1025.25	9756.83	0.0506964	0.000427411	503	11258.5	0.556924	0.000924215	3959.75	7153.92	0.0978296	0.00152665	814.25	7997.33	0.126552	0.000775058	974	7782.47
A007898_01	0.0133	0.815206	0.171597	38786.8	47819.7	0.294804	0.000855066	14418.8	49824.5	0.274932	0.00328228	12410.5	46254.9	1.00184	0.972389	15491.8	15340	0.583296	0.0135568	6781.75	11616.2	0.357897	0.00152823	4092.75	11427.5	0.968613	0.302262	39153.2	40602.8	0.416457	0.000393481	16077.8	38343.7	0.422499	0.00484483	17728.2	40912.9	1.30143	0.0960706	19709.2	15364	1.9759	0.0435924	31690.2	15082.9	0.900856	0.620471	13249.8	14414.3
At30010785	0.0129	1.01636	0.900147	52293.5	52215.5	0.32241	0.00734746	15585.2	45996.4	0.264437	0.00193407	13807.2	49287.7	1.24537	0.363865	11958	9625.97	0.831848	0.144112	5599.75	6829.17	0.43541	0.0078575	2891.5	6844.76	1.09427	0.084539	47936	43776.9	0.58065	0.0249457	26217.8	44278.2	0.413449	0.0096575	21487.8	47196	2.16869	0.0166816	29625.2	13654.2	3.73918	0.00283844	45118.8	11872.8	1.39046	0.39586	19120	13181.5
A006505_01	0.0116	0.890035	0.48661	2889	3256.55	0.299184	0.00138536	805	2631.06	0.200018	0.00442433	678.25	3350.79	1.04624	0.873979	1980.25	2144.04	0.384352	0.0617589	459	1394.82	0.259666	0.0210073	289.75	1296.66	1.55236	0.0386135	3206.5	2211.83	0.656938	0.148438	1177.25	1801.45	0.420602	0.0052015	713.5	1750.68	1.82802	0.0157834	2690.5	1480.95	1.17716	0.565847	1881.5	1473.78	0.426637	0.0216431	630.5	1459.07
A007686_01	2.67e-05	0.463543	0.00831312	5358.75	12367.4	0.206618	0.00051795	2331	11513.6	0.210696	0.00196398	2840	13473.2	0.676951	0.172807	903	1393.9	0.75517	0.0285399	715.75	977.298	0.682834	0.0245503	496.5	728.589	0.814149	0.0501171	1823.25	2248.91	1.36336	0.20468	2908.5	2244.32	0.970128	0.938633	2234.25	2386.87	1.01519	0.919188	241.5	238.922	1.18068	0.161147	287.75	250.217	1.11615	0.69465	254.5	230.089
A007527_01	0.0446	0.702813	0.321216	3209.75	4244.93	0.360652	0.0431531	1328.25	3786.55	0.339065	0.0345926	1379.25	4234.26	1.21743	0.378273	6690.25	6044.5	0.494964	0.0264637	2095.75	4383.64	0.337128	0.00715995	1239.25	3844.35	0.430447	0.00849728	1904.25	4258.7	0.0882033	0.000580344	369.25	4382.18	0.2064	0.00019452	848.75	4232.78	0.615983	0.0749169	5083.5	7808.92	0.473544	0.00441312	4127	8289.64	0.302203	0.0142662	2869.5	8256.97
A006913_01	0.00221	0.755821	0.0483371	19409.8	25675.8	0.653478	0.00362118	14680.5	22662.8	0.393806	0.00715954	9251.5	23838.7	0.904653	0.750535	16060.5	17727.8	0.873708	0.287855	10686.5	12588.3	0.466457	0.000650212	5351.25	11453.5	1.02613	0.739144	16780	16713.4	1.12097	0.56723	17674.5	15642.3	0.719858	0.277865	10168.5	14098.3	0.924039	0.62252	5536	6168.09	1.39067	0.216818	9222.5	6785.22	1.11164	0.616095	7357.5	6742.7
At30012186	0.00177	1.1861	0.239674	572.25	489.231	0.762413	0.0870657	282.25	369.702	0.680921	0.0136427	345.5	525.659	1.13031	0.463956	843.25	791.196	0.515827	0.0181695	302	636.004	0.3803	0.0102718	161.75	453.487	0.613375	0.00864563	380.25	621.002	0.529248	0.00530102	293.5	570.016	0.361123	0.00390208	191	571.663	0.654012	0.0006128	456.25	698.108	0.292895	0.000527476	201.75	689.849	0.218305	0.000855501	165	716.553
A012649_01	5.51e-09	0.813123	0.366522	7262.25	8539.12	0.654444	0.00789073	5808.75	8610.67	0.390916	0.00523304	3824	9499.52	0.852216	0.288452	3411.75	4144.26	1.09169	0.656766	3189.5	2855.62	0.64019	0.052802	1607	2489.27	1.52659	0.0645515	6552.5	4536.93	2.18242	0.0011565	10303.2	4810.33	1.40663	0.199841	7417.75	5822.45	1.99287	0.00165207	4375.25	2215.66	2.84893	0.00684466	5581.25	1996.59	2.1811	0.0451446	3638.25	1674.11
At30013042	0.000966	0.685793	0.0619465	41525	60501.8	0.333192	0.0087197	19591.5	56961.8	0.250428	0.00312586	14966	58411.3	0.799308	0.175406	29219.2	33394.4	0.465785	0.000865557	11215.8	24074.5	0.380303	0.0211526	9395.25	26325.9	1.30654	0.204071	45473.5	38045.6	0.728148	0.34661	28068.8	41556.4	0.761634	0.355177	27968	39715	1.38718	0.0505185	43218.2	33693.3	1.16812	0.638801	33761	30058.5	0.515329	0.159599	14653.2	32295.5
A012305_01	0.0129	0.805443	0.312237	434.5	508.466	0.455996	0.00288489	231.25	506.128	0.634622	0.000566224	366	579.91	0.592063	0.132299	306	591.402	0.582697	0.0394757	233.75	418.097	0.419772	0.00059182	144.25	339.473	1.06792	0.277423	530.5	507.489	0.451521	0.00589237	230.75	498.073	0.385237	0.00106945	188	503.227	1.26646	0.104669	154	125.497	2.20504	0.0638476	318.75	137.283	1.93022	0.0352089	175.5	97.1474
A020452_01	0.00228	0.958265	0.222828	64182.8	67069.8	0.440733	0.0139832	31371	69018	0.211644	0.00178994	14021.8	64723.5	1.02677	0.355161	53216.8	52128.1	0.551324	0.00502607	23865.8	44433.5	0.573147	0.00401962	23284	40866.9	1.94392	0.0275916	64505.8	34705.2	0.84202	0.474501	34398.5	42870.7	0.590098	0.0728772	23880.8	42999.2	1.33155	0.0299373	38837.2	28957.4	1.22157	0.312295	35951	28803.7	0.788699	0.226473	24699.8	30633.8
A008957_01	0.0428	1.13147	0.669443	514	407.041	0.321732	0.0107845	134	410.954	0.273487	0.00614805	117.75	381.936	1.51661	0.00262824	540.25	354.044	0.700767	0.15292	206.75	266.524	0.485506	0.0255774	112.25	210.826	1.1811	0.0198298	674.25	578.472	0.267208	0.00243834	142.25	573.983	0.143384	0.00372765	72.5	559.133	0.673999	0.14889	285.25	404.291	0.280928	0.00147002	127	450.005	0.133079	0.00212078	53.25	409.144
A012028_01	0.00197	1.24612	0.305524	667.75	581.34	0.695149	0.197569	1886.75	1664.42	0.447194	0.0351139	262.25	652.44	1.0272	0.859004	13246.5	13824.6	0.451039	0.0145886	4462.75	11033.1	0.77812	0.302549	6207.25	8691.26	0.702626	0.111889	711	1065.59	0.306782	0.00360238	248.75	817.972	0.212054	0.0011103	155.5	765.452	0.685273	0.0582277	8152	11371.9	0.367031	0.00685328	5279	13181.6	0.284372	0.00991422	4269	13711.6
A022228_01	0.0239	0.835313	0.0515405	1502.25	1758.78	0.404301	0.00512035	738.25	1818.32	0.526925	0.0230023	650.5	1357.85	0.942043	0.578006	2976.5	3268.97	0.58767	0.00500823	1271.25	2123.41	0.592053	0.00939871	1032.25	1674.87	0.911043	0.409037	604	673.228	0.554202	0.00595407	631	1176.56	0.60572	0.0126549	697	1204.29	1.3522	0.0123343	918.75	676.676	1.43833	0.116412	1002.5	627.619	0.737389	0.00278758	576.25	794.032
A012700_01	0.00177	0.906097	0.36619	3483.25	3968.83	0.629333	0.0834028	2639.5	4294.35	0.519039	0.0587014	2678.5	4869.55	0.766521	0.171128	15675	20877	0.552984	0.00389784	8592.75	15342.2	0.326265	0.00464276	4414.75	13245.9	1.18118	0.0946056	3186	2760.86	0.979795	0.849532	2674.5	2785.23	0.58971	0.0624839	1477.25	2724.13	1.32326	0.125371	6120	4848.11	1.3074	0.410293	6730	4957.75	0.772646	0.225279	3557.75	4396.09
A019493_01	0.00122	2.83686	0.009247	9022.25	3143.13	0.470327	0.0153604	1196.25	2692.68	0.426077	0.0154827	1479	3597.4	2.91638	0.0114841	8904.75	3422.98	0.377039	0.0511064	805.25	2392.01	0.321143	0.0373934	679.5	2327.33	0.802042	0.146639	6775	8896.97	0.19224	0.00149138	1651.25	9276.57	0.136787	0.00131804	1183	9847.38	0.591168	0.00609659	3409.25	5664.78	0.11757	0.000154909	652.25	5419.51	0.0675032	7.60042e-06	365.5	5473.14
A010393_01	0.00191	1.2728	0.022299	4673	3684.11	0.466998	0.00240011	1474	3068.69	0.523509	0.000366057	1975.5	3858.9	0.891173	0.500325	10500.5	11537.6	0.433857	0.00733644	3717.25	8424.17	0.204682	0.00112401	1582	7779.36	0.781983	0.061612	1069.25	1414.3	0.850932	0.588504	1238.5	1256.46	0.658184	0.282051	1487.5	1663.36	1.10051	0.58855	970.75	823.85	2.63417	0.0182487	2405.25	802.648	1.63572	0.0252372	1380.25	791.786
A011939_01	0.0184	1.51703	0.00267197	2009.5	1310.27	0.479233	0.0142903	577.25	1231.57	0.575644	0.0346214	426.5	698.754	1.3954	0.0843694	887.25	690.267	0.690819	0.0267382	271.5	416.147	0.492582	0.0177902	177.75	378.667	0.778833	0.420161	1825.5	2278.02	0.191389	0.000888647	675	3720.55	0.155047	0.000545235	523	3675.42	1.33989	0.0717514	1135.25	823.009	0.546947	0.0150195	508	899.729	0.229444	0.00082261	179.5	806.871
A021991_01	3.9e-06	0.592307	0.0763001	22147	39614.3	0.26245	0.0135986	10721.8	39038.9	0.113293	0.00274758	4580.5	39931.6	0.984531	0.931088	3641	3870.69	0.782949	0.343215	1598.5	2128.59	0.414391	0.0439767	794.75	2049.04	2.02289	0.0466469	10104.5	5977.15	1.18061	0.659856	6535.5	5952.98	0.623174	0.136839	3397.5	5687.8	5.26708	0.00055628	2218.5	451.426	10.3075	0.00859548	4396.5	466.491	6.24111	0.0111349	2450.75	392.253
At30017439	0.0016	0.591836	0.119054	1056.75	1659.08	0.383641	0.0393654	707	1729.67	0.192253	0.00544562	287.25	1459.91	0.494775	0.0217462	1640.75	3406.72	0.37177	0.0034897	886	2429.13	0.234377	0.00990652	454	1783.22	1.06011	0.784509	29	30.2892	0.589128	0.0522644	35	62.0958	0.52075	0.00891171	32.5	64.0478	1.01229	0.987825	26.25	24.3398	1.09757	0.84929	18	16.2854	0.785954	0.198635	16.6667	21.5076
A022202_01	0.000966	0.854831	0.380332	40492.5	48126.4	0.526124	0.0719992	24385	44816.2	0.354	0.0241345	18313.5	49485.7	1.06063	0.641114	9420.25	9069.19	0.915091	0.612111	5014	5590.3	0.452766	0.0353243	2510.5	5746.51	2.04027	0.0462884	59465.8	31543.7	1.06285	0.806171	32357	31915.5	0.695829	0.176694	18781.2	28260.3	1.88831	0.0084479	6218.75	3381.6	1.73673	0.116761	5211.75	2993.53	1.08917	0.792104	3116.75	2908.57
A014799_01	0.000966	0.920045	0.770001	4584.75	5207.16	0.434926	0.000778284	2100.25	4835.18	0.366403	0.0166358	1794.25	5341.54	1.17824	0.602278	1205.75	1112.08	0.658437	0.13212	423	689.976	0.368845	0.0138383	216	636.104	0.642651	0.0252372	5510.25	8418.32	0.15445	0.000610069	1347.25	9033.46	0.126384	0.000680998	1058.25	9020.38	0.620945	0.0121329	1134.25	1802.51	0.185158	6.65273e-07	342	1850.3	0.103872	0.00544666	184	1747.96
At30018430	0.000134	0.846681	0.552517	1371.75	1893.23	0.335389	0.0597654	542	1709.96	0.200452	0.0166947	359.75	2063.01	1.03546	0.895421	4355.25	4832.21	0.435609	0.0326873	1282.5	3350.15	0.262188	0.0152849	750.25	3155.64	2.01368	0.0223582	2441	1282.64	1.45003	0.258922	1802.25	1264.1	0.609577	0.273274	679.25	1199.31	2.68137	0.000613726	6940.25	2688.47	1.4592	0.203647	3892.75	2706.59	0.804193	0.241685	1829.5	2345.1
A014560_01	0.0128	0.892678	0.119699	1190.5	1332.02	0.450534	0.00628687	637	1457.47	0.521981	0.00139487	789.75	1542.39	0.704468	0.0651362	868.75	1265.99	0.675853	0.0381999	646.75	992.063	0.498277	0.000967307	405.25	816.365	1.15043	0.296078	1794.75	1596.19	0.600689	0.0377704	920	1553.9	0.494471	0.030682	773.75	1678.57	1.21845	0.152706	1152.5	939.919	1.22503	0.481224	1208.5	1018.89	0.955769	0.762605	777.75	846.766
A200092_01	0.0274	1.07339	0.652864	1344.25	1329.67	0.323525	0.00969045	345	1096.2	0.337117	0.0239955	420	1377.92	0.93249	0.76362	1348.25	1588.08	0.336216	0.0424904	298	1046.12	0.300813	0.0182587	237.75	916.055	1.06994	0.657065	6327.75	5922.35	0.0938977	5.09977e-05	608.75	6655.06	0.066267	3.88049e-05	421.75	6847.92	1.05919	0.7197	4880.5	4891.4	0.112916	0.000105358	566.25	5093.89	0.0652281	0.00040135	306	4767.83
A014387_01	0.031	0.799702	0.250486	8147.25	10530	0.345654	0.00183415	3345	10247.6	0.382677	0.0103708	3895.5	11373	0.932528	0.0585812	5873.5	6354.04	0.479235	0.00561985	1695.25	3769.75	0.474837	0.00480317	1788	3849.67	0.633211	0.012326	5561.5	9101.02	0.211846	0.000169234	1903.25	9129.21	0.219542	0.000482736	1792.75	8716.31	0.656536	0.0166836	1728	2625.68	0.36093	0.00353697	1071	2845.02	0.292318	0.0112331	780.25	2488.63
A015047_01	0.031	2.10355	0.0613285	6653.25	3629.31	0.244568	0.0131809	635.25	3107.41	0.184584	0.0100025	548.5	3602.26	2.26077	0.000223803	3178.25	1407.34	0.55277	0.0144381	463.5	861.962	0.429531	0.00475225	349.25	807.515	1.37852	0.133096	10984	8365.7	0.152359	0.000642518	1163	7868.89	0.0710757	1.20742e-05	532.25	7901.78	0.895988	0.277148	8879	10018.7	0.17368	0.00756203	2007.75	11137.5	0.0658222	0.000233957	751.75	11115.5
A021115_01	0.00126	1.32472	0.0619146	2948.25	2154.66	0.591694	0.0089884	1034	1642.73	0.359613	0.00188689	797.5	2251.22	1.10407	0.643579	15871	14584.5	0.723047	0.0452162	7288.25	10647	0.481304	0.00908003	4793.75	9976.73	2.26136	0.0015865	5212.75	2315.88	1.14906	0.440571	2444.25	2057.63	0.488424	0.00241155	1040.25	2094.56	1.76905	0.0169117	5798	3129.68	2.13381	0.0254805	7668.5	3105.45	1.52115	0.103486	4592.75	2871.62
A019562_01	0.0016	1.13981	0.689958	3125	2993.08	0.490033	0.00128824	1316.25	2587.36	0.495372	0.0369626	1363	3010.02	1.11917	0.495178	1906.75	1773.55	0.636049	0.0451053	646	1057.1	0.441214	0.00914498	409.75	988.471	0.691448	0.0481672	2174.25	3191.03	0.263877	0.000220337	849.75	3395.89	0.225705	0.000322227	645.75	3072.25	0.629631	0.065825	972	1541.96	0.258825	0.00162698	403.25	1530	0.209283	0.0233933	339.75	1438.39
At30021625	2.46e-08	0.624291	0.0323256	2692.5	4233.97	0.339032	9.37154e-05	1382	4087.96	0.200728	0.000247352	369.75	1915.76	0.404095	0.00387495	4789.75	11545.8	0.41244	0.00115415	3229.5	7869.6	0.250894	0.00446095	1973.75	7447.29	1.15483	0.200192	742.75	614.345	0.849233	0.147903	714	816.862	0.719307	0.0898697	597	802.786	1.11457	0.408596	375.25	335.881	0.615131	0.000351613	237.5	387.646	0.817874	0.233254	272.75	324.093
A202502_01	0.0256	1.72989	0.0113831	1484	860.664	0.551623	0.0605498	398	816.73	0.41817	0.0403328	391	989.936	1.99617	0.0293275	2374.5	1315.88	0.46074	0.0192437	369.25	853.964	0.28163	0.0154923	195	723.869	0.926709	0.637289	1900.25	2160.51	0.415142	0.0109262	807.25	2129.77	0.29406	0.00145719	594.5	2168.05	0.715257	0.0528365	1463.5	2014.96	0.170468	0.000431306	369	2151.82	0.0864192	0.00104331	161.75	1869.3
A014568_01	0.0124	1.62114	0.0764101	2421.25	1506.92	0.281942	0.00258815	313	1205.14	0.20891	0.00566323	281.25	1516.3	2.331	0.097351	2295.25	999.167	0.396624	0.0069331	253	657.157	0.56533	0.0479028	303.25	572.671	0.939426	0.751004	5575.25	6384.12	0.18765	0.000670128	1056.75	5935.38	0.104859	0.000253125	552.25	5936.69	0.654485	0.0276019	3695.5	5357.54	0.190337	0.00166228	1094.75	5143.73	0.0718254	0.000618222	396.5	5579.65
At30021832	0.0444	0.841651	0.440488	2837.5	3392.15	0.274586	0.00133288	996.25	3590.91	0.198732	0.00100388	778.25	4050.49	0.898084	0.285457	2662.75	3094.5	0.517849	0.0783144	1053	2112.64	0.240449	0.00195558	441	1897.28	1.01703	0.642142	4220.75	4127.55	0.446987	0.00335596	1787.5	3953.68	0.380638	3.50713e-05	1493.25	3914.33	1.02513	0.890865	2029	1910.96	0.906516	0.674091	1950.25	1928.87	0.524059	0.0281067	922.75	1620.09
At30022178	0.0175	1.10266	0.382681	5407	5128	0.371612	0.00998337	2039	5425.71	0.572315	0.016838	3057.75	5461.46	0.899789	0.546781	6690.25	8093.8	0.549636	0.00773795	2570.25	5030.57	0.464676	0.0161656	2049.25	4752.47	0.667299	0.00843475	3614.75	5453.01	0.190224	0.0011192	1224.25	6904.45	0.208339	0.00284438	1270.75	6814.07	0.723006	0.0182104	2723.25	3697.13	0.488468	0.00381391	1618.75	3284.29	0.334592	0.000767992	1122.5	3297.7
A022652_01	0.00448	1.49577	0.0689637	682	475.462	0.443824	0.0100584	190.75	442.281	0.375763	0.00102853	164	446.006	1.16905	0.44602	1552.75	1437.83	0.391054	0.0243649	405.5	1088.93	0.341493	0.0110488	283	882.673	0.54261	3.57748e-06	322.5	596.059	0.152385	8.64762e-05	98.5	655.321	0.149397	0.000810072	94	653.432	0.949486	0.0964023	514.5	547.547	0.242036	9.36725e-05	115.5	473.046	0.0860849	0.000257209	49.25	588.8
At30022584	0.00964	0.771302	0.24694	427.5	615.902	0.242166	0.00412331	108.5	451.334	0.345984	0.010471	202	665.345	0.846057	0.245413	1068.5	1324.98	0.569874	0.0206498	443.5	831.884	0.558569	0.0670911	424.5	801.023	0.681729	0.0122809	660	946.945	0.139418	0.00128493	136	1018.34	0.160371	0.00161644	138	957.781	0.540036	0.0128073	395	741.491	0.297805	0.00574949	213.25	765.315	0.16015	0.00405745	113	746.009
A017966_01	0.0107	1.2115	0.512083	794	703.315	0.650118	0.106665	364.25	567.563	0.364952	0.0292993	92	308.298	1.03208	0.936376	354.25	395.075	0.576283	0.12297	127.25	269.509	0.455864	0.0516961	82.75	207.599	0.868905	0.335084	1837	2000.6	0.158332	0.00658315	448.75	2848.29	0.0957999	0.00722867	250	2874.44	0.688163	0.0759937	406	568.527	0.341016	0.0185175	217.5	737.348	0.230784	0.010529	135.75	683.101
A020905_01	0.0171	1.16004	0.304174	1252.25	1056.84	0.56058	0.0104756	553	945.937	0.45093	0.00350946	504.25	1170.77	1.07116	0.487618	1004	971.561	0.669791	0.0146742	472.5	721.111	0.710713	0.0254952	385.5	551.106	0.877998	0.26595	928.75	1068.32	0.407705	0.00456252	416	1055.06	0.343113	0.00998944	338.75	1084.76	0.744714	0.0160667	356.5	470.459	0.387737	0.0088466	195.25	481.042	0.316475	0.0611814	179.75	490.355
At30023561	0.000966	4.26888	0.00319119	10403	2283.71	0.429581	0.00826644	772.5	1977.38	0.364653	0.0107949	739.5	2318	2.12094	0.00918222	6231.5	3134.19	0.658293	0.0384791	1345	2150.13	0.45295	0.00111129	805.25	1803.46	0.693453	0.0176482	11953	17875.8	0.0909268	0.000362641	1587.5	19333.5	0.0561968	0.000380893	929.75	18789.2	1.00714	0.874661	13721	13537.2	0.225047	0.00154761	3572.25	14852.5	0.155531	8.92091e-05	2512	16587.8
A020402_01	0.0102	1.21391	0.277369	8437.5	6883.87	0.812576	0.136419	5927.5	6857.12	0.586225	0.0253382	3966.25	6888.46	1.00575	0.971803	2791.25	2847.81	0.622165	0.0295606	1044.25	1723.5	0.695566	0.0911345	1185.25	1676.24	0.856275	0.149605	4399	5137.02	0.579931	0.0178415	3151	5780.27	0.459096	0.00701953	2391.75	5666.82	0.755998	0.151993	471	615.41	0.45125	0.00305675	267.25	581.132	0.328143	0.0108361	176	498.314
A019325_01	0.00151	0.816685	0.371883	20431.5	24347.3	0.218831	0.00828495	5939.25	24652.8	0.0486899	0.000739939	1280.75	24198.6	0.934822	0.539973	14852	16777.5	0.674435	0.0892169	6943.75	10584	0.389269	0.0125475	3829.25	9971.5	2.06672	0.0356871	20214.5	10286.4	1.40964	0.328704	15842	10957.8	0.363436	0.0234245	4005.75	11349.8	2.10322	7.00092e-05	19164.8	9181.15	1.69064	0.0311146	17932	10353.3	0.68711	0.00920196	7149.25	10254.7
A202675_01	0.0101	1.23886	0.540328	11702.2	10370.1	0.194931	0.0208697	1852.5	9474.62	0.174332	0.0164507	1808.5	10467.3	3.92187	0.0304061	20800.5	6047.41	0.53752	0.221599	1865.25	3686.78	0.423616	0.0137949	1586.5	4372.81	0.644142	0.0598965	11151.8	17228.2	0.128667	4.88598e-05	2453.75	19688.7	0.101758	0.000291125	1879	19269.1	0.512094	0.0310299	14229.5	26180.9	0.119155	0.0013875	3079.25	24846	0.120461	0.000142501	2629.5	22010.3
At30024475	0.0463	1.135	0.502579	1003.5	827.585	0.70606	0.0444608	448.75	614.242	0.497289	0.0111311	264	609.957	0.959032	0.842713	8319.75	9367.01	0.883305	0.409361	5093	5821.81	0.901453	0.44267	4625	5178.52	2.42718	0.00101913	779.25	327.066	1.29174	0.281115	422.75	336.703	0.943938	0.849329	273.25	323.346	0.967091	0.840937	3291.75	3326.49	0.983521	0.853233	3710.25	3716.41	0.843175	0.542806	2299.25	3231.18
A017942_01	8.28e-08	1.17172	0.0236409	854	726.477	0.617726	0.0599516	504	711.482	0.338242	0.0163053	255.5	750.164	0.999771	0.998339	9600	9482.46	0.468256	0.00110613	2590	5717.3	0.43539	0.000198457	2924.75	6770.22	2.33574	0.0062998	2636.5	1168.44	1.59805	0.130111	1811.75	1194.02	1.23373	0.400068	1349.25	1117.65	1.66855	0.0272492	4145.25	2455.97	2.93124	0.0482549	8403.75	2852.03	3.85967	0.0273302	9375.5	2442.47
A019708_01	0.0046	1.33506	0.145726	400.5	290.707	0.66396	0.0721111	167.5	256.143	0.576475	0.0694656	142.5	246.165	1.04956	0.666277	529	530.237	0.92984	0.120006	301.75	328.85	0.75561	0.279962	205.5	251.122	0.818923	0.0305605	98.75	120.533	0.368447	0.0353448	51.75	139.201	0.287702	0.00127907	37.25	131.89	0.502986	0.26175	153.75	210.038	0.66873	0.0201856	147	217.372	0.477989	0.0525926	103	227.603
At30024690	0.026	0.953385	0.668764	28172.2	28340.3	0.469159	0.0230901	17271	35783.9	0.321314	0.00256593	10936	35311	1.06815	0.80014	5532.5	5226.95	0.855423	0.393572	2790.75	3446.55	0.552965	0.0283498	1736	3349.48	1.3728	0.104933	21811.8	17220.8	0.944042	0.717181	24789.5	27256.9	0.50313	0.0314455	11781.2	26748.3	0.974988	0.827609	3283.5	3542.05	1.09918	0.227719	4002	3668.46	1.30407	0.374462	4230.75	3214.62
A005415_01	0.000256	0.699366	0.0355914	322.25	456.695	0.449686	0.0483709	176.25	320.117	0.469951	0.0676335	189.75	411.32	0.610108	0.00716161	3454.25	5473.26	0.575628	0.000681414	2516.25	4270.5	0.406573	0.0329642	1756.25	3797.81	1.43896	0.0227941	161	112.111	0.70057	0.0364066	76	111.409	0.556071	0.0136709	62	102.137	1.35384	0.156422	515.5	396.216	1.02975	0.905655	350.75	364.149	1.00681	0.973486	328.75	287.555
At30025478	0.00232	1.21743	0.37982	1076.75	899.719	0.491432	0.0400876	400.75	788.501	0.718248	0.187541	319.5	389.686	1.13591	0.427518	504.5	473.827	0.579452	0.0443194	165	292.427	0.470311	0.00290056	120	251.798	0.749228	0.0800346	375.5	500.008	0.297481	0.0057283	225.75	807.846	0.385884	0.0120325	283.5	819.519	0.561948	0.109897	198	353.948	0.281451	0.00563667	83.25	302.327	0.223384	0.0257866	93	352.6
At30025486	0.00865	1.16106	0.403837	882.75	768.669	0.481148	0.00577213	289.25	578.665	0.724054	0.128999	468.75	710.354	1.23182	0.177272	386.5	325.448	0.665089	0.0843602	154.25	238.904	0.479959	0.0158756	83.25	178.876	0.669097	0.0119805	326.75	511.185	0.304959	0.000859255	178.75	602.208	0.361674	0.00188913	200	594.39	0.536986	0.0168523	103	195.598	0.306023	0.00883118	57.5	167.125	0.391412	0.307556	47	137.158
A019702_01	0.0016	1.78252	0.0611337	3603	2093.54	2.66658	0.000775856	5165	1933.36	0.686765	0.0552276	1296.5	1842.55	0.915759	0.318243	43980.2	48661.1	0.643099	0.00992427	20296.8	32520.4	0.378307	0.00313346	12347	32562.6	1.57873	0.0706852	1226.25	752.29	6.18751	0.000615906	5380.5	914.29	4.36754	0.00846287	3088.5	770.52	1.09555	0.541997	7551.75	6412.27	2.07179	0.0223638	14507	6337.19	1.36196	0.145325	8933.25	6438.16
A018071_01	0.00387	0.914231	0.455761	5018.25	5346.27	0.633085	0.0148715	3239.75	4981.69	0.500362	0.00794234	2643.25	5311.24	1.05179	0.615716	1268.25	1275.4	0.683186	0.0269988	482.75	714.132	0.59738	0.017343	405.75	709.78	1.18125	0.154286	3870.5	3341.34	0.935728	0.605594	3086	3437.2	0.951902	0.6387	3195.75	3549.3	0.998441	0.989853	756	761.01	0.875559	0.425602	596.75	662.952	0.955987	0.862396	628.75	614.798
At30026685	0.0446	1.01875	0.880739	379	384.802	0.629062	0.038462	224	336.589	0.666355	0.015544	210.25	312.745	0.873303	0.509735	3853.5	4770.93	0.889896	0.51408	2060.75	2527.01	0.659987	0.0645094	1678.25	2741.33	0.862465	0.0584497	81	95.9196	0.535287	0.0409055	75.75	163.389	0.392841	0.00275289	57.5	156.368	0.822758	0.195818	593.75	755.747	0.358372	0.00561198	268	790.171	0.671673	0.198404	348.75	603.816
A019642_01	0.0016	1.012	0.873921	253.25	240.517	0.668039	0.0236201	145.5	213.196	0.7972	0.042641	183	221.789	0.866562	0.477179	506.75	587.462	0.641532	0.0232819	267	426.58	0.782877	0.225328	227	307.355	0.911895	0.627239	606.25	691.282	0.247943	0.015207	204.75	892.234	0.155572	0.00880429	119.5	971.03	0.818289	0.0858338	914.75	1120.71	0.402396	0.0131785	339.75	846.097	0.192198	0.0034233	214	1175.66
At30027260	0.00191	0.799699	0.421969	6707	8706.56	0.428193	0.0451561	3519.25	8152.28	0.314335	0.0102179	1660.5	5929.42	0.757789	0.305978	4150.5	5048.5	0.509778	0.0428917	1631	2938.46	0.465785	0.0275883	1240.25	2717.62	1.81417	0.0506709	1364.5	797.965	1.09406	0.763664	1532	1725.26	1.2408	0.450517	1740	1844.37	1.70538	0.0554471	9397.75	6639.3	0.730004	0.461358	3090.5	5506.97	0.558438	0.326619	2056.75	5154.38
A016204_01	0.000966	0.676843	0.203444	2235.75	3074.89	0.147221	7.75882e-05	418.25	2805.67	0.0934361	0.000129392	250	2769.24	0.944866	0.775404	2079.5	2025.05	0.614272	0.0165872	895.25	1435.7	0.592442	0.00560405	753	1273.88	1.06724	0.702723	449.25	418.05	0.690491	0.371683	342.25	546.152	0.385867	0.00819271	158.5	409.199	2.57706	0.000386328	3044.5	1219.99	2.92621	0.0212168	3243.75	1077.15	1.61978	0.116782	2032.75	1299.35
A019650_01	0.0132	0.763579	0.258644	4933.5	6549.34	0.194859	0.00292466	1499.5	8007.58	0.123798	0.00339461	1154.25	9502.37	1.10672	0.552513	8551.5	8351.11	0.359587	0.0469577	2086	5517.81	0.219095	0.0201511	1212.5	5438.76	1.8022	0.0346901	8900.5	5119.53	0.434993	0.0161172	2417	5713.01	0.258455	0.00553163	1383.5	5934.39	2.28216	0.00160391	5508.75	2406.11	1.37932	0.257457	3371.5	2284.83	0.435492	0.00550546	939.25	2101.14
A018633_01	0.0305	1.27593	0.0435668	1359.5	1080.37	0.58957	0.00480115	585	959.778	0.546429	0.00436686	593.25	1111.4	1.0843	0.274983	604.5	574.518	0.652364	0.0176355	253.25	385.883	0.593235	0.0188023	168.25	281.03	0.887885	0.143572	617.5	709.116	0.551076	0.0145196	404.5	739.866	0.43692	0.00680496	300.25	737.203	0.750015	0.0051033	186.75	246.542	0.514904	0.0212838	129.75	239.193	0.198952	0.00336862	61.25	266.405
A015892_01	0.00151	1.02557	0.873601	28563.2	26909.8	0.90856	0.401703	27054.5	28680.5	0.488233	0.0160819	17350.5	32875.9	1.22056	0.185301	36321	29963.5	0.727885	0.131652	14879.2	19253	0.497802	0.0190463	10207.8	20153.4	2.18407	0.0127637	12320.5	5927.06	2.6131	0.00714868	17107.5	7047.41	2.27086	0.0663124	16796	8527.64	1.44962	0.0366799	18275.2	12899.9	1.03106	0.915292	12377.5	10553.7	0.615545	0.0381965	6132	10074.6
At30027885	0.0359	0.846791	0.0887096	594	704.251	0.547114	0.0254387	326.5	582.732	0.514616	0.00772449	356.75	699.025	1.28083	0.0843182	1251.25	980.808	0.935039	0.805559	811.75	806.553	0.663095	0.0428124	432.25	638.847	1.20099	0.00903215	270	227.732	0.951186	0.769361	222.25	238.767	0.910693	0.473753	238.75	264.917	1.16339	0.0887107	430.25	374.246	1.41382	0.457382	373.25	363.559	0.922374	0.827346	258	368.364
A018600_01	0.0376	0.885617	0.199309	52643.5	58080.6	0.280743	0.00620056	18256	62084.8	0.174273	0.00981735	11043.5	50179.4	1.04632	0.770929	42357.5	42639.1	0.286808	0.0114042	8099.75	30291.2	0.21586	0.00343748	6649.5	34389.4	1.3362	0.0582657	35292.8	26469.6	0.60421	0.0327296	20661.5	34641.7	0.477036	0.0160037	15430.5	34581.4	1.36229	0.0358103	21310	15144.3	0.642911	0.0851025	9995.75	15773.4	1.41672	0.838078	3267	9925.96
A018111_01	0.0452	0.858735	0.664885	704.25	865.588	0.545507	0.144332	388.5	683.112	0.499787	0.175311	442.5	875.881	0.833742	0.584095	716.5	786.296	0.920938	0.50321	518.25	561.416	0.83556	0.376901	339	392.328	0.687175	0.00704678	107.75	165.447	0.318341	0.057271	49	181.062	0.340452	0.259743	63.75	170.654	0.577871	0.0040641	90	157.217	0.317052	0.0469397	45.25	138.671	0.403698	0.132833	67.75	160.107
[truncated: 5 more columns]

## Sheet: Down in root(387)
ANOVA:1-12h any time point 2x down ROOT only (by root)
Col and ein2 hypoxia
Strain ()*S		Columbia				Columbia				Columbia				Columbia				Columbia				Columbia				ein2				ein2				ein2				ein2				ein2				ein2
Organ ()*S		Root				Root				Root				Shoot				Shoot				Shoot				Root				Root				Root				Shoot				Shoot				Shoot
Time (hours)	ANOVA	0.5				3				6				0.5				3				6				0.5				3				6				0.5				3				6
Systematic	P-value	Normalized	t-test P-value	Raw	Control	Normalized	t-test P-value	Raw	Control	Normalized	t-test P-value	Raw	Control	Normalized	t-test P-value	Raw	Control	Normalized	t-test P-value	Raw	Control	Normalized	t-test P-value	Raw	Control	Normalized	t-test P-value	Raw	Control	Normalized	t-test P-value	Raw	Control	Normalized	t-test P-value	Raw	Control	Normalized	t-test P-value	Raw	Control	Normalized	t-test P-value	Raw	Control	Normalized	t-test P-value	Raw	Control
A004884_01	0.0496	0.657007	0.0696294	2142	3155.02	0.386975	0.0273776	1216.75	3087.14	0.35207	0.0117056	1434.75	3667.68	0.963914	0.903216	683	637.796	1.30181	0.322933	551.75	433.01	1.33394	0.182224	442.25	361.236	1.39629	0.21221	1852.25	1244.22	0.686783	0.331464	781	1065.3	0.618534	0.20127	792	1056.85	2.4324	0.114113	492.25	196.072	1.99501	0.280875	394.25	227.592	1.54837	0.216683	357.75	244.124
A005238_01	0.00605	0.463449	0.00978362	93.75	208.189	0.488559	0.0365878	84.25	173.174	0.35885	0.0146718	66.25	187.83	1.76393	0.286625	28.3333	15.3934	0.751643	0.520292	16.25	22.8416	0.763217	0.339504	16.6667	20.9783	0.711676	0.12225	41.75	55.7915	1.12246	0.750948	58.5	50.4052	1.43274	0.427955	75.5	44.2144	1.32933	0.685041	17	11.7011	1.85079	0.157325	27.25	15.2713	1.9357	0.244138	24.3333	11.1098
At30000586	0.0255	0.980478	0.803006	6729	6981.22	0.729425	0.00775697	4866.75	6758.36	0.633678	0.0162195	4900.5	7777.36	1.41284	0.471759	154.75	90.9169	1.24025	0.00429047	125	102.515	1.13763	0.668608	58.25	44.3707	1.11746	0.412115	3235.25	2947.52	1.01331	0.510796	3162.5	3111.26	0.927197	0.582964	2877.5	2948.65	0.731951	0.197762	60.75	83.6731	0.659831	0.323967	63.25	79.2216	1.00293	0.995323	75.5	64.5798
A002519_01	0.046	0.93727	0.854966	1375.75	1515.8	0.555621	0.240151	823.75	1677.24	0.31235	0.0548453	521	1596.51	0.933747	0.862162	1855	1724.07	0.539713	0.0686908	689.25	1151.38	0.538304	0.0369322	585.5	1054.54	2.9887	0.0107105	2685	803.582	0.942212	0.798485	1015	981.494	0.796624	0.167963	846.25	939.289	1.26998	0.518317	11917.5	12278.7	0.243886	0.066728	1950.5	9807.02	0.186873	0.0885981	1198.5	9484.58
A000503_01	0.00019	0.30353	0.0274174	108.5	373.22	0.309694	0.062599	85	287.991	0.25858	0.0322168	79	300.317	1.59545	0.132317	149	99.4451	2.47929	0.0207533	164.25	68.9265	10.0928	0.00733165	472.25	54.5606	3.24467	0.00766801	142.25	39.6642	1.57056	0.179649	52	31.8981	0.80456	0.503059	30.25	34.6617	1.96872	0.315081	80.5	33.1269	1.15778	0.790574	63.75	45.3519	0.235989	0.273531	25	55.5355
A002490_01	0.0417	0.840483	0.0993225	1077.5	1275.29	0.564165	0.0608937	612.25	1115.53	0.487803	0.00236341	665	1353.46	0.955446	0.427354	514.75	538.783	0.997219	0.958711	332.25	333.394	1.02069	0.821166	308.5	299.704	1.09729	0.438115	834.5	766.381	0.721477	0.163598	399.75	536.013	0.981437	0.932046	488.25	450.054	1.52233	0.0382706	535.5	354.992	1.66589	0.0260465	619	380.968	0.994774	0.971302	268	277.11
At30000923	0.0365	0.956518	0.781213	10212.2	10923.9	0.406732	0.00375574	4584.5	10569.9	0.243121	0.00207379	2407.5	9513.85	0.99519	0.990684	3969.25	4686.59	1.26243	0.448501	3416	3068.95	1.175	0.573943	2806	2968.36	1.60146	0.0840514	4909.75	2797.83	1.43728	0.355499	3718.25	2394.56	0.520052	0.150916	1249.5	1861.13	1.75141	0.0656051	1419	669.85	2.66525	0.0314465	1803.75	784.197	1.89948	0.173723	1042.25	573.432
At30000928	0.0292	1.32603	0.0477251	12377.2	9448.05	0.505096	0.0710728	4457	9505.97	0.378934	0.0334417	3906	9899.14	1.32892	0.298734	1966.5	1514.94	1.07226	0.205942	1463.5	1374.1	1.64754	0.010661	1870.5	1143.18	0.544431	0.0247252	8847.75	16037.2	0.204998	0.0114431	3100	15086.3	0.155215	0.00879519	1880	10561.8	0.673925	0.127994	2128.5	3105.73	0.410527	0.0598312	1337.25	3050.56	0.424888	0.0229405	1563.5	3618.83
A002671_01	2.25e-05	0.62798	0.026814	340	537.802	0.459711	0.0116632	232.75	521.862	0.555976	0.00761626	303.75	557.272	1.1169	0.453437	97.5	77.8429	1.34065	0.0738243	80.5	59.0726	1.20979	0.3799	76.25	61.82	1.26897	0.0346083	164	128.674	0.984555	0.922148	141.75	141.496	1.2003	0.229586	145	126.033	1.38911	0.00842978	70	50.576	1.26181	0.395594	74	64.7516	1.07838	0.834012	64.5	57.2576
A002013_01	0.0046	0.586764	0.00513813	5895.5	9792.66	0.343181	0.000973019	2955.75	8869.41	0.357243	0.000300572	3297.5	9344.87	1.21337	0.232641	6083.25	5169.36	0.755438	0.0186648	2400.5	3184.12	0.909439	0.677904	2557	2987.14	0.879778	0.448754	5395	6492.47	0.654691	0.0752423	3497	5359.76	0.675489	0.210926	3300.5	5062.66	1.33851	0.0331818	2817	2106.77	1.08249	0.60293	2837	2983.49	0.945085	0.870048	2316	3091.99
A002623_01	0.0302	0.54486	0.0923739	432.5	754.352	0.38082	0.0243823	362	869.686	0.533514	0.0236912	454.25	882.829	1.48182	0.178987	488.5	397.811	0.929896	0.429399	257.75	276.354	1.29864	0.214635	397.25	274.45	1.14659	0.234271	441	393.022	0.59487	0.00268042	214.5	360.682	0.716815	0.153633	213.75	282.952	1.1659	0.0706693	267.75	229.256	0.665557	0.0152942	130	192.496	0.723378	0.0307932	147.25	196.055
A003613_01	2.5e-05	0.346959	0.00208516	1535	4542.39	0.298446	0.00498716	1364.5	4270.41	0.209703	0.000186889	998.5	4672.78	1.05596	0.949716	81	67.2826	1.00462	0.991776	57.25	57.7056	0.806453	0.624008	33	45.247	1.05531	0.690368	1604.25	1568.04	0.857294	0.489568	1368.5	1607.24	0.58599	0.0387643	910.5	1485.35	1.13029	0.4028	44.5	41.1888	1.46272	0.345739	44.75	30.1482	0.823841	0.822044	31.75	26.5292
A020680_01	0.00113	0.805809	0.582335	2897.75	3667.09	0.622129	0.146547	2320	3899	0.487394	0.146354	1039	2605.13	0.752067	0.569091	333.25	408.761	1.08464	0.7349	291.25	255.335	0.99516	0.98898	250	243.679	1.40205	0.364208	432.5	319.796	2.32461	0.0467912	1186	456.967	2.66986	0.0069495	1297.5	418.71	0.909432	0.462423	62.5	65.2861	1.52907	0.109505	126	79.2626	2.87934	0.00634137	216.25	73.0127
A200013_01	0.00841	0.714228	0.0219145	501.5	677.04	0.551195	0.0513844	474.75	848.376	0.626437	0.0644328	531.25	827.497	0.752068	0.0745875	600.25	802.244	0.752248	0.0406454	429	558.266	0.586129	0.0610042	284.25	470.969	1.1623	0.164801	457	394.959	0.800658	0.0065062	342	426.7	0.88765	0.22808	310.25	358.954	1.05242	0.724121	211.75	203.567	1.28617	0.400456	297.5	228.46	1.34181	0.034312	253.25	184.327
At30001518	0.0209	1.12485	0.186819	1967.25	1719.45	0.298025	0.00236411	431.25	1450.07	0.18349	0.000660054	312	1674.2	1.19753	0.604552	94.5	63.4098	0.882724	0.75424	44.75	46.1446	0.300089	0.393729	24.25	38.0998	1.61056	0.0023255	488.25	296.456	1.66032	0.0147028	546.75	329.468	0.464237	0.00554924	145.25	287.736	1.32881	0.30612	27.25	18.1573	1.36755	0.187857	26.5	19.2382	1.65146	0.170197	31.5	21.0389
A003633_01	0.00027	0.583584	0.0238787	3063	5290.46	0.460111	0.00265074	2294.5	5019.28	0.327569	0.0100735	1636.25	4851.15	0.958319	0.782965	5349	5651.88	0.918658	0.616045	3677.25	3981.31	0.693335	0.183611	2840.5	4008.21	0.936416	0.76928	2010.25	1867.61	1.28401	0.312356	2543.5	1809.23	1.04014	0.858042	2005	1620.32	1.21739	0.37483	2864	2153.07	2.00115	0.0366178	4660.75	2311.3	1.60187	0.201884	3309	2013.57
A200390_01	0.00421	0.951596	0.760617	14316	14889.9	0.62946	0.00448993	8530.75	13349.6	0.505092	0.00371614	7568.5	14702.6	1.34775	0.3726	1389.25	1033.05	1.35275	0.158094	829.25	644.345	1.68301	0.0509963	1089.25	700.656	0.923795	0.340727	6720.25	7439.17	1.06402	0.38012	7070.25	6847.36	1.3477	0.0418589	7719.25	6138.6	0.884984	0.33307	401.5	465.969	1.37426	0.0669759	578.5	439.932	1.64775	0.0366919	642.5	420.004
At30001791	0.00293	0.864297	0.663405	289.5	323.489	0.639432	0.0689306	148.5	243.476	0.374487	0.0262379	120.5	340.37	1.19817	0.422386	203.75	167.94	1.87922	0.0743912	203	108.417	3.3116	0.00580196	284.75	89.4905	1.40099	0.161272	126.5	83.4093	1.31409	0.124107	105.5	76.8352	1.57447	0.129655	133.75	85.4891	0.860042	0.559664	89	92.0522	1.06674	0.509552	129	114.991	0.713987	0.129696	84	104.319
A020734_01	0.031	0.819553	0.0979941	3505.5	4360.96	0.680106	0.0863687	2778.25	4156.55	0.466521	0.0382421	2085	4337.43	1.0986	0.842998	1403.25	1183.71	1.48763	0.203569	1113.25	748.693	2.33428	0.0379297	1634.75	746.586	1.08613	0.726229	1586	1355.04	1.02896	0.692617	1532.75	1473.49	0.834799	0.237049	1098.5	1259.53	0.792847	0.461052	345.5	432.551	0.945607	0.860868	477.5	524.786	1.24214	0.49397	532.75	442.31
A024102_01	0.0135	0.767965	0.307481	18612.5	23457.3	0.23025	0.00334422	6644.75	27008.4	0.138013	0.0014115	3916	26783.1	1.28542	0.70603	1347.5	862.894	1.69342	0.15827	1011	643.621	1.5395	0.29207	809.25	629.632	2.02755	0.00664338	33901.8	16782.1	0.816392	0.171166	14305	16821.1	0.422886	0.00825466	7267.25	16297.2	2.36756	0.00594701	2398.75	1000.1	4.32527	0.00159875	4923.75	1100.49	2.38389	0.00354102	2363.5	961.622
A003095_01	0.0256	2.31355	0.0130118	1369.25	566.7	0.275949	0.0168552	134.5	517.524	0.486236	0.089954	245.25	600.923	2.531	0.0167949	202.5	78.2238	0.671819	0.0244051	36.5	54.5104	0.824454	0.20281	37	44.0317	0.849482	0.58374	2430	3011.63	0.0552787	0.000638972	173.25	2886.64	0.0426669	0.00101787	110	2263.09	0.810161	0.405464	416.75	517.078	0.253972	0.0105568	132.5	520.104	0.0729107	0.00239852	28	384.163
A004855_01	2.98e-05	0.679673	0.00102851	3014.25	4398.82	0.602887	0.00218274	2456.25	4163.51	0.369268	0.0216112	1692.5	3797.15	0.827817	0.161384	3313.5	3965.26	1.21753	0.056131	3835	3003.42	1.15747	0.135701	3428.5	2829.27	1.23938	0.0227993	886	729.275	1.55838	0.00662792	1580.5	1008.19	1.57086	0.0111625	1338.5	874.232	0.721306	0.00445129	1096.75	1483.07	1.17372	0.0171761	1477.25	1255.85	1.90456	0.0219414	2447	1297.66
A002514_01	0.0382	1.03531	0.779874	1104	1054.73	0.625656	0.0610928	576.5	952.56	0.356111	0.00501553	408	1124.06	1.50268	0.0146012	1135	762.243	0.737077	0.0363617	393.5	540.463	0.89908	0.33588	436.5	483.653	0.655481	0.0273637	794.75	1265.58	0.251037	0.00179738	250.25	1034.9	0.184233	0.000888207	184.75	1063.99	0.858918	0.102566	1442	1646.46	0.306906	0.0112259	613.75	1770.1	0.159927	0.00107186	274	1641.02
A001483_01	0.0208	0.606622	0.0558985	2055.5	3470.19	0.5844	0.0593067	2196.75	3681.75	0.55698	0.119457	2066.75	3504.89	0.754491	0.21918	1345.25	1676.94	1.1587	0.231819	1316.25	1108.4	1.05578	0.524278	1074	1000.46	0.790715	0.237729	689.5	773.38	0.96019	0.238237	868.25	894.125	0.978272	0.876263	766.5	710.493	0.893915	0.706794	306	338.423	0.980953	0.903006	388.75	379.066	1.15538	0.54203	454.25	370.802
A001444_01	0.0302	0.428326	0.0816427	775.75	1754.43	0.340545	0.0370517	525	1678.43	0.12586	0.00258988	208.75	1719.33	0.997776	0.997233	30.75	22.7628	1.15977	0.711364	21	19.0164	1.26705	0.690637	35.75	25.9703	0.805437	0.00397773	63.25	78.7512	0.576372	0.0206305	44.5	74.1152	0.41034	0.00925947	25.5	63.0426	1.78985	0.297153	44	28.9734	0.187083	0.66909	17.5	16.5	1.94518	0.194454	21.6667	10
A004685_01	0.00259	0.681722	0.0944608	3508.25	5157.86	0.282134	0.00138677	1456.5	5284.83	0.327403	0.00474668	1181.5	3966.48	1.05064	0.889934	596	517.021	1.25846	0.0820538	509	392.59	0.905124	0.748561	281	289.795	1.10051	0.505615	403	352.134	1.24938	0.586191	2068.75	1197.45	0.782268	0.460474	1741.5	1571.48	1.42726	0.478931	97.5	89.2988	1.21444	0.684935	99.25	59.5784	1.50239	0.212435	115.25	67.2764
At30002417	0.0407	1.2192	0.0661299	3454	2886.73	0.491341	0.00119877	1312	2687.2	0.624192	0.0754857	1204	1737.07	0.861644	0.363757	759	882.552	0.66298	0.0423768	553.25	793.139	0.619911	0.0583315	429	608.943	0.844308	0.229345	2385	2841.36	0.272524	0.00416568	1944.25	7032.03	0.205148	0.000423937	1352.75	7126.89	0.829358	0.272914	396.75	511.297	0.672039	0.0124936	334	493.79	0.581276	0.0626106	262.25	489.343
At30002503	0.00153	0.747346	0.0312595	3143.5	4196.53	0.456814	0.000782709	2006	4339.11	0.408151	0.000203793	1714	4192.85	0.659856	0.140929	5283.5	8718.34	0.959044	0.826282	5996.5	6625.11	0.732106	0.250456	4529.25	6095.13	1.0926	0.521849	1657.25	1450.1	0.873583	0.274788	1400.5	1534.83	0.780699	0.212317	968	1127.29	0.621596	0.175067	428.75	587.122	1.16768	0.500621	774.75	616.723	1.04033	0.89632	666	552.527
A004848_01	0.00358	0.59606	0.011391	491.25	826.567	0.252001	0.00187666	191.75	779.568	0.419768	0.0360424	333.25	796.136	1.06791	0.642363	2788.25	2657.23	0.695324	0.00709878	1595.75	2290.47	0.560441	0.0326868	1165.5	2233.75	0.982493	0.90947	165	167.664	0.651481	0.016917	93.5	145.249	0.903954	0.671806	115.25	119.545	1.21632	0.110875	1056.25	890.189	1.55007	0.0718344	1422	921.623	1.28532	0.0991697	1014.25	763.648
At30002517	0.000473	0.569757	0.00777438	96.5	166.586	0.287674	0.00590945	45	145.855	0.314312	0.00233564	52	163.889	1.15682	0.7274	25	19.0733	1.07765	0.83338	13.6667	11.6167	1.51247	0.534855	19	12.3441	0.705419	0.0195816	46.75	66.0807	0.998508	0.996	56.25	53.5922	1.78406	0.0425625	85	47.9817	1.19583	0.278169	12	10	3	no replicates	30	10	0.842061	0.803827	19	25.2623
A003894_01	0.0163	0.598946	0.151244	75.5	130.548	0.466575	0.0155001	86	171.009	0.527366	0.0139905	67.5	130.548	0.651703	0.425647	14.3333	19.1842	1.08314	0.566421	15	13.6567	1.31179	0.52851	27	18.9701	1.25757	0.186763	18.75	14.1665	1.01548	0.972275	21.5	19.0958	0.828869	0.469249	23.3333	24.5129	1.19583	0.278169	12	10	0.0793808	0.43637	9.5	44.4106	0.10714	0.287292	11.6667	120.819
A003008_01	0.00676	0.86972	0.312954	25158.2	28325.8	0.369829	0.0072882	10346.8	26907.1	0.211795	0.00224172	5908.25	27134.8	1.24623	0.628179	2106	1848.5	1.07457	0.844695	1171	1169.16	0.59008	0.230634	631.75	1217.16	1.45312	0.00370725	11549.2	8036.45	1.33474	0.035036	7380.5	5508.17	0.574533	0.0155597	4081	6458.37	2.20017	0.0100557	1793.5	797.643	4.72368	0.00350853	4300	838.015	1.44577	0.205409	1239	877.678
A001615_01	0.00447	0.97082	0.872674	8899.5	9470.46	0.569616	0.0851648	4523	8273.42	0.590157	0.075534	5181.25	9061.8	0.910098	0.531225	3463.25	3814.12	0.57363	0.00894135	1538.75	2701.9	0.554052	0.0236604	1344.5	2466.2	0.504042	0.0051502	4426.75	8290.29	0.260089	0.000158348	2223	8514.4	0.345437	0.000711689	2783.75	7685.57	0.690446	0.00283636	2327.75	3330.73	0.668519	0.0385312	2322.75	3577.36	0.439771	0.00513948	1322.5	2985.81
A000155_01	0.00177	0.548632	0.0129233	866.75	1675.25	0.354126	0.00192595	530.5	1563.76	0.302105	0.00722323	272	1076.58	1.36661	0.332221	61.25	38.8458	1.47191	0.000573045	38.75	26.1644	1.54651	0.290501	39.25	26.3852	0.768556	0.0575087	167.5	215.291	0.841697	0.325968	285.5	351.769	0.73109	0.371157	226	355.228	0.783969	0.490264	15.6667	19.514	1.26654	0.607785	20.25	16.2658	1.58208	0.117444	26.25	16.4987
A200533_01	0.00159	0.995211	0.96702	5595.75	5783.67	0.562361	0.00906732	3011.25	5361.92	0.454947	0.0478309	2739.25	5648.61	1.17598	0.265683	2868.5	2388.74	0.869975	0.157286	1367	1574.82	0.825412	0.0325052	1295	1559.69	1.17494	0.129721	6125.75	5121.2	1.67549	0.0245789	8795.75	4935.05	1.24122	0.0753492	6498	5220.44	1.14218	0.0354392	3354.75	2952.4	1.36912	0.026376	4390	3184.75	1.42849	0.0518347	3175.5	2283.53
A004136_01	0.0272	1.00832	0.969046	1193.5	1247.59	0.437045	0.0233071	468	1140.47	0.310438	0.0168807	200.5	775.926	1.30545	0.0441155	325.5	244.139	2.64078	0.015867	401.75	147.089	9.97496	0.00461704	1349.25	120.199	1.29471	0.313335	580.25	471.659	1.03685	0.504936	605.75	581.048	0.839021	0.537377	498	598.747	1.83366	0.00273309	245	131.71	1.63824	0.213688	302	181.623	1.92522	0.0801665	285.75	159.766
At30002733	0.0302	0.930216	0.643221	1205.5	1267.75	0.507308	0.13487	506.5	1104.51	0.492578	0.0288095	646	1253.72	1.27988	0.459487	109	76.9479	0.875746	0.440561	42.5	48.5874	1.35973	0.224513	47	34.4078	0.891544	0.490571	396	429.079	1.01944	0.922471	353	337.144	1.69674	0.15689	531.75	275.096	1.14652	0.599398	55.75	47.429	0.564928	0.18478	38.25	52.7696	0.97536	0.948615	48.75	60.1862
At30002768	0.000428	0.411699	0.00214019	106.5	261.62	0.27883	0.00744577	52	204.967	0.302708	0.00797287	60	206.326	0.87442	0.56867	19.6667	22.3405	1.55304	0.205837	21.3333	13.9024	1.92828	0.0199503	27.3333	14.5014	0.992	0.97707	16.75	17.6801	1.40845	0.553414	22	15.7381	0.920509	0.756384	18.6667	19.197	0.104881	0.513174	3	12.4265	0.0616556	0.368208	4	32.519	0.844036	0.643657	12	13.4478
A002394_01	0.0393	1.12827	0.505019	4355	3710.6	0.629062	0.0246106	2434.5	3738.84	0.417754	0.000916212	1659.5	4095.14	1.25258	0.432857	1197	1103.78	1.79893	0.0909913	1165.75	755.238	2.12918	0.0288883	1334.5	694.366	1.21464	0.468414	2311.5	1769.98	1.38842	0.342161	2601.75	1722.61	0.986591	0.959635	1280	1264.1	1.08757	0.501717	418.75	410.791	2.04267	0.0780047	798.5	401.25	1.96551	0.118894	577.5	293.641
A000319_01	0.0318	0.91962	0.0165199	4565.5	4950.81	0.545343	0.000994681	2600.75	4772.44	0.485683	0.0019628	2912	5908.95	1.15498	0.405822	639.5	543.382	0.516108	0.00565028	217.75	434.813	0.658987	0.120381	252	401.043	1.16478	0.0907081	1891.5	1655.19	0.816898	0.165614	1345	1659.82	0.781524	0.258304	1369.75	1948.72	0.861127	0.312616	301.5	351.711	0.339822	0.00331533	156.75	438.152	0.476676	0.0288408	176	400.671
A002048_01	3.41e-05	0.728005	0.0151975	1314.25	1781.31	0.375312	0.00205027	641	1723.88	0.371988	5.97747e-05	800.75	2135.86	1.09758	0.498521	2035	1939.73	0.750366	0.0862321	969.75	1359.61	0.858211	0.196972	856.25	1004.42	1.20847	0.036434	523.25	440.586	1.11241	0.380531	441	409.617	1.19679	0.293159	491.75	459.599	0.763479	0.131428	431.25	529.793	0.654442	0.0209147	324.75	493.268	0.464104	0.00526117	238	516.689
A002497_01	0.000205	0.466587	0.00250509	1110.5	2454.96	0.567781	0.030674	1263	2300.63	0.50509	0.0196233	1133.75	2369.09	1.3575	0.538467	61.75	31.7614	1.80893	0.222564	32.6667	18.7501	1.18821	0.747021	32.5	19.0764	0.934866	0.276511	443	481.96	1.13389	0.487668	538.5	459.283	1.1068	0.716734	485.75	448.525	0.938426	0.861058	24.75	28.8198	0.561041	0.390361	23	20.2363	0.850573	0.581824	22.75	22.685
At30002965	0.000707	0.390924	0.00192626	2082.25	5282.5	0.16911	0.00643166	784.25	4608.63	0.212371	0.00489435	1116.25	5253.41	1.03345	0.919402	1982.75	1950.91	0.789931	0.222586	980.75	1262.08	0.613444	0.142401	725.25	1249.89	0.63226	0.031497	484	758.82	0.580475	0.00758708	433.25	733.686	0.686107	0.00981424	502.75	729.195	1.18977	0.218696	283.5	231.917	1.19102	0.258876	352.75	287.451	1.29442	0.144614	375.25	289.728
A000976_01	0.003	0.697667	0.140658	2644.75	3594.3	0.640923	0.0529958	2657.75	4172.37	0.494559	0.0123292	2223	4561.91	1.1948	0.297915	1486.75	1208	1.00507	0.967516	939.25	966.921	0.736359	0.104622	586.5	837.872	1.23486	0.0714533	6822.75	5679.03	0.957015	0.567666	4998	5274.27	0.855345	0.295328	4127.5	4937.73	1.98918	0.020222	2775.5	1467.09	2.44474	0.0210029	4172.25	1759.69	1.74589	0.0466945	2487	1502.01
At30003084	0.003	1.22447	0.0657948	6601	5383.3	1.00686	0.958527	5114	5125.41	0.446329	0.0027255	2203.5	4918.3	1.00521	0.975322	41836.2	43606.8	1.77874	0.03203	41090.5	24476	1.86147	0.0995778	44481.5	25606.4	1.5088	0.0621213	2007.5	1261.51	3.07332	0.00648387	5054.25	1545.56	1.57489	0.137828	2534.5	1399.62	1.15536	0.363841	7480	5659.58	1.32244	0.229994	6471.75	5393.4	1.88075	0.0919076	9724.25	5410.82
A200573_01	0.00293	1.26875	0.270861	3514.67	2881.06	0.944846	0.747697	1835	2143.74	0.208373	0.122609	794	3896.17	0.919078	0.580821	59959	64973.2	1.17511	0.293308	32648	22994.2	1.59445	0.453824	32749.3	24349.8	3.32889	0.000400042	1024.5	312.64	7.75944	0.000223314	3894.5	515.038	3.4378	0.000597315	1719.5	508.924	1.36959	0.264284	7974.25	5843.88	3.25509	0.0871976	14412	5237.88	4.7176	0.0155666	18858	4826.73
A025860_01	0.0209	1.43919	0.00860445	264.5	183.486	0.650772	0.0726226	82.25	129.132	0.473217	0.0124425	85.25	181.596	1.06742	0.639657	498.5	482.152	0.806856	0.138886	264.25	323.572	0.886207	0.333772	248.25	276.529	0.787467	0.131717	398.75	492.175	0.199482	0.00534711	69.5	355.949	0.19972	0.00146268	62.75	300.961	0.777676	0.356917	260.75	314.55	0.531532	0.0385815	198.25	340.311	0.399601	0.00822885	155.5	370.097
A003376_01	0.00113	0.834116	0.538292	17021.8	22176.7	0.62478	0.053024	12169.5	19684	0.681071	0.0446553	12308.2	18337	1.6614	0.556846	500.75	301.09	1.66985	0.40282	259.25	224.381	2.05116	0.299311	237	162.197	1.97973	0.0226462	7593	3826.84	1.96227	0.109651	6907.75	3436.41	1.41299	0.345936	6566.75	3908.35	2.02051	0.0274464	210	116.78	2.36212	0.0260654	294.25	114.671	2.83133	0.0339235	249	87.6787
A020110_01	0.00156	0.654745	0.0225508	4055.25	6131.72	0.769039	0.116351	4292.5	5726.08	0.52344	0.0284386	3106	6226.45	1.71636	0.496203	144	66.2059	1.36511	0.514269	63.25	48.6165	0.57977	0.735728	60	102.651	1.09765	0.127058	988.75	907.668	1.37636	0.0768053	1081.75	778.452	1.00013	0.999577	653	609.766	0.655042	0.511021	24.25	32.3969	0.715676	0.356188	44.75	42.0229	1.52467	0.433866	50	28.0253
A003766_01	0.0135	0.941704	0.530774	402.5	430.634	0.754705	0.0526367	291.5	395.19	0.420856	0.00704638	173.25	415.341	0.971508	0.344641	92.25	93.6762	0.933746	0.33962	61	65.4773	0.783136	0.458797	43.5	49.3218	1.06953	0.397206	195.5	178.363	1.09424	0.579049	234.25	216.816	1.10573	0.467014	179.75	158.394	1.03571	0.779823	54	53.8525	1.19939	0.490417	59.25	43.6049	1.25659	0.550436	47.75	38.9132
At30003328	0.00205	0.776412	0.22799	323	438.29	0.346758	0.0259793	127.25	391.613	0.284832	0.0126079	107.75	400.309	1.10828	0.580422	224.5	198.969	0.938415	0.650285	137.5	146.525	1.46589	0.0284221	194.5	132.567	1.43583	0.102776	117.75	79.7442	1.07499	0.745838	68	59.415	1.04316	0.891508	77.5	60.2796	0.822142	0.518444	89.5	99.8835	0.576174	0.17999	47.5	81.2483	0.794497	0.450575	64.5	75.9822
A003392_01	0.0138	0.624369	0.178462	15944.2	27626	0.250444	0.00936571	7027	30494.5	0.531173	0.0403962	11080.8	24587.4	1.29675	0.663771	884.75	697.447	1.04779	0.880845	474	475.837	1.35177	0.538589	565.5	413.899	0.357664	0.00763675	4516.75	11770.9	0.136967	0.00185479	1774.5	13313.3	0.116003	0.00404582	1546.25	12477.7	0.758203	0.104143	173.25	232.688	0.29545	0.0302893	97	340.938	0.430061	0.278928	114.333	263.326
A200638_01	0.000793	0.605483	0.0800219	186.75	313.336	0.191246	0.00183882	46.5	240.888	0.17157	0.0185453	42.5	244.535	1.38888	0.182286	21.3333	14.4216	1.81659	0.197616	18.5	10	2.00871	0.0622086	24.5	10.7836	1.38416	0.257496	46.25	30.2789	1.0416	0.844388	37.5	34.1012	0.891409	0.655892	31	40.3231	1.33308	0.0532367	16.6667	12.1542	1.06014	0.579931	16	14.993	1.5153	0.34817	19	11.721
At30003608	0.00309	0.506451	0.046678	312.5	570.608	0.113447	0.000797862	41.5	390.19	0.101511	0.0010006	44.5	463.092	0.94488	0.86629	31	25.8967	1.38716	0.207771	19.5	14.0981	1.67985	0.3208	19.6667	10.2512	1.0029	0.97833	48.75	47.4382	0.685886	0.0714599	28	40.4179	0.389521	0.0143088	16.5	37.7171	1.28233	0.473265	15	10.5611	2.3	no replicates	23	10	0.712304	0.306045	11.3333	15.8015
At30003650	0.0111	0.696593	0.0208527	4403.75	6309.33	0.381716	0.0025431	2146.75	5529.49	0.319414	0.00154642	1945.75	5944.25	1.24383	0.735769	227	162.125	1.79924	0.238744	150.5	97.8902	1.44308	0.43296	118.75	88.4496	1.31594	0.14596	2764	2034.55	0.690873	0.0409479	1624.5	2281.12	0.583752	0.0130434	1140.75	1936.71	1.37215	0.0151097	101.5	71.5735	1.31737	0.082155	93	67.4524	1.35349	0.106759	88.5	64.2547
A023984_01	0.0212	0.74051	0.0611139	1087.5	1541.45	0.324287	0.00964614	393.5	1295.63	0.403368	0.00848106	574.25	1513.59	0.914917	0.877994	39.5	26.4603	2.07634	0.172497	34	14.5267	2.40529	0.186638	33.3333	15.0745	1.11972	0.226662	427.25	375.044	0.695776	0.0963374	240.75	343.889	0.630369	0.0147733	226.75	335.108	1.47503	0.321141	19.25	12.6925	1.18679	0.687373	18.75	15.6552	2.0249	0.047993	29.25	15.1578
A019895_01	0.0011	0.795851	0.251061	30655	39213.4	0.366936	0.00049784	15306	42131.3	0.368674	0.00332707	14466.8	39451	1.10161	0.712527	7304.75	6885.24	1.18751	0.187776	4903.25	4163.55	0.973405	0.874597	4261.5	4517.46	0.905583	0.264182	18078.2	19356.7	1.21897	0.0399326	21843	17676.3	0.978762	0.817262	19298.5	19129.1	0.944796	0.6185	2705	2901.52	1.13084	0.53178	3572	3099.52	1.1661	0.49244	3180.75	2833.84
A003702_01	0.0439	1.17499	0.392233	965.5	812.358	0.767431	0.175682	690.75	857.358	0.83585	0.336212	785	933.642	0.803079	0.25041	295	376.661	0.597637	0.0618923	149.75	262.35	0.573907	0.0641888	116	200.495	0.744462	0.178943	781.25	1001.4	0.578075	0.0867846	616.75	1033.02	0.429445	0.0409883	409	834.04	0.675606	0.165045	209.75	315.978	0.329259	0.00543227	102.75	322.183	0.407277	0.054924	120.75	309.61
A004622_01	0.00415	0.654583	0.0475432	1170.25	1730.63	0.727149	0.0389002	1705	2288.55	0.549277	0.0120703	1494	2539.24	1.49485	0.479256	82.5	45.9687	1.09515	0.872644	33.75	28.4849	0.806333	0.551436	30.25	38.1869	0.946824	0.263917	673.5	709.351	1.12897	0.699217	865	733.191	1.77899	0.0587796	895.5	498.561	0.753566	0.372987	30.5	37.4548	0.252845	0.299894	22.5	61.7171	1.28019	0.325078	35.3333	29.1455
A001527_01	2.44e-06	0.727815	0.094097	1261.75	1740.34	0.601538	0.0245016	1149.5	1946.23	0.492529	0.0343042	1055.75	2026.56	1.29832	0.33644	537.75	395.385	1.48203	0.0579502	437.5	296.616	1.47849	0.0602935	357.5	250.176	1.95383	0.0108455	827.25	410.684	1.61482	0.00676741	707	430.919	1.69917	0.012293	789	447.755	2.47103	0.0270346	238.5	100.203	1.52341	0.207226	179.25	110.152	1.89271	0.036571	205.5	108.997
A001863_01	0.0346	0.227081	0.000365967	497	2274.69	0.0380897	0.000661138	65.5	1858.36	0.0357868	8.08837e-05	88.25	2619.67	1.83418	0.0278526	234.5	132.595	1.93051	0.022936	145.5	82.3895	4.5213	0.0191917	322	67.4316	0.85594	0.588553	459.75	587.037	0.105796	0.00612621	53	568.284	0.144684	0.00631953	50.5	427.439	1.5069	0.0535675	151	103.5	1.87489	0.255039	190	94.5152	1.38814	0.480267	103.75	75.5641
At30004215	2.44e-06	0.384594	0.00861399	632.75	1733.23	0.312311	0.00265947	583.25	1870.87	0.42259	0.0175556	851.25	2078.05	0.704554	0.0336123	857.75	1185.12	1.15175	0.25632	991.25	857.073	1.3468	0.146535	1006	738.447	0.879253	0.272163	153.75	170.32	1.05534	0.539789	173.5	168.978	1.4557	0.0380823	221.25	147.56	1.21085	0.151703	247.75	205.193	1.78708	0.00963839	425.25	233.112	2.07232	0.0113994	409.75	193.096
A021709_01	0.000141	0.543987	0.0129872	3889.75	6911.06	0.505556	0.048527	3152	6405.18	0.443907	0.0147719	3117.5	7101.38	0.728956	0.0606079	4055.25	5622.91	0.793411	0.138548	3120.5	3918.14	0.621431	0.12632	2249.25	3538.83	0.791301	0.0473108	921.5	1159.43	1.10483	0.148905	1293.25	1199.5	1.14815	0.191571	1391.75	1271.43	0.990814	0.911456	415.5	400.965	1.49071	0.0201539	567.75	382.914	1.40115	0.0166232	541	384.785
A004102_01	0.0302	0.376437	0.00127517	357.75	946.293	0.231954	0.0205708	186.5	874.198	0.287468	0.0245517	257	984.682	0.73756	0.283634	29	43.4535	1.4638	0.337389	20.25	11.3875	1.60199	0.381166	28.25	15.5763	0.627868	0.0537044	103.5	157.741	0.600552	0.0617031	81.75	140.856	0.39053	0.030043	52.75	136.399	0.827798	0.747559	11	13.537	1.58745	0.169016	16	10	1.58017	0.324629	22	15.6082
A002542_01	0.00332	0.691466	0.102771	2318	3577.43	0.266091	0.00257491	945.75	3564.53	0.202635	0.00442385	766	3709.86	0.973	0.767508	403.75	397.397	1.21253	0.0958129	317	263.866	1.95005	0.0160436	396.75	198.96	1.16908	0.132786	1152.5	960.158	0.934729	0.609031	906.5	947.322	0.586833	0.00619188	571	1007.93	1.01023	0.955721	202.25	198.413	0.799531	0.415745	180.25	221.244	1.01322	0.908405	179	177.92
A200800_01	0.00293	0.571743	0.140146	688.25	1155.03	0.502697	0.0129581	652.75	1307.62	0.528139	0.0412139	762	1438.76	0.970475	0.87535	346.75	350.994	1.00914	0.904734	273.25	264.523	1.26827	0.207146	287.5	226.847	1.16338	0.0555087	648.75	541.454	0.845957	0.204147	425.25	483.167	0.927302	0.659062	473.5	518.015	1.29486	0.00407162	270.75	208.883	1.2226	0.0455288	306	247.6	1.45985	0.0096832	309.75	203.3
A000860_01	0.0217	0.901365	0.740193	252.25	300.84	0.436495	0.18348	106.25	217.895	0.350092	0.11217	110.25	266.122	1.15447	0.545504	73.5	54.2532	0.826681	0.0756688	28.5	34.1479	1.83272	0.0841074	43	23.7571	3.1528	0.00523803	679	202.293	1.15854	0.372044	215.25	182.293	0.837942	0.145691	164.75	210.97	1.35189	0.0833363	63	48.7672	1.19795	0.342598	68	50.2615	1.28311	0.302227	52	46.0219
A200825_01	0.0365	0.898425	0.288926	8785.25	9953.54	0.293679	0.00581918	2887	10327.6	0.417721	0.0249957	3552.5	9619.82	0.987269	0.979115	3978.75	4621.63	0.843897	0.481292	2253.75	3232.24	1.30981	0.432639	3145.25	2960.38	0.525706	0.00135642	6207.25	11553.5	0.177814	2.24245e-06	2060.75	11619.7	0.133258	0.000228229	1414.5	10832.8	1.18342	0.0795329	9987.75	8544.35	0.900327	0.581674	9873.25	10189.8	0.865603	0.520739	9005.25	10249.1
At30004688	0.0342	3.06033	0.0281951	571.75	169.321	0.602597	0.265376	103.25	160.814	0.42489	0.0250912	67	156.264	0.921739	0.699183	4739	5107.98	0.879343	0.539602	3213	3823.82	0.835051	0.367993	3008.75	3620.98	1.15613	0.352604	304.75	272.771	0.0750903	0.00265435	18.75	314.168	0.0963307	0.00681962	23.75	234.586	1.36488	0.01628	2031.25	1485.83	0.924088	0.84288	1702.75	1622.5	0.764831	0.648612	1414.5	1489.88
A002794_01	0.0245	0.777608	0.256901	1642.5	2093.37	0.447304	0.016865	809.5	1874.55	0.369158	0.00470931	757.5	2123.61	1.22732	0.555752	115.75	80.3495	1.62413	0.0491857	77.25	50.0338	1.38452	0.187813	73.75	56.4881	1.28521	0.101953	1136.5	866.864	0.962251	0.529569	946.75	983.924	0.540059	0.00030442	514.25	950.857	1.06955	0.913692	56	63.7182	0.741084	0.145553	32	44.4117	1.24686	0.610713	46.25	41.0247
A003924_01	0.0416	0.445922	0.00745652	1565.5	3458.36	0.425424	0.00332558	1420.5	3411.65	0.465697	0.0220274	1394.75	2955.77	0.855934	0.334543	1546.75	1720.07	1.43262	0.0188021	2052	1425.36	2.10358	0.00010857	2702.75	1289.41	0.553399	0.0119429	965.75	1756.83	0.538067	0.00280189	989.5	1888.55	0.652617	0.0224685	1229	2023.42	1.09658	0.215087	316.75	293.676	1.39553	0.0484014	497.25	352.802	2.62225	0.0547536	884.5	342.364
A200832_01	0.0177	0.434556	0.0103479	617.5	1428.79	0.269508	0.0641786	633.25	1504.56	0.165237	0.0539558	657.75	1504.07	1.1228	0.224137	191.75	164.184	1.31658	0.044305	538.25	383.974	1.97219	0.0285498	313	154.622	0.624851	0.157757	77.75	107.632	0.785029	0.530686	316.75	280.324	0.928605	0.807445	419.5	303.494	1.37945	0.268828	52.25	37.0527	0.946372	0.86578	38.5	39.1233	1.16102	0.645823	66.5	45.3845
A002267_01	0.0302	0.706333	0.012277	432.5	606.68	0.406434	0.00716051	203	506.196	0.328815	0.00272415	185	556.418	0.838024	0.593273	878	1035.42	1.10152	0.559007	735.25	684.368	0.93655	0.721004	515.25	571.478	0.838204	0.0363404	149.75	176.47	0.651148	0.0060592	95.25	144.927	0.584901	0.00656485	93.75	157.511	0.754355	0.143232	236.5	294.143	1.92669	0.00332004	621.5	334.919	2.98174	0.00403138	743	246.253
A001620_01	0.00267	0.765809	0.0294434	3486.5	4473.22	0.423188	0.00622074	2164.5	5218.13	0.378583	0.00189296	1994	5389.11	1.48892	0.514832	220	114.282	0.968459	0.907636	81.75	83.5475	1.26448	0.597213	90	72.8287	1.02629	0.710745	2082.25	2065.31	0.752269	0.0552847	1450.5	1989.32	0.937296	0.724939	1928.5	2187	1.51057	0.00280361	78.75	52.4599	1.33542	0.00591073	88.5	67.0906	2.68683	0.00626203	98.75	38.6057
A004877_01	0.0287	0.647771	0.180889	4826.75	8247.91	0.128825	0.0010867	786.75	6236.02	0.0896543	0.000512921	638.5	7597.33	1.19727	0.580545	556	476.062	1.75764	0.151516	543.5	340.694	1.97983	0.1243	498	279.737	1.89518	0.000260262	9427.5	4997.85	0.623291	0.0428627	2789.5	4548.23	0.235679	0.00594111	1045.5	4629.25	2.32159	0.00728112	762.75	325.496	2.07156	0.0902303	760	346.58	1.78972	0.148384	468.75	279.967
A000001_01	0.000566	0.668009	0.0354358	1518.25	2203.17	0.284686	0.0015965	844.25	2858.39	0.364495	0.0181541	1239.75	2875.52	0.932399	0.696426	7085.25	8110.8	1.24253	0.282297	6089.75	5320.55	1.37111	0.00202946	7139	5224.18	1.49794	0.00369617	1733.5	1164.62	0.750774	0.0151349	759.25	1003.69	0.922715	0.30334	798.25	845.333	1.37339	0.0240484	2144.25	1524.74	2.09018	0.00180923	4352.5	2048.77	1.75392	0.123209	2702.5	1235.07
A023992_01	0.000251	0.669207	0.175912	905.25	1325.06	0.495143	0.00148253	768.25	1506.02	0.547162	0.0595413	893	1551.52	0.780393	0.387534	243	288.243	0.831653	0.395314	179	192.372	0.806324	0.173362	136.25	165.584	1.3486	0.121693	400.25	290.449	1.24205	0.289312	364.5	282.659	1.1566	0.502458	326	263.888	0.826619	0.232109	94.25	108.062	1.70901	0.000247202	185.75	108.466	1.70492	0.0748079	133.5	82.2816
A019770_01	0.000558	0.602713	0.00779356	1435.25	2360.68	0.573523	0.0258299	2035.75	3080.04	0.660738	0.17106	2929.25	3069.28	1.2399	0.258337	517	358.973	0.982007	0.759208	374.5	400.912	0.802981	0.232225	211	199.488	1.10218	0.179346	224	196.641	1.22519	0.341783	839	692.94	1.45478	0.23462	1211.25	817.448	0.956098	0.496717	144.25	152.078	0.482773	0.0102016	70.75	140.713	0.511721	0.0229347	63.5	112.213
A000820_01	0.0111	0.877018	0.624906	1806.25	2070.51	0.451353	0.0131345	979.5	2208.26	0.375033	0.0131992	971.75	2591.3	1.4111	0.418712	290.25	191.595	1.5531	0.250634	228	145.259	1.03106	0.841883	133.5	134.972	1.36894	0.128694	1266	886.133	1.13754	0.580135	1084.75	972.278	0.781254	0.200645	731.25	1004.84	1.0934	0.708818	232.75	198.661	1.51222	0.257479	360.5	223.524	0.816244	0.53313	142.25	188.389
A004473_01	0.0203	0.566269	0.0124724	2391	4116.47	0.382196	0.00688572	1381.25	3697.6	0.307707	0.00370432	1304	4237.51	1.81824	0.058948	229.25	129.72	1.39982	0.096983	106.5	78.9434	1.90296	0.0467583	135.5	73.6364	1.09625	0.468391	702.5	652.718	0.665486	0.0909583	396	615.444	0.4688	0.00939292	259.5	545.224	1.31774	0.165111	128.75	102.225	0.801941	0.427332	89.25	104.274	0.558817	0.0294257	65	116.952
A004339_01	0.00869	0.741722	0.0341412	4220	5669.2	0.39371	0.00243021	2328.75	5913.87	0.503692	0.0016391	3033	5942.46	2.00185	0.0326439	1687.25	957.831	1.40719	0.119524	1066	812.834	1.54178	0.0829413	1186.5	815.73	1.08989	0.172965	4682.75	4285.9	0.747484	0.0626376	2382	3188.25	0.68964	0.037574	2257.25	3222.62	1.08617	0.150115	2100	1932.53	0.589239	0.0160772	1167	1941.95	0.4536	0.0409514	830.25	1750.47
A003670_01	0.015	0.534285	0.0183842	506.25	916.068	0.436745	0.00369458	378.5	880.394	0.317524	0.00129421	304.5	967.355	0.917103	0.797581	142.25	164.691	0.542105	0.0634499	57	117.077	0.402909	0.0117724	39.75	108.017	1.83159	0.0183066	386	214.45	0.787884	0.198268	177	229.463	0.493798	0.0441623	111.25	236.249	1.71953	0.0245693	1005.25	604.104	0.481275	0.0742345	333	749.197	0.120302	0.00123518	68.5	649.47
At30005704	0.0161	0.592441	0.079568	8292	13699.6	0.396498	0.0166349	5955	14900.3	0.417983	0.0199099	6585.25	15532.7	1.01897	0.931549	6559.75	6152.47	1.42111	0.0384692	7019	4868.01	1.79531	0.0212901	8484.5	4774.49	1.4127	0.0295321	14483.5	10214.5	0.609551	0.00175376	5664	9224.86	0.646731	0.0174182	5177.5	8179.48	0.9902	0.955473	4598.25	4458.61	1.16278	0.519756	5773.75	4693.99	0.964917	0.901027	4263.5	3849.02
A001969_01	0.00214	0.487567	0.000794116	2292.25	4731.4	0.474368	0.0280535	1932.25	4221.36	0.770199	0.20572	3711	4970.91	1.17403	0.769007	131.5	96.5527	1.18367	0.531777	82.25	66.9647	1.48457	0.33941	90	60.2849	0.81516	0.171227	1327	1597.49	1.0825	0.574755	1483.5	1378.91	1.44766	0.114147	1946.25	1239.34	0.966054	0.873979	41.75	37.6483	1.0586	0.816731	44	42.1149	3.12815	0.0250767	68.25	24.1857
At30006180	1.28e-08	0.410495	0.00346888	271.75	665.524	0.334603	0.00176163	237.5	735.879	0.336186	0.000855355	265.5	784.212	1.33516	0.716389	33	19.8912	0.879241	0.445339	18	19.7006	1.12516	0.834161	19	19.1161	1.1176	0.303405	60.25	54.4871	1.36019	0.0737307	98.75	71.1732	1.37991	0.152222	104.5	76.3401	0.771823	0.522509	13.6667	20.5376	1.03504	0.914346	15.3333	15.6932	1.12288	0.0431137	14	12.4832
A200996_01	0.0329	0.681846	0.0487853	14382	21049.3	0.451576	0.00483659	9347.5	20591.9	0.32221	0.00130188	5834.25	17971.8	0.949066	0.585161	7784.75	8122.69	0.94865	0.66355	5697	6076.72	0.923665	0.558379	5446	5984.6	1.23491	0.118262	16472.8	13262	0.659381	0.0279934	9204	13644	0.549038	0.0423839	7437.75	14020.7	0.953488	0.64115	3208	3517.14	1.05468	0.714739	3891.25	3568.54	0.924959	0.714324	3104.5	3227.95
At30006189	0.0399	0.866879	0.445247	863	1019.48	0.605734	0.0549811	459.5	828.702	0.475368	0.0174522	407.25	899.578	1.08898	0.616698	424.75	407.45	1.06524	0.715468	277.5	304.549	1.05014	0.651509	285.75	294.208	1.03763	0.455535	337.75	326.516	0.909713	0.707429	403	488.183	0.937219	0.74832	366	416.424	0.694639	0.0682654	76.5	109.488	0.971125	0.889817	109.5	109.254	1.00701	0.973638	95.5	96.1657
At30006220	7.48e-05	0.464528	0.0163075	4948.5	10390.1	0.726171	0.0474713	6876.25	9393.7	0.431402	0.00919223	4423.5	10418.8	0.638601	0.284456	15198.2	22928.3	1.2042	0.374561	18037.5	14907.7	1.03594	0.868896	16659.2	17059.3	0.937296	0.565596	4220.5	4655.91	1.26749	0.0521244	5112.5	3951.34	1.54871	0.031711	7171.5	4690.73	0.687076	0.100519	3383.75	5001.35	1.24316	0.154496	6766.5	6000.48	1.71339	0.182635	8458.25	5338.63
A000120_01	0.03	0.998501	0.995359	5885.5	5532.01	0.744463	0.168094	5763.75	7130.97	0.315497	0.0100529	3013.75	8323.65	1.28936	0.679793	260.5	139.829	1.50044	0.394094	121.25	91.2969	1.64793	0.192902	118.5	85.5419	1.91539	0.0106125	5532.75	2969.44	1.65906	0.00227593	4550.25	2687.97	0.672783	0.101929	1713	2547.16	1.38318	0.153913	71.25	55.6054	1.44368	0.0485702	112	76.746	1.52674	0.203388	109.5	84.2927
A003677_01	0.000566	0.619381	0.0140805	501.25	783.554	0.528575	0.019094	381	752.999	0.480977	0.0132572	407.5	870.954	0.889379	0.63938	40	47.3182	1.61323	0.0781865	36.75	24.6709	0.924651	0.83245	28	29.6612	1.43383	0.306391	166.5	124.652	1.68343	0.0979533	177	109.404	1.35161	0.446085	138.5	119.068	0.541791	0.42829	14.75	27.2465	1.7798	0.141287	27.25	16.3617	0.923243	0.909012	21.6667	29.4622
At30006356	0.00767	0.990375	0.911487	58314.5	59333.5	0.657082	0.0373138	36934	54867.3	0.367892	0.0014828	22707.5	61477.4	1.17807	0.224421	28071.2	25192	1.08423	0.608376	17220.2	16563.7	1.3568	0.103983	23308	17910.6	1.64581	0.000275295	46221.8	27989.2	1.96648	0.0266555	48982.8	24774.2	0.754243	0.270455	19081	21288.6	0.927396	0.463156	13455.5	14092.2	1.59448	0.0734757	21853.2	13739.7	1.0812	0.795915	15529.5	14452.3
A201018_01	0.0078	0.917195	0.295646	5143	5603.66	0.556669	0.00239223	2780.5	4935.93	0.496035	0.00165499	2774.75	5594.76	0.860272	0.474124	1775.75	2152.29	0.828267	0.188152	1130.25	1424.55	0.684924	0.0783243	947	1447	1.0093	0.942465	2743.25	2588.34	1.01778	0.847908	2456.75	2424.55	0.840981	0.072623	2058.5	2524.72	0.92524	0.412833	914	1005.54	0.938049	0.642001	928	996.662	0.69933	0.0137192	600.75	843.277
A022109_01	0.0307	0.902132	0.745394	4358.5	5066.05	0.495114	0.0251348	2519	5122.47	0.472749	0.0619696	2140.75	4578.91	0.906473	0.726942	2970.25	3083.16	1.73229	0.0079349	3676.25	2139.73	2.19199	0.0520139	4804.25	2089.97	1.14547	0.323572	2390	1963.58	0.943259	0.0693877	1932.75	2066.54	0.984501	0.890214	1862	1924.67	1.40004	0.10556	1078.75	733.542	1.57082	0.138524	1302.5	782.403	2.00527	0.0155485	1460	725.399
A004270_01	0.00794	0.845471	0.450438	1179.5	1453.15	0.505389	0.000640761	672.5	1329.16	0.595085	0.0749856	807	1505.28	0.959355	0.564735	309.75	315.687	0.705563	0.0729212	136.75	204.373	0.617977	0.00749046	95.75	156.944	0.60826	0.0192528	1115.25	1917.33	0.178765	0.000147997	350.5	1981.26	0.220247	0.000573354	360.5	1730.79	0.662078	0.0350179	103.25	159.013	0.31973	0.00954911	48.75	155.429	0.529798	0.168322	62.25	143.247
A004272_01	0.000109	0.545165	0.00600109	1508.5	2776.4	0.383078	0.00206561	1105.25	2939.99	0.472804	0.00342437	1598	3349.67	1.16711	0.385077	1120.25	922.359	0.820347	0.237273	547.5	672.55	1.04718	0.820631	637.5	612.715	1.43485	0.000680309	1357	946.44	0.681509	0.0354899	647	954.548	1.09034	0.252398	1082.5	1035.53	1.00041	0.991608	575.25	579.388	0.836664	0.362316	575.25	725.617	0.722648	0.273465	419	600.024
A001744_01	0.0343	0.957892	0.755761	934	988.091	0.588012	0.00249413	643.25	1095.04	0.420519	0.000719023	537.5	1257.74	1.07257	0.171001	192.25	174.827	0.924507	0.332367	106.5	115.371	0.886231	0.286819	87.25	96.4802	1.00764	0.724425	391	384.967	0.866562	0.22223	332.25	377.267	0.877992	0.460904	315.75	387.747	1.18412	0.168217	86.25	74.8864	0.725177	0.14393	75.5	106.194	0.881198	0.636408	67.25	66.6711
A004262_01	0.00263	0.716539	0.223052	1238.75	1776.47	0.372193	0.0227617	628.25	1737.94	0.276907	0.0177651	504.5	1823.3	1.08886	0.623693	421.75	380.199	1.404	0.0333779	374.75	277.284	1.23054	0.633558	199.5	184.11	1.68045	3.33349e-05	679	407.281	1.00299	0.986742	644	644.723	0.781708	0.1148	605.25	741.804	1.52887	0.13289	153	113.316	3.16848	0.00884288	384.25	122.754	1.43878	0.286917	183.5	134.617
A019966_01	0.00101	1.01288	0.944231	4968.5	5036.53	0.941993	0.799308	4114.75	4526.12	0.403938	0.00790033	2051.5	4999.61	1.71147	0.129937	1157	654.408	1.54034	0.0390981	684.5	443.023	1.41971	0.253348	551.5	396.395	1.8842	0.00202874	2771.75	1473.91	2.2042	0.00252112	2715.25	1210.32	1.67098	0.0387691	2481.5	1445.88	2.10245	0.0316724	1019.5	507.381	4.54595	0.00137054	2920.5	598.232	3.59041	0.00384802	1872.25	529.533
At30006706	0.00679	0.930492	0.440878	28733.2	30775.3	0.668455	0.0531121	19617.5	29398.4	0.467075	0.00505402	14367.2	30827.2	1.29357	0.296338	4493.75	3366.41	1.3545	0.0372033	3249	2423.12	1.45954	0.0244941	3401	2347.41	1.47322	0.00322816	20634.5	14136.4	1.33329	0.0557371	18734.8	14021.5	0.772719	0.0983966	12161.5	16157.8	1.45412	0.0156453	3488.75	2423.21	2.49846	0.00729987	6431	2413.78	1.6231	0.0417552	3755.75	2335.12
A001782_01	0.0012	0.666408	0.00615254	1634.25	2471.32	0.434484	0.00383349	1003	2379.61	0.359434	0.0124235	910	2453.57	1.155	0.819023	116.75	107.218	2.39265	0.158236	136	73.6255	1.34226	0.602812	69.5	64.849	1.07463	0.589438	917.5	816.177	0.801538	0.420609	668.25	722.935	0.933562	0.506839	717.75	722.966	1.11813	0.617818	32	27.4692	2.45611	0.0442051	80.25	37.2619	3.0344	0.0881256	50.5	17.4647
A005572_01	0.00113	0.608948	0.00837839	327.5	566.847	0.28423	0.00673653	140	515.304	0.254854	0.0102724	133.75	576.71	0.998285	0.991519	75	77.3367	0.914705	0.487515	43.5	48.4827	1.1451	0.404839	48.5	40.7423	0.987908	0.918372	177.25	170.236	0.679389	0.062911	122.25	169.953	0.99978	0.998489	167.25	161.117	0.729747	0.141187	39.25	51.5215	0.830508	0.23189	42.75	47.7585	1.37086	0.446008	40	35.6049
A005838_01	1.44e-05	0.769818	0.234751	414.75	543.661	0.519516	0.0180103	222.5	428.246	0.453388	0.0136382	240.25	563.804	0.862321	0.20284	939.75	1070.64	1.64899	0.0204893	1250.75	735.029	1.63805	0.0461671	1124.25	674.093	1.38144	0.0491573	129.25	92.5209	1.7427	0.0143716	144.5	81.4807	1.78364	0.0125529	128.75	74.9857	1.09881	0.224867	171	156.729	2.25884	0.00066011	431.25	192.559	5.5044	0.00131611	918.25	171.848
A003484_01	0.0465	4.12148	0.0763706	4545.75	1190.58	0.224726	0.0310691	204	1229.96	0.298761	0.120201	286.25	1383.74	1.84231	0.16744	132.5	60.6662	0.772621	0.643848	17.75	33.0013	0.43821	0.0305534	18	40.3537	0.789838	0.164683	13738	18701.5	0.0592508	7.16498e-05	1107.5	17805.7	0.0238906	8.76501e-05	415.25	17663.2	0.735626	0.100943	1127.25	1501.85	0.135434	0.00441958	236.5	1607.49	0.0688899	8.6168e-06	103.25	1476.24
A001697_01	0.0229	0.678608	0.0150442	8153.5	12156.7	0.338809	0.000544036	4147.25	12075.4	0.244021	0.00211464	2819.25	11517.5	1.27936	0.229435	3145.5	2476.11	1.28974	0.228112	2244	1749.7	1.35184	0.188189	1949.5	1448.35	1.71588	0.000822458	12925.8	7545.43	0.772073	0.11718	4518	6000.61	0.410416	0.00656955	2442.25	6318.05	1.17557	0.412446	4950.75	4088.14	0.716613	0.222581	3316	4298.04	0.437551	0.0106034	1976.5	4449.94
A023997_01	0.0233	0.942251	0.702495	5169.25	5778.09	0.46704	0.0289945	2732	5824.48	0.518651	0.0159693	2889	5802.76	1.48035	0.599336	153.75	67.1912	0.756637	0.376205	36	46.4487	0.837424	0.656964	38	41.1904	0.573877	0.00925949	4590	7725.53	0.291125	0.00621874	1957.5	6547.2	0.212697	0.0015006	1453.75	6609.78	0.849679	0.190485	105.25	123.508	0.325544	0.0181602	46	143.587	0.480368	0.0105941	43.75	97.2521
At30007179	0.00159	0.704061	0.111961	3629.5	5182.16	0.599805	0.0174878	3487.25	5931.63	0.353797	0.0361283	1286.67	3945.44	1.43622	0.634008	151.25	101.346	1.42488	0.57404	103.667	85.9856	0.98185	0.975076	62.5	73.5468	1.52659	0.0581524	3672	2595.05	1.37027	0.0460466	5570	3966.66	0.802785	0.193018	3357.5	4171.28	2.73031	0.00289886	423.25	159.635	3.51681	0.00873154	733.5	183.912	2.47931	0.0192018	465.25	189.679
A023695_01	0.003	0.554414	0.0296591	87.5	159.053	0.322468	0.0108303	47.25	145.442	0.336013	0.00795817	51.75	152.971	1.01192	0.869354	47.75	45.1777	1.87845	0.0379283	52	26.5657	1.10322	0.801693	24.75	20.1889	1.09228	0.535638	105	90.0971	0.739255	0.0476129	62.25	89.2585	0.565623	0.00487635	46.5	86.5173	1.09152	0.732437	36.5	33.0712	2.60651	0.134226	60	22.2127	1.8074	0.266864	44.5	25.635
A023203_01	0.00263	0.45698	0.090573	659	1588.9	0.531079	0.0583236	679.5	1482.98	0.405074	0.0208829	548.25	1469.71	1.48253	0.463841	35.5	18.1037	1.3448	0.111456	24.5	18.299	1.87669	0.0156422	29.5	16.4691	0.897846	0.150556	58.5	66.474	0.985873	0.943109	60.75	66.1202	1.03154	0.888806	74	67.7552	0.0480832	0.170418	5.33333	143.664	0.745336	no replicates	24	32.2002	0.427712	no replicates	6	14.0281
A004854_01	0.0142	0.595917	0.00198539	1775	2995.18	0.264056	0.00163848	770.5	2891.09	0.201306	0.000208298	630.25	3153.19	0.739834	0.0135797	291	395.933	0.875047	0.196663	224.25	263.159	0.620257	0.0251115	149.25	240.413	0.897894	0.122092	958.75	1080.12	0.517697	2.42257e-05	502.5	963.432	0.446582	0.000724481	435.75	1029.6	0.86675	0.190811	156.25	179.201	1.13791	0.181319	194.25	167.769	0.961062	0.523369	150.75	158.313
At30007417	0.0297	0.441658	0.0121016	86.25	215.032	0.284506	0.00643704	41.25	150.784	0.286553	0.0246635	39.5	135.522	0.931369	0.582598	27.3333	27.2379	0.438561	0.568451	13.75	19.4958	1.41248	0.256131	20.6667	15.6164	0.66096	0.110152	61.75	86.5092	0.677423	0.291422	67.25	101.328	0.459617	0.0303094	46.25	94.2525	0.950956	0.879931	18.5	15.5195	0.337542	0.603725	16	14.9011	1.12338	0.807938	19.6667	18.1455
A201119_01	0.0101	0.625235	0.0720134	929.25	1460.86	0.384417	0.000849451	588.75	1531.06	0.388337	0.0299931	544.5	1423.31	0.932123	0.889901	107.5	89.7455	0.895382	0.702971	68	67.6196	1.20588	0.394217	71.25	58.7415	1.08907	0.466452	401.25	348.756	0.72926	0.295732	261.75	311.932	0.690372	0.065121	283.75	364.698	0.776773	0.128136	22.25	30.1206	1.28591	0.316665	39.25	31.867	2.49128	0.062793	51.5	20.8765
A201121_01	0.00154	0.701724	0.133642	637	953.239	0.248957	0.000456072	227.75	916.407	0.251493	0.00124886	213	901.503	0.988758	0.938326	422.5	445.259	0.837008	0.373114	253	315.177	1.15678	0.495072	317.75	287.777	1.18144	0.199211	210.25	186.51	0.845385	0.273404	151	188.962	0.778594	0.403118	150.25	218.243	0.868387	0.121927	155.75	184.781	0.407893	0.00333414	88.25	221.311	0.521546	0.0416273	101.5	186.808
A008390_01	0.0263	0.809597	0.292306	4360.25	5215.33	0.434163	0.0109674	2157	4835.09	0.435213	0.00831664	2356.5	5422.81	0.942454	0.373882	1730.5	1824.26	1.28509	0.0112918	1633.5	1282.75	1.33107	0.166827	1519.25	1146.14	0.894653	0.159143	1389	1581.31	0.864596	0.0567217	1600	1849.5	0.736559	0.175212	1164.25	1565.95	1.06192	0.667233	620.75	611.406	1.05017	0.472141	763.5	719.889	0.754664	0.129561	453.5	576.241
A006064_01	0.0356	0.726441	0.110095	222.75	311.406	0.591029	0.0257482	334.5	483.007	0.502154	0.00510835	155.25	309.098	1.34099	0.0311917	25.3333	18.4949	1.17363	0.78124	16.6667	15.1497	1.01094	0.972808	15.5	15.0992	0.957882	0.691661	81.25	85.4073	1.04948	0.730805	81	78.3542	0.630877	0.0363735	51.25	82.2425	0.418906	0.71145	14	26.3697	0.633173	0.604909	11.5	21.4626	0.886951	0.87229	14.5	18.2201
A007139_01	0.00549	1.32519	0.300043	1320.25	1042.58	0.351282	0.0564672	325	965.514	0.0970546	0.00429047	86	947.716	1.5556	0.470047	33.75	15.8152	1.65754	0.145141	17.3333	10	0.86721	0.867208	14.5	18.5629	3.1592	0.000933234	1340.5	426.536	3.1167	0.00724958	1336.5	380.946	0.879255	0.745849	423	377.675	1.80841	0.203442	23	12.0185	3.42138	0.140913	44.6667	10	0.983929	0.936034	16.25	17.0862
A008602_01	0.0164	1.03276	0.684414	63684	62440	0.672355	0.114023	48341.2	69057.1	0.296671	0.023814	21657.5	65113.1	1.0595	0.780679	59653.8	58542.2	1.25394	0.434412	57473.8	48240	0.894466	0.319465	48978.8	56272.3	1.50842	0.00297841	61006.5	40260.9	1.9653	0.00396272	60580.8	30720.5	0.756835	0.116252	31837	39085.6	1.50399	0.0382899	37135.5	24388	2.10293	0.0418057	49472.5	26383.5	1.72695	0.17173	35368.5	21642.7
A021614_01	0.000622	0.79501	0.0570954	4681.5	5707.28	0.284381	0.00698679	1325.25	4620.67	0.278583	0.00141247	1473.75	5417.02	1.97697	0.51576	167.75	62.0358	1.35988	0.52124	45.25	37.1481	0.833879	0.652585	28.5	33.1186	1.24435	0.0134085	2171.5	1716.4	1.17964	0.043309	1807.25	1518.6	1.10252	0.536561	2084	1865.38	1.28264	0.364012	44.75	35.8657	2.43249	0.0234385	76.25	31.5833	2.92962	0.0111212	71	24.6914
A006271_01	0.0305	0.769703	0.199682	3074.25	4079.18	0.47928	0.00300535	1795.25	3835.47	0.645699	0.0775036	2434.25	4160.21	1.24411	0.662508	106	63.1594	1.24028	0.282306	54.25	43.4836	2.54475	0.14955	89.25	37.9636	0.523891	0.0142967	509	911.004	0.381116	0.000867465	371.5	969.791	0.335491	0.0182305	311	887.336	1.12698	0.758555	21	18.0653	1.32208	0.329171	19.25	15.2809	1.915	0.0640412	30.5	15.3352
A007739_01	0.0153	0.8616	0.203641	2903.5	3335.79	0.586177	0.0219456	1871.25	3106.3	0.479583	0.00154016	1752.25	3611.05	1.12063	0.262955	3527.25	3233.04	0.815459	0.0212839	1686.5	2109.4	0.837799	0.194821	1677.5	2021.29	0.998095	0.989631	2081.25	2214.83	0.982096	0.760042	1791.25	1848.66	0.767633	0.0105292	1250.25	1648.16	1.19046	0.0723063	2402.5	2042.06	1.74295	0.030084	3957.75	2083.32	1.12588	0.212775	2001.25	1754.73
A008589_01	0.037	0.842933	0.0531131	1413.25	1668.88	0.379435	0.00772707	652.5	1594.95	0.325997	0.0122167	639.25	1728.22	0.695351	0.155721	550.75	831.569	0.61606	0.0998104	330.75	494.09	0.660569	0.128946	336.5	485.426	2.04233	3.78957e-05	1876	925.211	0.58848	0.00283773	740.75	1246.13	0.651452	0.00348272	761.25	1169.19	1.00761	0.961769	631.5	585.466	0.626078	0.169944	442	638.353	0.522941	0.101459	318	551.273
A007419_01	0.0198	0.74999	0.00938405	34409.5	46012.9	0.271412	0.00937942	12607.2	45203.6	0.168325	0.00236573	8313	46651.1	1.36702	0.57148	2274.5	1403.62	1.59042	0.142239	1405.75	875.953	2.23838	0.0432596	1860.75	859.906	1.25673	0.0870321	17395	14093.9	0.752015	0.234189	9637.5	11634.9	0.464955	0.00448413	5618	12750.3	1.32715	0.0495333	574.75	439.963	1.66515	0.0399442	904.75	527.368	1.94523	0.0167436	917.25	489.723
A007546_01	0.029	1.4073	0.290598	10280	8280.47	0.433178	0.0499326	3116.25	8401.29	0.482713	0.0969559	3500	8756.48	2.0503	0.204733	564.5	231.926	0.985038	0.915672	155.25	156.677	1.19243	0.556263	160.25	131.385	0.626407	0.0501577	9574.25	15556.3	0.196324	0.00145472	2626	13344.5	0.150989	0.000800257	2067	14529.2	0.966298	0.827015	857	853.212	0.336003	0.0211811	401	925.667	0.632036	0.0450219	567	862.318
A007224_01	0.00112	0.667152	0.0313013	538	841.798	0.349169	0.00581431	260.25	720.043	0.299452	0.0083464	235.25	787.699	0.82634	0.247642	472	575.04	1.08421	0.174892	389.75	363.024	0.893129	0.284242	261.25	290.692	1.16064	0.382951	344.5	281.087	0.929568	0.548437	263.5	272.451	0.734527	0.0345607	222.75	306.004	1.08482	0.769258	139.5	137.593	0.685535	0.30034	100.75	141.85	0.713368	0.182834	119.5	165.047
At30008870	0.0109	0.591311	0.185174	2544.75	3924.15	0.150543	0.000314193	849.25	5625.82	0.121306	0.000778548	671.25	5700.86	1.38855	0.73865	91.5	20.9274	1.21026	0.822367	32.25	23.3593	2.13919	0.173883	45	20.8189	1.56223	0.0557647	1855	1097.31	0.602719	0.0955468	895	1386.02	0.363795	0.00513158	390	982.136	1.26609	0.08124	27	21.0407	1.17007	0.828574	24.3333	16.455	1.39547	0.353092	25.25	16.7483
A007339_01	0.00446	0.62852	0.0335865	2129	3440.09	0.275676	0.00863379	962	3651.81	0.178315	0.00560627	659	3341.59	1.11778	0.544001	837.5	659.15	1.03452	0.841228	666	632.719	1.12929	0.567807	401	265.973	2.22708	0.0406554	189	103.406	0.781288	0.502865	525.5	497.287	0.748333	0.535398	425.75	374.469	1.03335	0.917732	80.5	88.7452	0.661578	0.24768	49.75	72.1545	0.647745	0.354911	56.25	75.6674
A006546_01	0.0282	1.08682	0.692713	146	124.605	0.366565	0.00302352	56	141.81	0.323522	0.00764043	58.75	181.754	1.40402	0.294239	130	115.466	0.524085	0.0276326	36.5	70.7326	0.4492	0.141869	29	64.4086	2.0563	0.00132248	68.5	34.3481	1.0077	0.983563	35.25	32.6905	1.01654	0.979656	28	35.0911	1.1475	0.650726	15	11.7784	0.416103	0.353258	15.3333	32.2078	0.194641	no replicates	7	35.9637
A007049_01	0.0151	0.555359	0.0437794	271	482.427	0.337796	0.0135327	130.25	375.43	0.531773	0.00697907	239.75	468.769	1.14922	0.341813	26.25	22.4141	1.63479	0.335	26.5	16.9637	0.716373	0.361463	11.3333	16.1139	1.12302	0.671425	297.75	264.55	0.67673	0.122212	185	279.322	0.733037	0.109624	177	255.791	0.721009	0.322513	24.5	34.0737	0.594636	0.0367545	18	30.6701	1.99886	0.00721851	40.75	21.5527
At30009245	0.0329	0.897169	0.50473	391	441.575	0.475794	0.0424392	200.75	397.829	0.382478	0.00878461	159.75	395.911	0.824396	0.686298	55.75	46.098	1.01617	0.951768	31.5	33.5636	0.695587	0.481074	23.25	26.6702	1.73553	0.0637605	353.5	174.488	0.850519	0.492074	205.5	215.61	0.714399	0.0549191	189.5	253.756	1.91173	0.19459	54	22.1078	1.0951	0.762631	18.25	16.1911	0.937914	0.788422	20.25	21.5121
A007976_01	9.83e-06	0.793838	0.0464136	294.75	372.29	0.726541	0.00855642	235.25	323.37	0.709394	0.0630368	271.5	371.562	1.12338	0.942946	24	16.3711	0.798187	0.50957	11	12.8233	2.01121	0.0200523	22.3333	11.1902	1.14586	0.0348568	185.25	161.064	1.50695	0.0306632	276	175.164	1.32943	0.0314291	254.5	186.482	1.6791	0.553266	23	13.2465	1.04731	0.850953	13.5	13.4223	0.209652	0.268732	8	22.23
A200045_01	0.00822	4.20952	0.000912654	1562.5	404.462	0.42231	0.0479542	139	453.435	0.331885	0.0271066	135.75	493.008	2.95795	0.032579	4582.5	1691.84	0.520685	0.140423	707.25	1542.74	0.603367	0.0307857	722.75	1260.3	0.431517	0.00701516	1033	2221.74	0.0985358	3.61438e-05	197.25	2065.15	0.0859381	5.74961e-05	125.25	1393.58	0.666687	0.0616312	4297	6152.16	0.122409	0.00183816	667.5	6402.37	0.0712889	0.000661118	502	7591.19
At30009545	0.00322	0.640605	0.0228644	720	1158.87	0.730121	0.0501264	736	1008.99	0.517479	0.00826155	642.75	1204.32	0.963186	0.936051	49	36.6593	0.735419	0.306951	20.25	27.3818	1.0531	0.728292	30.75	27.8695	0.927681	0.0742731	486.75	530.587	0.995882	0.976354	503.5	492.173	0.844885	0.249797	423.75	484.386	0.868223	0.695503	21.75	26.4359	0.600941	0.200097	25	38.9237	1.17912	0.538564	22.75	18.8791
A007429_01	0.0416	1.02354	0.944501	5569.5	5196.11	0.239225	0.0142298	1378	5342.66	0.17471	0.00505814	1085.5	5963.91	0.892927	0.304912	10403.2	11848.3	0.878001	0.450764	6584.5	7811.52	1.08507	0.710318	8401.5	8139.86	1.38696	0.0429424	1763.25	1329.58	1.02761	0.878365	1313.75	1418.09	0.485789	0.0324928	588	1404.31	0.825638	0.209172	1308	1629.82	0.592993	0.0877873	1090	2014.76	0.774894	0.589554	1205.25	1780.13
A008089_01	0.0238	0.835428	0.306293	43536.8	51767	0.665042	0.013382	32750.2	48691.9	0.481192	0.0154688	28014	55736.1	0.918676	0.636143	10596.2	10881.4	1.00774	0.958357	7862.5	7845.12	0.907767	0.440413	6906.5	7778.57	1.16155	0.366651	37439.8	33553.3	0.898036	0.462995	29358	33389.6	0.877667	0.469781	25245.8	29772.2	1.49511	0.00565673	9386.25	6275.39	1.80317	0.0465824	12175	6520.23	1.2816	0.234663	7210.75	5872.64
A006628_01	0.0117	1.26069	0.111104	292.5	236.036	0.814311	0.071591	134.25	160.265	0.49148	0.0158723	89.75	179.091	0.953303	0.775664	38.25	38.756	0.740955	0.16439	21.75	29.11	0.595658	0.0413532	17.5	26.8664	0.686742	0.0146023	295.75	443.213	0.294309	0.00744032	115	428.523	0.257381	0.0105721	110.25	466.43	0.6281	0.297337	54	74.5295	0.298112	0.0100292	21.75	73.0192	0.261401	0.0401084	20	66.9448
A021596_01	0.0292	0.892634	0.69949	2665.75	3067.59	0.426846	0.156032	1221.25	2677.75	0.23125	0.0118377	616.75	2834.59	1.09495	0.879633	1103	928.899	0.683422	0.274435	466.75	664.592	0.711263	0.225266	404.5	632.662	2.33073	0.0519847	2717.75	1005.93	1.12078	0.573716	1067	882.566	0.627396	0.0461654	697.5	971.535	1.45155	0.189009	7012	5417.58	0.51801	0.178021	2575.5	5307.16	0.272054	0.116569	1249	5876.61
A201406_01	0.037	1.01126	0.931738	13618	13228.9	0.989836	0.953628	11679.5	11433.7	0.414851	0.0125497	5590.25	12726	2.01192	0.379609	192.25	72.5287	3.10565	0.02326	148.75	51.7751	6.2246	0.0356794	177.25	41.3682	1.2096	0.162627	4917	4105.81	1.5829	0.0074079	6870.75	4471.69	1.00652	0.966812	4263.25	4491.37	0.40733	0.236355	18.25	54.4879	0.86806	0.909989	37.3333	52.1422	1.77331	0.518244	69.75	49.7978
A201407_01	0.0138	0.895092	0.499582	8868.5	9731.82	0.83514	0.32447	8538.5	9762.85	0.49147	0.00691079	4403.75	8711.84	0.659331	0.206501	538.75	853.913	2.44594	0.0159009	1259	561.274	2.97172	0.0318992	1493	539.201	1.02536	0.732398	3077	2941.02	1.28781	0.0577989	4405.75	3295.22	1.05884	0.458332	3703.5	3588.07	0.648689	0.111413	42.5	67.1591	2.42519	0.1093	160.75	67.0391	7.25071	0.0235977	486.75	74.4623
At30010142	0.0438	0.600788	0.00567454	797.75	1288.5	0.159218	0.00306698	166.5	1021.93	0.136152	0.000519265	181.25	1297.87	0.90914	0.565452	63	64.6316	0.797225	0.195671	32	40.7538	1.1444	0.633653	34.75	30.8813	0.787865	0.208278	255.75	331.024	0.414521	0.0105771	149.25	363.518	0.38142	0.0499381	133.25	384.975	1.15832	0.179262	40.75	34.6358	1.16445	0.392438	31	26.8168	1.09925	0.42797	35.5	33.0043
A201414_01	0.0078	0.671675	0.00721162	377.25	548.432	0.317937	0.0155314	139.25	423.002	0.275733	0.00370458	126.5	463.747	1.21625	0.290748	56.25	42.6524	1.16936	0.5952	31.5	27.9014	1.02276	0.962263	35.25	30.9444	1.18276	0.101523	135.25	119.129	0.685783	0.0886637	118.75	187.749	0.632153	0.104802	90.75	157.325	1.00627	0.974897	26.3333	27.9223	1.16265	0.439241	28	26.7782	1.06872	0.782799	25.75	31.1318
A007302_01	0.0237	1.44177	0.0229232	7956	5419.47	0.770007	0.128612	3943	4926.61	0.55248	0.0311311	3676.75	6332.27	0.893525	0.574114	3867.25	4387.08	1.33822	0.067664	4114.75	3207.02	1.23088	0.192304	3252.75	2698.29	1.44108	0.0064708	2618.5	1784.32	2.0455	0.00428573	4671.25	2356.78	1.05479	0.640673	2374	2372.19	0.802223	0.136014	500.5	628.749	0.948626	0.837189	639.5	692.509	1.08554	0.796051	753.5	678.234
A201426_01	0.00155	0.769435	0.153279	368.25	481.197	0.505348	0.00814999	232.5	447.391	0.411452	0.0175918	223	496.956	1.98161	0.187305	39.5	18.8766	1.13697	0.688079	17.25	14.1427	1.30969	0.46571	18.75	15.0734	1.08888	0.282156	176	157.55	1.17601	0.193485	183	157.354	0.862133	0.318387	123	146.567	0.191576	0.37997	12.6667	35.3382	0.762532	0.757373	13.5	20.4784	2.51814	0.240518	38.6667	12.4534
A006355_01	0.00572	0.3789	0.0343912	1075.75	2912.55	0.0840738	0.00658486	221.75	2869	0.0860999	0.00519701	260.75	2991.17	1.35479	0.338479	231.25	142.431	1.27102	0.240346	129.25	112.539	1.32441	0.410827	98.75	77.8719	1.03865	0.29931	195.25	184.685	0.597043	0.161495	101.25	184.382	0.272967	0.0117003	48.25	203.445	1.12557	0.644005	35	26.6958	0.716208	0.609861	31.75	50.8782	0.794375	0.407788	35.75	41.6529
A008252_01	0.00097	0.922702	0.679611	3436.75	3682.8	0.695161	0.0943308	2361.75	3400.28	0.434006	0.00534905	1641.5	3719.96	1.14595	0.447608	2006.75	1831.33	1.18286	0.412003	1567.5	1478.08	1.003	0.990579	861	961.958	1.41751	0.00281144	1891	1330.19	1.30312	0.0725746	1661.25	1227.07	1.47098	0.0196418	2063	1295.22	1.19888	0.186604	241	190.428	1.56532	0.102812	361.75	217.084	1.62031	0.0339202	310.75	199.695
A008159_01	0.000236	0.815692	0.521748	126.75	159.929	0.343205	0.0190176	52.75	140.263	0.216514	0.0127731	41.5	163.111	1.37767	0.518946	34.3333	30.78	1.75299	0.452182	30.3333	20.2107	2.98386	0.125066	50.75	15.5827	2.02202	0.0077438	36.25	18.9177	2.20991	0.030002	35.75	15.8256	1.4533	0.234255	33	21.479	1.05692	0.863093	12.3333	11.5452	0.490387	0.5719	8.5	17.4751	1.42512	0.371042	16	11.204
A007160_01	0.0139	0.7569	0.279667	833	1078.73	0.242399	0.00619707	194.25	782.038	0.176602	0.00245357	164.25	967.498	1.52228	0.578313	42.6667	24.6758	0.836156	0.303372	15.75	17.3429	1.46853	0.43665	21.6667	15.3578	1.34974	0.132415	522.75	411.631	0.618586	0.0610717	279.75	482.526	0.625464	0.0659103	300.25	497.464	1.07685	0.5	11.5	10.6053	0.749625	0.481568	9.5	11.005	0.153482	0.314958	1.66667	33.1853
A008079_01	0.00395	0.867958	0.276511	13657.5	15980.2	0.189291	0.00155677	2927.25	16235.5	0.122	0.000805131	1977.25	16578.8	2.70222	0.10216	826.75	292.441	1.94502	0.0362998	368.75	206.046	2.26869	0.149464	389.75	188.012	2.09356	0.00564968	9338	4372.28	1.17261	0.153772	4657.5	3913.35	0.528189	0.0355148	2441	4485.88	2.56014	0.00680093	1058.5	371.98	1.31976	0.348818	510	396.822	1.16634	0.439199	454	387.772
At30010660	0.0448	0.194015	0.0104799	238.75	961.373	0.0316214	0.00412897	17.5	425.236	0.0306165	5.65705e-06	23.25	753.286	0.954278	0.854138	28.6667	26.5292	2.08327	0.315976	22.5	10	1.62103	0.15156	20.6667	13.4842	0.456513	0.0198009	47.5	110.188	0.106832	0.000602336	9.5	92.0974	0.102587	0.00357139	10	87.8959	0.562156	no replicates	16	28.4618	0.227176	no replicates	9	39.6168	1.49666	0.10446	15	10
A007693_01	0.0142	1.96925	0.0496792	1680.75	913.397	0.389994	0.0430149	294	824.111	0.367534	0.00848542	313.25	944.63	1.4771	0.0184371	187.5	124.539	0.862994	0.0281063	62	71.1395	0.864455	0.445722	55.75	61.9561	0.589077	0.102849	1617.25	2707.87	0.103557	0.000312431	315	3250.34	0.0756396	0.000503372	203.5	3119.88	0.906643	0.64382	227.75	259.303	0.321446	0.00758212	87.25	278.607	0.237447	0.0209966	49	216.885
At30010834	0.0151	0.59874	0.0835266	967	1713.52	0.523816	0.057879	799	1568.68	0.580836	0.0405006	998.75	1804.48	1.34837	0.478201	50.75	29.1184	0.979408	0.926618	16.75	17.2081	1.76287	0.0366697	29.5	16.7112	0.456361	0.00590245	390.5	859.273	0.231592	0.00239286	227	1060.32	0.335969	0.0119973	329	1107.43	0.859965	0.129924	14.25	16.3038	0.893508	0.669163	23	24.9703	0.962421	0.940187	20	22.5215
A019850_01	0.000113	0.837974	0.105089	1949.25	2381.35	0.567393	0.0432364	1158.75	2080.39	0.339823	0.00314992	797.5	2406.49	0.829503	0.217819	9741.25	11491.9	1.16316	0.0211904	9714.5	8394.02	1.2664	0.107511	11362	8901.98	2.42724	0.00381923	2797.25	1169.23	1.78296	0.0626405	2476	1388.36	1.13088	0.478433	1386.75	1294.29	1.11617	0.445746	3032	2583.82	1.21832	0.179897	3732.25	2928.21	1.41417	0.132857	3643	2430.61
A019851_01	0.0011	0.484924	0.00740824	1596.25	3248.4	0.440507	0.00113425	1564.25	3612.32	0.592404	0.00389358	2194.5	3774.56	1.07733	0.292715	4225.5	3960.9	0.844733	0.169526	2260.75	2710.73	1.03306	0.773533	2828.75	2801.81	0.867392	0.32271	1709	2006.4	0.693336	0.0694107	1531	2283.01	1.01666	0.916658	2011	2069.55	1.65288	0.021765	6967.75	4280.67	1.91151	0.0912294	8467.75	4481.3	1.61137	0.03052	6157	3940.91
A008867_01	0.000717	1.20813	0.548253	340.75	267.845	0.970003	0.937188	264.5	225.245	0.283121	0.0199772	72.25	235.725	1.35596	0.418632	610.25	401.439	1.66545	0.0268094	515.25	298.644	1.65842	0.0787271	429.5	242.861	4.74838	0.00713317	290	55.1972	5.011	0.0012669	244.25	44.7206	1.94797	0.10978	101.5	43.7751	1.86044	0.171388	281.5	157.649	2.57071	0.0628316	472.75	181.223	2.54671	0.00118689	410.75	163.49
A006894_01	0.0245	0.677409	0.0459135	1100.33	1655.84	0.481531	0.000279686	662.75	1380.85	0.470879	0.00189111	785.75	1640.11	0.811816	0.316639	575	735.308	1.43069	0.1489	684.5	484.723	1.44312	0.0509373	614.75	441.835	1.10781	0.256893	678.75	626.606	0.615756	0.0540585	387.25	639.527	0.706649	0.138783	433.5	638.872	0.545448	0.39945	86	104.963	2.5643	0.0216893	269.75	104.831	2.20595	0.0521575	225.5	97.2666
A007042_01	0.0169	0.918569	0.551512	302.75	336.232	0.610948	0.0516494	203	343.872	0.487346	0.0130789	188.75	400.171	1.34694	0.000813737	246	183.19	1.10055	0.44147	150.5	128.927	1.09554	0.218072	115	105.997	1.45813	0.0472419	275.5	194.465	0.967414	0.812337	144.5	151.09	0.840857	0.216929	119.5	141.417	1.57639	0.0163132	225	142.727	1.29011	0.0130081	218	168.215	0.746812	0.325676	123.25	146.496
A006156_01	0.00958	0.893416	0.409761	11877.5	13037.8	0.182294	0.00298432	2186	11968.4	0.0831217	0.000339693	1265.25	14272.4	1.34713	0.154199	1182	859.812	1.15024	0.510091	599.5	535.687	1.42119	0.0572737	685.25	489.274	2.05681	0.000324476	5361	2644.76	1.12047	0.303576	3258.25	2827.13	0.414588	0.00547655	1154.25	2834.05	1.19971	0.252783	448	393.61	0.981148	0.887264	475.5	475.283	0.737155	0.102131	266	357.343
A008242_01	0.0165	0.82531	0.0829871	6236.75	7493.2	0.694147	0.0136965	5773.75	8200.94	0.342958	0.000617625	3288	9177.25	1.75478	0.483146	186	67.7057	1.62248	0.534158	58.25	34.7059	0.95655	0.924845	39	41.8608	0.897686	0.348063	2427.25	2778.06	1.00124	0.99275	2491.75	2498.31	1.04897	0.860498	2548.75	2478.72	0.601269	0.0186346	29.25	48.4357	0.952239	0.861573	67	66.6728	1.61059	0.0560689	50.25	29.9846
A008246_01	0.0492	1.37515	0.179925	1898	1425.27	1.99997	0.0277143	2664	1407.95	0.835353	0.404585	1276	1551.8	1.26111	0.282877	184.25	140.206	0.930358	0.607122	91.25	96.1489	0.864975	0.730624	68.25	66.536	1.14337	0.0406815	291.5	259.532	3.28719	0.000833244	892	280.113	4.02557	0.00212608	1085.25	277.761	0.551842	0.184815	17	26.0234	1.0565	0.807832	34.25	32.8202	2.45066	0.0148748	57	22.0223
A006084_01	0.00358	0.700285	0.00922726	342.75	489.745	0.450133	0.0021457	201.75	445.289	0.61445	0.00483105	341	567.008	0.911121	0.107415	208.25	224.646	0.889483	0.164785	124.5	141.011	0.860585	0.215962	118.25	134.183	0.906963	0.0944445	221.75	244.155	0.758937	0.0110358	190	252.413	0.799804	0.108389	203.25	244.554	1.14207	0.0189411	97.75	86.5199	1.39874	0.168163	144	107.391	1.65091	0.0220766	114.5	71.3538
A007392_01	0.00398	0.354949	0.00495399	213.5	628.093	0.603322	0.202739	289.75	569.569	0.448437	0.0421107	271	624.585	0.633356	0.0104208	1459.25	2279.56	1.76366	0.0157651	2499.75	1447.39	1.96394	0.0406634	2692.25	1383.38	0.636712	0.0479403	66	105.24	1.08051	0.511821	98.25	94.4117	1.69826	0.0257901	135	84.2962	0.432303	0.053164	32.25	75.3639	1.04845	0.899325	89.5	79.4058	4.37974	0.0403802	396.25	85.9124
A006030_01	0.000109	0.790509	0.0143539	8251.75	10587.9	0.518159	0.00576509	5244.25	10086.1	0.197223	0.00148006	2295.75	11453.4	1.00292	0.978808	44918.8	43096	0.955028	0.241761	31955.2	33255.7	0.64081	0.0215471	21300.2	33240.7	2.43848	0.00489812	13695.2	5713.86	2.53747	0.00377726	13164	5147.1	1.10977	0.576973	5815.25	5222.96	1.72086	0.0164274	32363	17909.4	1.67634	0.00441361	33593.2	19791.4	1.15495	0.270602	24020.8	19248.9
A024502_01	0.0171	0.413278	0.0165797	4867.25	11603.6	0.292476	0.000252847	2750.75	9315.59	0.345049	0.00153189	3943.75	10790.3	1.15795	0.557293	1568.5	1372.6	1.06176	0.235479	928.75	881.425	0.877285	0.529802	720	838.05	1.11371	0.516312	5611.75	5447.83	0.422947	0.0156722	1925.5	4576.54	0.569048	0.0873188	2516	4148.97	1.89313	0.000729487	931.75	491.923	1.87964	0.00524273	997.75	525.407	1.17721	0.510619	590	467.866
A006881_01	0.00122	0.622889	0.0203668	313.75	512.609	0.470679	0.0123118	198.5	418.967	0.192632	0.000854727	85.5	450.152	0.946317	0.698854	243.25	251.473	0.828148	0.269265	141.5	171.549	0.571599	0.039022	89.75	152.906	1.20732	0.0297833	110.75	90.4138	1.90495	0.0252649	161.75	83.5227	0.636604	0.021219	63.75	91.0048	0.808032	0.759747	20.75	24.2871	1.56393	0.163731	24.75	15.9026	0.794017	0.407733	20.25	27.1019
A006247_01	0.00786	0.87096	0.270151	3782.5	4345.6	0.567643	0.0426141	2643.75	4277.05	0.462812	0.017032	2233.25	4658.16	0.895254	0.340591	1445.25	1705.38	0.864916	0.0532488	994	1170.19	0.855036	0.451152	867	1059.93	1.23081	0.0113678	2001.25	1635.28	1.06718	0.458326	2000	1902.91	0.798386	0.024277	1410.75	1791.5	1.4182	0.236793	336.5	222.684	1.5904	0.0243158	493.25	305.335	1.13448	0.502206	375.75	329.841
A008305_01	0.0345	1.50209	0.246304	2626.25	2022.77	0.485019	0.00208446	776.5	1696.91	0.429426	0.064223	728.75	1915.14	1.04913	0.437169	15068.8	14010.5	0.632443	0.00914277	7052.25	11495.7	0.833819	0.47455	8409.25	9995.99	0.65639	0.0752166	3394	5188.76	0.223189	0.00159414	1137.75	4962.52	0.145016	0.00284974	672.5	4505.4	0.738328	0.121978	9053.75	12294.3	0.320928	0.0148109	4424.25	11977.6	0.285896	0.00382034	4420.5	14877.6
A008295_01	0.0135	0.3669	0.00394228	630	1719.43	0.359061	0.00493843	576	1528.12	0.265325	0.000304214	456.25	1739.7	0.964218	0.801223	121	128.626	1.31297	0.0876031	112.75	86.0603	1.22001	0.306867	99.5	82.459	0.340918	0.0135185	177	508.13	0.0857715	0.000489296	49	578.582	0.0528813	0.000215657	27.5	543.693	0.8163	0.441322	11.75	15.318	0.558358	0.0308546	11.6667	19.87	0.20187	0.252682	8	25.8871
A007369_01	0.0379	0.850739	0.0100238	964	1128.13	0.457556	0.00104195	445	971.456	0.499608	0.00455386	560	1105	0.948967	0.787755	759	867.366	0.666514	0.0246136	368.75	582.146	0.620207	0.0325793	322.75	547.394	1.0341	0.756612	603.5	573.083	0.806645	0.0285426	543.75	669.492	0.639156	0.00427842	402	650.412	0.782761	0.0495963	290.5	374.082	0.637141	0.0153617	259.75	384.894	0.50319	0.010933	203.25	376.957
A008187_01	0.00547	0.691418	0.0211626	1285.25	1806	0.563643	1.40379e-05	928.25	1650.99	0.491922	0.00254554	819.25	1690.31	0.975256	0.914714	38.25	34.763	0.732896	0.484048	16.75	23.6397	1.27552	0.403475	28.25	19.5115	1.02275	0.924402	282.25	285.619	0.968572	0.855085	285	303.119	0.780626	0.121408	214.5	276.767	0.446716	0.363418	9.66667	20.3291	0.355377	0.106623	10.5	26.7837	1.17943	0.791633	23.75	17.549
At30011640	0.0282	1.1333	0.181806	744	656.422	0.69573	0.11286	362	554.035	0.628217	0.00442035	337.25	539.978	1.60544	0.05034	121.25	81.1887	0.691544	0.137071	43.75	60.499	0.952412	0.761019	54	58.4362	0.799039	0.0113174	290	366.848	0.453728	0.00445502	166.25	379.522	0.293501	0.000664588	109.25	394.551	0.281927	0.341783	21.75	41.968	0.601795	0.102645	29.75	53.4004	0.503117	0.0434829	22.75	48.524
A023383_01	0.0365	0.711049	0.000547375	2231	3161.13	0.313232	0.000196974	996	3156.14	0.307873	8.12592e-05	1087.5	3518.32	1.24307	0.45112	163.25	119.567	0.793448	0.407599	65	80.5757	0.911038	0.480906	60.5	64.8017	1.12664	0.330944	866	778.856	0.597475	0.0571207	411	705.525	0.518256	0.0686325	339.5	705.775	0.991127	0.925957	75.25	76.3231	1.03979	0.854674	86.5	84.8437	0.58073	0.205269	40.5	75.6959
A006975_01	0.0258	0.42054	0.0119441	4354.25	11234.8	0.148126	0.00597011	1625	11569.5	0.138861	0.0102222	1646.5	10993.9	1.05768	0.831503	1886.5	1638.83	2.42401	0.00696321	3102.25	1243.21	3.97444	0.00276906	4045.25	1011.75	1.17666	0.374779	2249	1895.87	0.360606	0.00217841	765.75	2173.05	0.304843	0.00247957	650.5	2262.79	1.17068	0.37509	584	473.007	1.36137	0.335006	733	519.641	2.10419	0.0130673	1033.5	488.488
A007346_01	0.0217	0.646756	0.0485014	2359	3587.18	0.561873	0.0262258	1887.5	3251.68	0.469282	0.00944479	1590.25	3287.59	1.28675	0.118946	546.25	427.905	1.06513	0.545814	286.25	275.382	1.24	0.292795	285	235.552	0.958556	0.720994	4053.25	4296.05	0.792697	0.191184	3445.75	4385.24	0.664961	0.0256279	2882.75	4381.08	1.4198	0.0560398	1987.75	1380.03	0.553019	0.0474689	845.25	1453.56	0.313792	0.00022322	466.75	1443.44
A008730_01	0.0114	0.76808	0.0758107	877.75	1116.24	0.498193	0.0196357	460	928.773	0.30411	0.000103125	328.75	1074.5	0.92383	0.229279	586.25	641.987	1.04836	0.42501	406.75	392.581	1.06085	0.364459	366.75	347.245	1.14694	0.37044	161.25	145.876	0.896285	0.508519	111.25	126.919	0.698291	0.178669	75.75	104.949	0.939157	0.258515	120.5	128.161	0.703993	0.197497	101.5	138.497	1.14997	0.622495	139.75	123.945
A020907_01	0.00157	0.670056	0.473347	759.5	1109.09	0.122954	0.00747842	100	812.751	0.0763585	0.00240756	70	979.344	1.88464	0.0346557	315.5	196.28	5.91847	0.0511732	475.5	104.224	17.8441	0.0330217	1435.5	96.7036	2.38926	0.00294495	259.5	110.804	1.59524	0.276339	128.25	87.522	0.692651	0.392513	54.5	87.6405	1.59831	0.114388	49	28.694	8.23642	0.0147923	246.5	29.3604	9.85558	0.0116807	262	23.4988
At30012036	0.0406	0.936541	0.61235	3565	3692.39	0.422374	0.00242232	1553.75	3655.06	0.415925	0.000523607	1320.5	3213.85	1.12423	0.618379	897	830.366	1.20868	0.159085	678	594.833	1.38704	0.0695442	666	510.046	1.03598	0.404092	2071.5	2010.7	0.868943	0.512239	1976	2329.98	0.800486	0.534009	1735.25	2267.46	0.938018	0.378291	339.25	363.393	1.05517	0.667311	398.25	367.037	1.18691	0.686477	474	333.901
A012224_01	0.0108	0.590654	0.000582988	580	973.775	0.42971	0.0385255	928.75	1790.34	0.374534	0.0480544	763.25	1338.33	1.53353	0.203343	143.5	123.121	0.801726	0.23626	172.5	238.422	0.891745	0.719108	215	199.948	0.898248	0.63271	224	199.235	0.797746	0.456048	4587.25	5031.93	0.980636	0.937758	3950.25	3511.54	0.568348	0.383463	38.5	48.6792	0.868642	0.20231	20	24.3601	1.16527	0.732673	22.25	20.5402
A012030_01	0.0376	1.5892	0.0829069	2422.25	1474.85	0.809544	0.491172	1371	1362.43	0.380044	0.00166527	695	1679.21	3.98162	0.0888636	1640	311.409	2.86999	0.170705	486.25	220.607	8.64543	0.0836801	1660.5	194.691	1.73702	0.0325973	959.5	552.189	1.62077	0.211458	906.5	504.738	1.43377	0.068881	733.5	492.95	1.50713	0.0515966	186	124.586	1.31149	0.214272	188.25	134.181	2.23796	0.234562	325.25	138.266
At30012289	1.06e-05	0.576471	0.025812	400	642.944	0.441174	0.0638295	247	590.648	0.503214	0.0320272	356	814.691	1.3329	0.0694077	31.75	20.9236	1.4149	0.5	15.5	10.2449	1.58356	0.604363	30	21.6821	1.59392	0.140691	186	121.129	4.92776	0.00123028	677.75	143.042	5.22393	0.000799834	717.5	142.763	0.532111	0.217806	10	19.1551	1.47066	0.583906	23.6667	13.331	2.37937	0.0286372	33.75	14.2445
A019890_01	0.00209	0.645736	0.00109789	195.5	301.208	0.450998	0.0217219	126	263.198	0.409755	0.0192027	140.25	308.266	0.571111	0.600221	14.25	92.8442	1.86548	0.392032	20.5	10	0.934966	0.943846	18	23.3033	0.890769	0.0946285	167	190.847	0.730072	0.0159632	110.5	147.435	1.00148	0.992462	159	142.442	0.120167	0.236656	5	21.8012	1	no replicates	10	10	0.664844	no replicates	25	37.6028
A012109_01	0.0151	1.06134	0.539742	3365.5	3020.27	0.835113	0.399523	2631.25	2866.73	0.608299	0.000528659	1978.25	3221.95	1.42407	0.276429	259.25	172.538	1.80653	0.0295243	205.75	113.409	3.41622	0.00784905	346.25	104.117	1.43266	0.010306	1608.25	1154.26	1.24844	0.0344958	1511	1158.43	1.00423	0.976898	1146.25	1146.55	0.89964	0.567284	84.75	100.566	1.43336	0.279781	102.75	73.0989	1.72632	0.115694	128.25	77.6456
At30012403	5.36e-05	0.750194	0.14027	1069.5	1455.91	0.603822	0.0608865	869.25	1475.33	0.413394	0.0164821	663	1598.14	1.119	0.41256	106.25	97.9002	1.6054	0.062106	111	75.2739	1.60962	0.0452346	113	72.8968	1.14179	0.187707	221	194.155	2.44087	0.00774543	492	214.545	1.91626	0.0330613	400.75	230.795	0.809594	0.641737	24.5	32.482	1.09638	0.88256	37.5	56.054	5.39536	0.0297127	108	18.5826
At30012492	0.000141	0.792169	0.161639	1338.5	1678.57	0.655414	0.0481716	1065.5	1655.37	0.467503	0.0194972	848	1790.28	1.11909	0.521618	190	190.155	1.38283	0.0965565	214.75	175.273	1.99628	0.0596178	189.5	120.615	1.08301	0.456382	180.75	168.701	1.94797	0.00943597	652	355.664	1.93255	0.0590268	538	317.827	1.15797	0.734983	30	23.0784	1.03695	0.944438	34.75	31.6264	4.65984	0.0037114	98.75	19.5721
A010560_01	0.00274	0.915437	0.685416	354.75	385.72	0.373279	0.00591499	137.25	361.605	0.276241	0.00108061	104	383.675	0.704251	0.367285	196	335.229	0.529634	0.0629108	99.5	220.816	0.960156	0.898208	147.75	183.463	1.69807	0.0117532	193.5	114.15	1.01448	0.83967	97.25	97.0806	0.894317	0.341265	95.25	102.647	0.750464	0.234021	474.25	708.988	0.440757	0.0555618	342.5	716.217	0.419258	0.0964331	258.5	606.335
At30012787	0.0381	1.10781	0.56592	294.5	269.73	0.607221	0.0201116	141	218.725	0.429796	0.000877054	104.25	235.981	0.829366	0.229467	479.5	589.179	0.785133	0.160608	303.25	384.371	0.683789	0.0811798	245.75	352.46	0.632678	0.00194438	119.25	184.057	0.344216	0.000333221	68.25	196.889	0.29606	0.00108474	55.75	179.726	0.81628	0.373898	108	143.604	0.944242	0.717915	155.5	158.651	1.12806	0.595091	150.25	130.109
At30012813	0.0151	0.332735	0.000152933	284.75	841.631	0.23228	0.00160725	200.5	858.915	0.216893	0.000281811	217.75	1049.78	0.830045	0.828777	45.5	34.9083	0.857325	0.628192	14.5	14.1894	1.19796	0.564231	21.5	18.6412	0.662721	0.149223	74.25	123.981	0.582257	0.134426	57.25	100.962	0.327073	0.0350939	30.75	104.75	0.280863	0.141012	6.5	25.644
A024055_01	0.00309	0.620319	0.0143234	97.25	149.663	0.299891	0.000508316	35.75	124.747	0.262481	0.00407391	38	150.943	2.38165	0.0897763	30	10.7838	1.26342	no replicates	20	15.83	0.51422	0.388525	15.75	45.5342	0.942063	0.73221	13.25	14.1165	0.775276	0.329937	12	16.2179	0.623996	0.391629	15.5	23.24	0.01	1	-1.5	11.3525	0.0666578	0.388999	6.5	67.1347	0.114018	0.53623	4	11.532
A009685_01	0.000265	0.857124	0.224689	4734.5	5625.99	0.796616	0.136872	4386.25	5342.4	0.543377	0.00405779	3193.25	5772.94	1.01795	0.902504	2274.25	2213.36	1.29619	0.0838732	1787.5	1383.57	1.07018	0.406183	1284.25	1199.08	1.57453	0.00902856	4683.25	3077.55	1.59158	0.0355961	4811.25	3113.31	1.02609	0.737219	2984	3045.68	1.21637	0.168554	1332.25	1016.81	1.57949	0.00583317	1752	1099.65	1.09496	0.47262	1149.25	1019.7
At30013021	0.000473	0.819771	0.258458	478.25	553.159	0.47208	0.0132048	259.5	498.065	0.352638	0.00206147	215.25	596.941	1.01494	0.979167	29.3333	25.1868	0.297326	0.362814	16.75	26.0573	1.4685	0.426645	26	17.1902	1.24362	0.06227	169.25	138.059	1.70326	0.00702333	173.25	100.368	0.892983	0.476142	105.75	114.035	1.42443	0.620643	22.5	17.4199	0.823839	0.592311	15.5	19.6137	0.0782555	0.432464	6.5	16.1141
A012257_01	0.0146	0.927019	0.675075	5683.25	6219.33	0.36584	0.00488974	1994.5	5391.53	0.239698	0.00322614	1759.5	7231.8	1.3798	0.274803	464	303.113	0.894013	0.535421	187.75	195.803	0.744697	0.178967	129.25	173.677	1.15878	0.103741	4115.5	3619.46	0.771471	0.0515419	2593	3266.49	0.893588	0.185731	2592.5	2784.25	1.20723	0.29026	236	191.311	1.41953	0.0650265	307.5	207.849	1.03191	0.854114	188	187.266
A024133_01	0.00415	0.485974	0.00101424	370.5	762.803	0.383545	0.010545	238.75	667.549	0.303131	0.00540496	234.25	833.212	2.19722	0.272013	33	13.9536	0.998723	0.997312	14.3333	14.5586	2.48236	0.193196	31.5	13.033	0.922673	0.507832	47.75	53.8282	0.667386	0.123362	35	54.8372	0.518246	0.00552056	26	46.3208	3	no replicates	30	10	1.79444	0.255585	18.5	10	2.11701	no replicates	22	10.392
A010360_01	0.00687	0.756687	0.0997948	1379	1876.14	0.19981	0.00230683	362.75	1719.8	0.142445	0.000916001	270.5	1895.81	1.20125	0.216811	239.25	185.313	0.724571	0.246467	118.75	138.608	0.632609	0.0313297	66.25	104.913	1.94635	0.0174791	1096.75	571.29	0.980442	0.957952	563	664.981	0.469408	0.0392861	300.25	610.004	2.04123	0.00223683	249.25	123.01	1.60739	0.238312	173	124.685	1.27574	0.56001	151.5	128.297
A011758_01	1.47e-05	0.616254	0.00172346	5886.5	9639.28	0.699052	0.0948104	7420.25	10496.3	0.488799	0.00478223	2780.25	6145.59	0.776907	0.0413895	6908.75	8674.57	1.53957	0.0145665	9911.5	6445.95	1.80373	0.0183194	10578	5828.98	1.28385	0.113325	1873.5	1399.3	1.76608	0.018965	4450.5	2480.15	1.45363	0.186689	3349.5	2415.34	1.27714	0.158323	2771.5	2287.43	1.93512	0.0044346	4713.75	2355.78	1.99485	0.00560501	5091	2589.12
A020053_01	0.0302	1.01662	0.821136	14988	14762.3	0.518343	0.0294873	8320.25	15016.5	0.426936	0.00765788	6414.25	14810.1	1.02135	0.884022	15216	14708	1.41929	0.0172308	15014	10437.6	1.65649	0.0274287	15980.5	9590.49	1.0114	0.784365	7503.25	7375.43	1.10664	0.366886	9054.5	8332.51	0.8405	0.429997	7235.5	9090.79	1.10364	0.371924	8915.25	7997.63	1.03628	0.826499	9666.5	8321.24	0.923444	0.726439	7634.25	8028.12
A009603_01	0.0161	0.616792	0.021831	1036.25	1670.34	0.46386	0.00549851	631.75	1317.05	0.316239	0.00103705	511	1555.26	0.828113	0.162673	566.5	689.166	1.01897	0.925633	353	390.915	1.22041	0.214671	439.75	380.105	1.42896	0.0694421	318.25	232.793	0.688836	0.225325	159.5	254.651	0.605189	0.0512983	138.5	258.282	1.08368	0.624818	67.75	69.1521	0.640721	0.0381434	47.75	75.8545	0.42273	0.528605	46.25	175.526
A009613_01	0.00411	0.439069	0.011878	80.75	191.446	0.540989	0.0172785	95.5	183.097	0.556475	0.0013184	99	176.922	0.876689	0.747285	26.5	37.0069	0.338805	0.60284	16.3333	14.7045	0.341402	0.428884	10.75	16.4224	0.82786	0.178323	20.75	23.8005	1.01315	0.908901	21.25	21.5203	0.877438	0.775314	26.6667	28.2847	0.109721	0.300086	5	52.5085	0.26962	0.509628	9.33333	11.3333	1	no replicates	10	10
A011658_01	7.48e-05	0.443659	0.00743498	1499.75	3559.42	0.724875	0.366487	2528.75	3597.66	0.629021	0.200225	2613.75	4032.71	1.09739	0.730476	982	855.406	1.69265	0.0154622	1032.5	592.663	3.4535	0.00781284	1731.25	519.729	1.27552	0.0448107	413.25	319.46	2.8887	0.000153104	963	343.42	4.39717	0.00487753	1376	354.129	0.584447	0.0858551	128.75	231.639	0.442745	0.0877331	105.5	260.047	0.866547	0.534645	207.25	264.867
At30014327	0.038	0.644771	0.0769957	11430.8	17986.6	0.348437	0.000678464	6918.5	20291.7	0.442857	0.0132404	7509.5	17634.8	0.993462	0.985517	1427.75	1311.03	1.09471	0.61898	938.75	951.27	0.993813	0.981109	791.5	870.754	1.22659	0.0346399	5829	4905.11	0.624829	0.0141141	6628	10774.5	0.530582	0.0156435	5521	11526.1	0.776015	0.152678	432.75	549.802	0.61737	0.00886944	336.5	533.054	0.829081	0.286112	377	440.581
A201709_01	0.0148	1.12833	0.604931	480.25	411.035	0.382846	0.0282694	127.25	326.553	0.250694	0.00469936	85.25	328.401	1.07084	0.234418	1330.25	1266.42	1.09228	0.0758593	946.75	873.779	1.33346	0.0371733	1017	775.895	2.65419	0.0439943	176	68.1814	1.26122	0.257	83.5	67.6277	0.782089	0.204234	41.75	58.3596	1.0234	0.875353	400.25	359.064	1.30455	0.0381064	448	339.327	1.01436	0.912348	352.75	349.212
A012034_01	0.000154	0.683463	0.0410933	1257	1728.35	0.538753	0.0457663	1149.25	1798.67	0.462881	0.0597895	1383	2203.59	1.46576	0.0386208	134.5	83.6655	1.00928	0.929026	54.5	52.0589	0.796245	0.416224	52	57.666	1.30883	0.00878614	110.5	85.3522	1.34496	0.029956	136.25	107.45	1.3247	0.344337	127	118.991	0.950011	0.865721	14.6667	14.0613	1.10097	0.665955	17.5	16.7974	1.20467	0.5	15	11.8907
At30014490	0.0161	0.493476	0.0308619	97	184.798	0.501163	0.00106101	65.75	134.155	0.361966	0.00651992	58.5	162.65	3	no replicates	30	10	0.318675	no replicates	7	21.966	0.114797	0.257981	4	45.5877	1.02299	0.953079	38.5	42.5521	1.24162	0.340662	39.5	32.7822	0.619372	0.237757	28	38.7966	0.181548	0.313461	7	61.6442	1.96791	no replicates	23	11.6875	0.258273	0.268447	9.33333	50.2835
A020033_01	4.69e-05	0.734332	0.0251239	11554.8	15711.3	0.480564	0.0107723	6330	12359.5	0.42546	0.0124541	5855	13170.8	0.942731	0.834635	6198.25	6380.86	1.4357	0.0595867	6885.75	4725.97	1.16631	0.351577	5219.5	4620.72	1.4918	0.00700803	9186.5	6126.52	1.17247	0.134565	7956.75	6594.45	1.07703	0.393177	7927.75	7271.35	1.28868	0.12013	3575.5	2680.82	2.15709	0.00515596	6078.75	2731.01	1.63632	0.00292234	4639	2808.98
A010347_01	0.00687	0.371402	0.00132689	599.25	1639.74	0.204281	0.00414513	275.25	1514.86	0.326878	0.00288608	493.75	1617.24	1.89327	0.0531343	1376.25	716.273	1.71643	0.0110981	827.5	475.281	2.52602	0.00930094	1129.25	411.494	0.852806	0.297519	521.25	664.172	0.572246	0.203459	349	659.871	0.848179	0.773602	607	814.639	0.654609	0.176289	157.25	221.164	0.618122	0.228112	163.25	270.432	0.793059	0.516881	180	247.564
A024205_01	0.0307	0.609067	0.0286338	123.75	212.375	0.463231	0.00573379	58.5	124.279	0.433321	0.0168501	67.5	155.588	0.830948	0.484839	87	109.114	0.700383	0.0653953	48	70.5928	0.404974	0.108401	21.25	48.1116	0.825375	0.332948	71.75	84.1095	0.555901	0.0381075	46	84.6194	0.879803	0.272361	74	83.7011	0.71689	0.0913406	29	38.8675	0.882192	0.476244	27.25	29.6311	0.90731	0.627802	32.25	35.2816
A022758_01	0.00111	0.652556	0.00297076	1467.25	2242.69	0.41839	0.00608297	942	2107.45	0.506866	0.0211069	1272.25	2388.37	0.940607	0.380546	629.5	663.011	0.913707	0.0509403	374.75	410.942	0.718555	0.0776482	291.5	400.179	0.781893	0.025579	520	675.03	1.00128	0.990645	699.5	673.252	0.800903	0.00190757	516.75	652.147	0.909097	0.399144	213	223.758	0.991533	0.967133	180.25	161.546	1.45593	0.00645721	278.5	193.564
At30015016	0.0381	1.1332	0.433174	17672.2	16303.4	0.738528	0.247051	12263.8	16651.7	0.410244	0.0730138	6793	16630.4	1.27959	0.60185	1971	1364.18	1.18552	0.544889	1023.25	994.746	1.07037	0.856708	775.75	892.557	1.30351	0.0261476	7312.25	5614.96	1.73794	0.002091	14108.5	8115.89	0.918233	0.359938	7623	8316.14	1.03706	0.859684	524	479.69	0.813842	0.402991	407.75	444.99	1.04122	0.846908	432	415.016
A009095_01	7.42e-05	0.656606	0.0346701	1352	1989.94	0.495194	0.0137654	740.5	1476.85	0.343208	0.00491975	594.25	1773.73	0.862663	0.30392	3441.25	4117.49	0.90158	0.222085	2418.5	2706.55	0.747875	0.0627297	2013.75	2781.23	1.1232	0.111952	450.5	401.18	1.37075	0.0570416	452.25	337.779	0.994954	0.966418	297.75	322.375	0.970007	0.477137	1067.25	1107.47	1.13738	0.121953	1344	1200.7	1.05963	0.304546	1144.75	1075.22
At30015064	0.000359	0.668307	0.406585	992.25	1388.61	0.524339	0.0939655	713.5	1354.38	0.285001	0.0213994	423.5	1494.74	0.809843	0.466733	305.5	346.411	1.84413	0.0342136	407.75	230.406	1.4472	0.355755	293.75	210.748	2.46769	0.00150487	1699	697.661	2.31362	0.0441357	1562	686.219	1.34597	0.420274	921.75	723.678	2.51607	0.0438568	816.75	274.476	4.27167	0.0054518	1110	256.921	2.61972	0.0603604	696.75	236.859
A012727_01	0.000702	0.645844	0.0281857	844.5	1274.33	0.532827	0.0238232	531.75	1016.55	0.442748	0.000287409	556.25	1254.55	1.20266	0.201412	172.25	142.824	1.35359	0.0646547	129.75	94.6478	2.10667	0.0303268	179.5	85.7144	0.960088	0.767273	437.75	473.736	0.794407	0.0427593	328.75	423.268	1.02793	0.879561	432	456.152	0.972314	0.917152	53.5	57.4143	2.26851	0.0164574	135.25	66.4874	2.14908	0.0642311	121.75	66.5171
A011587_01	0.00644	0.695224	0.138951	1258.5	1846.31	0.765185	0.19824	1331.25	1765.58	0.434098	0.00892223	910.75	2106.65	0.832844	0.464391	515.25	620.955	0.733138	0.208917	281.75	371.621	0.745798	0.251382	231	309.867	1.44836	0.0295291	858.5	592.411	1.23655	0.232989	711.75	576.557	0.787336	0.181357	395.75	518.911	1.2552	0.177075	157.75	130.056	0.853371	0.238646	106.75	130.734	0.823494	0.267902	100	125.093
A009362_01	0.0347	0.485419	0.00355733	1328.75	2747.13	0.333767	0.0206109	947.25	2833.73	0.263147	0.00344771	776	2958.69	1.2577	0.122309	666	516.388	0.999664	0.996188	347.5	352.077	0.999971	0.999889	275	275.676	1.00559	0.946756	1334.5	1365.61	0.62516	0.0208766	860.5	1385.18	0.366098	0.0161194	545.25	1521.63	1.27426	0.0884645	300.5	235.135	1.24249	0.0536059	315.5	245.98	1.04707	0.58753	279.5	280.298
A009241_01	0.0128	1.3989	0.0406424	385.5	276.133	0.164523	0.00775922	50.75	264.242	0.0895728	0.000775779	26.25	272.264	1.38658	0.135837	238	178.871	0.441237	0.046109	50.25	121.112	0.316158	0.0147456	26.25	84.1444	4.95497	0.00130714	258.75	50.1721	1.34359	0.247464	76.5	51.8302	0.539095	0.141946	32.75	55.6825	1.39507	0.0656588	200	136.717	0.304931	0.0126795	45.25	140.453	0.0767358	0.0327497	10.5	124.705
At30015246	0.0406	0.78653	0.168702	3558	4745.42	0.395422	0.0294549	2314.75	5089.63	0.322687	0.0743512	2053.75	4641.09	1.31801	0.164764	1603	1240.31	1.0744	0.171643	867.5	817.579	1.13659	0.356888	900	797.153	1.293	0.0825888	2308.5	1851.59	0.730551	0.0944596	1816.25	2448.62	0.721631	0.0177993	2016.25	2762.81	0.829702	0.0932552	834.75	976.025	0.850178	0.139428	821.5	968.738	0.610569	0.0236803	516.5	867.889
A011842_01	0.0101	0.863704	0.0806704	7579.75	8744.26	0.704066	0.1458	6349	8291.42	0.694683	0.0640575	5727.25	8075.52	1.11238	0.337867	6614.75	5912.17	0.778581	0.107742	3085.5	3941.69	0.627938	0.0786079	2459.5	3910.39	1.23337	0.0789226	5906.75	4950.78	1.14592	0.315233	5648	4828.72	0.909582	0.430715	4568.75	4961.43	1.3421	0.00255059	3823.5	2798.17	0.943963	0.539733	2298.5	2394.3	0.709817	0.0367442	1465.25	2151.14
A010578_01	0.0217	0.797346	0.355298	8076	10477.2	0.609092	0.0490611	6198.75	10490.5	0.471671	0.0140543	4615	10161.5	1.32866	0.28923	6814.25	5482.88	2.8026	0.0140757	10321.5	4059.66	4.04586	0.0203147	13386.5	3714.27	1.11034	0.34467	6967.75	6474.26	0.98328	0.911514	6057.75	6284.78	0.817673	0.310176	4847.5	6295.14	1.43761	0.00524054	2358.5	1648.41	2.10568	0.021582	4040.25	1769.72	3.52687	0.0109882	6567	1715.45
A012191_01	0.00656	0.176478	0.0406768	42.5	227.81	0.0557226	0.0218621	11.6667	169.708	0.12026	0.00799536	26.75	234.352	0.954602	0.953718	25	18.5073	0.0885265	0.151137	5.5	14.9983	0.220385	0.52022	16	47.236	0.797831	0.678255	9	10.6556	0.489117	0.5	8.5	19.6299	0.553688	0.474734	10	17.7128	1.6983	0.376445	21	10.3904					1.13272	0.5	16.5	13.963
At30015881	0.0406	0.808087	0.177572	1060.75	1437.42	0.299565	0.0331079	288.5	1290.4	0.270934	0.015999	254.25	1155.01	1.21288	0.196204	163.75	151.866	1.28668	0.0711674	90	74.8545	1.41483	0.124553	106.75	78.6624	1.1488	0.220793	203.5	177.116	0.989385	0.914974	342.25	367.56	0.465242	0.00612745	190.25	468.772	1.0333	0.866838	30	32.1299	1.31701	0.641823	32.25	25.9111	1.39155	0.407627	47	28.7716
A009600_01	0.00298	1.17663	0.599109	2571.25	1950.8	0.798936	0.35707	1412.5	1691.23	0.27175	0.0264619	629.75	2029.03	1.08996	0.605088	1153.5	1106.99	0.850436	0.386987	543	681.693	0.678495	0.186777	446	655.723	3.02926	0.00826912	3040.75	939.863	2.69162	0.00172432	2125.75	775.316	1.32311	0.0370845	1087.75	795.593	5.3995	0.00015999	2045.25	375.459	6.01055	0.00863275	2403.5	314.52	3.46771	0.00551318	1305.75	368.073
A008919_01	0.043	0.728402	0.26204	406.5	588.446	0.381173	0.000649419	196	521.876	0.208359	0.00235703	116.25	613.118	0.97625	0.931455	139.25	130.596	1.181	0.275207	102.5	85.131	1.08939	0.431595	73.25	67.2114	1.63811	0.00967278	480.75	305.068	0.800411	0.175439	242.25	306.507	0.400263	0.012039	112.5	291.056	0.999702	0.997967	82	83.9507	0.638398	0.0481903	54.75	80.8443	0.611468	0.0327819	32	53.29
A009501_01	0.0298	0.876503	0.579258	6569.5	7244.78	0.444208	0.0100851	3181.25	7799.16	1.11281	0.620546	7855	7579.13	0.838396	0.376332	17920.5	22564.9	0.878166	0.539145	13539	15784.6	0.838262	0.258913	11753.8	14108.1	0.508699	0.00620205	1046	1988.04	0.269341	0.0119027	530.5	2178.63	0.490104	0.0316999	1117.5	2430.06	0.924859	0.371227	12653	13725	0.889917	0.172857	11757.5	13225.3	0.730224	0.282263	10405.8	13592.9
A009532_01	0.0416	0.638735	0.346148	587	1071.78	0.292609	0.0012118	306.25	1059.37	0.214522	0.0027875	169	963.23	1.37603	0.639271	32.75	18.8034	0.8255	0.379538	14	17.1624	1.05476	0.89243	18.75	19.6691	1.69307	0.151723	464.5	276.733	0.666764	0.0935525	239.75	338.241	0.413818	0.0157354	157.25	378.138	1.39245	0.0110776	14	10.0025	0.154467	0.0828792	5.5	39.0746	1.08555	0.879638	17.3333	15.1353
A022226_01	0.0381	0.332631	0.00170849	1018	3265.31	0.143249	0.00475829	387	2748.51	0.100717	0.00206185	316.5	3255.83	1.41114	0.608043	63.75	29.1454	0.930696	0.87294	25.5	30.353	0.846706	0.871888	28	20.3368	0.37492	0.00377572	479.5	1247.88	0.304307	0.00133091	446.25	1470.9	0.267283	0.00096714	316.75	1137.75	1.87579	0.341411	30	14.4223	0.828336	0.546816	25.6667	29.7396	0.549714	0.110864	13	22.5151
A010877_01	2.44e-06	0.601194	0.000969246	1026	1675.3	0.448282	0.00282288	821.5	1814.5	0.481816	0.00903969	801	1592.73	0.780627	0.190241	774	1004.74	0.898066	0.13646	619.25	705.293	0.857131	0.0265968	454.75	532.257	1.11805	0.271707	394.5	362.575	1.19595	0.271556	462	406.513	1.22096	0.325922	452.25	399.531	1.5298	0.010759	191	125.748	2.27582	0.0328414	286.5	129.973	2.12492	0.0599606	310	158.593
A201990_01	0.0356	0.999919	0.999724	268	262	0.676279	0.034394	148.5	222.226	0.352616	0.0243929	78.25	192.484	0.932217	0.634555	102.5	112.012	0.932384	0.702743	54.75	63.1005	1.04857	0.75048	54.75	50.6191	0.993911	0.916374	94.25	94.9171	1.19508	0.218554	112.25	97.3206	1.11818	0.646143	104.25	102.185	1.04093	0.904017	70.75	67.2964	1.13416	0.457028	69.25	57.7874	0.673218	0.036761	45.75	69.7211
A025942_01	0.00438	1.15453	0.306648	240	200.145	1.03548	0.249558	187.75	184.295	0.921882	0.651861	170.5	185.096	0.914096	0.836216	667.5	877.86	0.905636	0.649323	511	726.497	1.13653	0.691416	457.25	545.607	0.672455	0.0709013	141	203.72	0.634521	0.150847	134.75	206.055	0.496018	0.0324795	105	205.639	0.932623	0.149019	1039	1048.65	0.515352	0.0334227	409.25	902.454	0.511633	0.195842	396	1058.21
A010376_01	0.0059	0.587734	0.0480713	153.5	275.686	0.531818	0.00985469	103.75	189.291	0.327528	0.0106081	79	243.005	0.808337	0.138729	324	397.308	0.987215	0.93157	237.75	242.954	1.28063	0.171183	256	199.651	1.80851	0.00842167	119	69.6014	1.044	0.760803	63.5	61.3546	0.566719	0.0186462	35	61.1555	1.42567	0.0838946	341.5	224.833	1.43541	0.0265536	346.75	246.566	1.51192	0.000721911	303.25	202.305
A201996_01	0.0376	0.517982	0.092814	861.75	1723.65	0.477122	0.0246281	679.75	1536.7	0.527678	0.00708961	1019.5	2066.08	1.01988	0.955343	446.75	406.779	1.04813	0.82269	306	282.201	1.19502	0.604718	299.25	245.511	0.740001	0.124614	403.25	496.122	0.657364	0.0446739	465.75	668.38	0.81402	0.135218	466	608.854	1.38432	0.0273488	95.25	67.87	1.87636	0.00256942	123.25	67.1968	4.06827	0.00215445	243.75	62.9291
At30016790	0.00125	1.12968	0.673628	235.75	245.16	0.33353	0.00336381	54.5	169.476	0.637909	0.0829997	146.5	243.722	1.06146	0.785339	985.75	1032.96	0.79344	0.397666	449.5	650.609	1.01641	0.946787	613.25	641.005	0.374551	0.00751205	206	563.701	0.055479	0.000795038	25.5	551.379	0.0677242	0.0025273	28.75	550.905	1.05047	0.731797	555.25	499.67	0.539711	0.000128651	272.75	505.41	0.545707	0.0164751	264.25	484.302
A011862_01	5.36e-05	0.665766	0.0987043	11518	17782.7	0.41384	0.00949661	6943.25	16758.1	0.33935	0.00345073	6033.75	18192.4	0.98366	0.850041	11743.8	12297.8	1.05961	0.626558	8199.75	7801.16	0.888736	0.598407	7174.75	8304.22	1.48052	0.0832363	7970	5665.39	1.33619	0.263176	7997.5	6210.55	1.04435	0.732201	5796	5729.41	2.35571	0.0056346	9981.75	4041.48	3.02577	0.0188506	12510.2	4053.6	1.99184	0.00811635	7576	3847.19
At30016992	0.000444	0.799227	0.402395	2403.75	3067.94	0.486053	0.0440048	1338.5	2818.97	0.324036	0.0232912	1153.25	3408.94	1.00107	0.989685	1126.25	1140.9	0.712284	0.0397582	544.75	785.48	0.651697	0.0468465	485.25	752.983	1.7407	0.0353321	1362.5	851.291	1.90753	0.0513766	1850.25	1001.3	1.20244	0.45624	1069.75	943.103	2.37482	0.00242628	1611.5	691.796	1.7838	0.0603793	1325.5	801.538	1.16518	0.10433	772	657.27
A011778_01	0.00446	0.483244	0.00679507	1318.25	2845.16	0.34218	0.00387064	910.25	2694.96	0.277235	0.00276442	861.5	3149.55	1.17913	0.580201	2409.5	2065.35	0.905765	0.649338	1319.75	1367.69	0.624963	0.193213	939.5	1493.22	0.624256	0.0136894	449.25	728.521	0.549582	0.000852641	472	846.047	0.561193	0.0219588	440.25	798.155	0.931331	0.547647	357.75	390.259	1.05675	0.865281	481.5	565.904	1.20719	0.692744	484.25	474.006
A012335_01	0.0114	0.687478	0.0887719	1180.5	1877.94	0.20324	0.00421599	327	1653.2	0.237023	0.0131321	226.5	1248.15	1.34366	0.209592	305	222.231	1.30949	0.0898678	177	134.169	1.98027	0.0574229	208	108.95	1.0431	0.800474	324.5	286.353	0.812356	0.202799	296.25	344.789	0.514946	0.00279525	184.5	371.519	1.34057	0.503078	82	63.6569	1.37303	0.379492	71.75	53.2189	1.37545	0.0502615	82.5	60.1141
A010004_01	0.022	2.87089	0.00172347	1830	649.582	0.843225	0.389823	478.75	595.033	0.587163	0.0540077	404	748.545	1.44763	0.123428	2748.25	2016.87	0.556542	0.00323332	722.5	1337.32	0.646223	0.029718	662.5	1047.11	0.975889	0.737546	1614.25	1693.37	0.300091	0.0130825	493.5	1715.01	0.273469	0.00309329	390.75	1511.46	0.855538	0.0816655	1260.25	1451.43	0.39534	0.00259013	570.75	1360.63	0.232784	0.000828038	325	1340.49
A010989_01	2.85e-05	0.494509	0.0454692	601.75	1181.33	0.544256	0.0254842	525.5	967.955	0.460579	0.00774751	519	1126.32	0.831039	0.0489285	55	62.2518	0.960299	0.898422	43.3333	46.2998	1.32942	0.463881	41.5	36.309	1.59827	0.0513171	439.75	295.228	1.35773	0.187011	390.25	306.888	1.0361	0.819636	252.5	259.616	0.417183	0.0936393	16.5	36.3527	0.932183	0.849675	23.25	24.3596	0.842442	0.725704	20.5	23.6671
A012414_01	0.00322	0.666341	0.0311325	589.25	840.035	0.440604	0.0101104	462.5	1041.26	0.585585	0.0501172	696.25	1101.58	0.956206	0.835863	630.25	742.998	0.830816	0.255129	412.75	525.524	0.909832	0.509985	398.75	450.163	1.40102	0.00673978	593.25	429.397	0.823553	0.0801279	379.5	453.056	0.795707	0.180369	374.5	473.979	1.50065	0.110388	327.25	241.408	1.13296	0.521402	285.75	257.014	0.659613	0.00234218	138	206.057
At30017483	0.0125	0.289014	0.00712356	379.25	1080.65	0.113769	0.00343815	70.5	701.75	0.0938452	0.0013951	80	973.426	2.03756	0.0448286	30.3333	14.2028	1.41304	0.351904	21	14.0759	1.7802	0.0541056	26	14.5399	0.694676	0.398965	39.25	62.9673	0.263703	0.0602985	12.3333	48.8424	0.465919	0.220826	23	63.0737	0.708188	0.713864	13.5	20.3064	0.24262	0.472745	11.6667	12.9035	0.342851	0.432772	10	17.1134
A010849_01	0.000236	0.490782	0.0087228	529	1074.61	0.40435	0.0204265	324	835.189	0.409761	0.00372125	469.75	1136.79	1.07932	0.764819	38.75	31.2007	1.33173	0.0512788	27.75	21.8386	1.43557	0.257489	26.25	18.0239	0.768697	0.0742186	145.75	193.394	1.12585	0.540081	216.25	184.434	1.09482	0.740891	253.25	187.156	1.07395	0.855502	18	18.3702	1.4722	0.0115466	15	10.1768	0.68008	0.651333	17.3333	21.2547
At30017576	0.00446	1.22702	0.338029	5242.25	4102.22	0.406975	0.0013735	1409	3431.13	0.211177	0.000277559	839.75	3977.16	1.0578	0.649206	11192.2	10977.7	0.87996	0.225927	6814.5	8111.23	0.706237	0.0601657	4755.5	6849.37	1.76042	0.00222148	3023.5	1702.64	2.37074	0.0182288	4397	1862.38	0.830106	0.188571	1475.75	1852.5	2.2087	6.51428e-05	6463.5	2907.09	2.8188	0.00705542	7687.75	2602.26	1.89631	0.0142888	5204.5	2866.36
A009880_01	0.0297	0.739478	0.0824595	391.5	551.46	0.272745	0.000116963	120.25	443.567	0.23213	5.18189e-05	112.5	492.234	0.803323	0.138209	316.5	419.271	0.555669	0.0112735	132.75	229.623	0.532647	0.001489	112.25	215.004	1.01323	0.410995	122.5	120.247	0.492418	0.0441247	52.5	113.884	0.696064	0.327071	70	111.247	0.653105	0.154476	50	72.4685	0.825056	0.1843	52.75	64.6802	0.52347	0.130716	40.75	82.2301
At30017653	0.0148	1.2953	0.0220624	317.25	238.671	0.358104	0.00542928	65	193.687	0.458914	0.0346046	101.75	220.385	1.35994	0.0669173	1023.25	754.11	1.12884	0.145066	574.25	517.594	1.27145	0.114595	489.25	399.046	0.399838	0.0011778	156.25	389.185	0.229186	0.00178708	71	324.222	0.23105	0.00182138	72.5	337.88	0.583949	0.0131444	146.75	248.021	0.341872	0.0160338	91.25	273.686	0.419254	0.0283284	128.75	275.6
A202027_01	0.0114	0.635282	0.233034	8104.5	13143.4	0.309665	0.0179606	3665.5	12778	0.227863	0.0241982	3318.75	13734.2	1.12272	0.699344	11407	8994.28	2.00486	0.000375262	10897.8	5358.59	1.90674	0.0254754	11170.2	5521.59	1.07612	0.466056	4903.5	4758.14	0.971435	0.773619	4803	4850.24	0.59011	0.0129501	2626	4676.75	1.34441	0.12031	2380.25	1750.05	2.11775	0.0859678	4317.75	1899.86	3.46124	0.0172313	6916.25	1883.85
A022178_01	0.00459	0.634951	0.00442375	771.75	1204.75	0.519932	0.0153902	588	1134.02	0.392593	0.00786207	498.5	1180.51	0.645508	0.451614	327.75	708.672	1.54081	0.244794	581	438.594	2.04937	0.0664431	670.5	400.28	1.09381	0.446913	306.5	286.57	0.821697	0.28816	243.5	312.876	0.749232	0.294855	216.5	303.712	1.0019	0.995166	14.3333	12.8936	2.29243	0.0076245	27.75	12.3519	2.66263	0.0924008	35.25	12.1471
A009100_01	0.0025	0.675886	0.0697944	254.75	358.314	0.491263	0.0709652	133.5	255.808	0.420549	0.00572568	138.75	318.962	1.39822	0.114642	403.75	301.815	1.9266	0.0166516	335.5	174.99	2.82268	0.00554328	467	172.923	1.00361	0.971418	122	115.776	0.883323	0.296685	91.25	106.905	0.990841	0.893469	94.5	93.8265	1.73569	0.0081323	78	46.8118	1.4639	0.532697	49.75	37.7897	1.09444	0.845719	37.25	28.4553
At30017745	0.000573	0.879517	0.546968	1560	1733.2	0.308098	0.0190494	430	1563.79	0.0963947	0.00247691	149.75	1519.53	1.08184	0.761824	129	101.493	1.84024	0.0324938	93.75	50.9126	1.4763	0.258426	83.25	54.8383	2.08089	0.0172424	412.25	192.411	3.24467	0.00564779	855.25	267.928	1.33848	0.274922	334.25	264.717	2.04697	0.0358176	49.25	24.6353	3.94831	0.0101607	108.25	24.6107	3.42495	0.0777055	107.5	36.9208
A010966_01	0.0012	1.2988	0.26655	602.25	460.255	0.799804	0.336215	358.5	384.719	0.244916	0.00437451	123.25	438.504	0.914273	0.433151	1054.5	1152.33	1.41225	0.00566774	1159.75	837.014	1.49771	0.0324618	1193.5	801.431	1.60132	0.0371537	307.25	182.722	5.98756	0.00252877	1340.75	201.696	2.30029	0.00877482	434.5	176.842	1.27914	0.0115826	382.5	301.35	3.6807	0.00165431	1320.25	355.671	4.66116	0.000292764	1444.75	306.675
A010967_01	0.0222	1.27491	0.210565	275.25	208.74	1.75792	0.0752629	334	198.862	0.612369	0.0667888	121.5	188.429	1.05581	0.799633	961	901.314	1.03271	0.859886	596	566.634	0.819542	0.477766	445.5	516.36	1.61948	0.157548	230.5	130.324	3.27522	0.00238759	454.25	132.934	1.98148	0.00358345	216.25	107.862	0.993518	0.94648	205.25	219.642	0.92239	0.693767	240.5	261.073	1.02003	0.832638	227.5	235.103
A010635_01	0.0156	1.15192	0.649676	1749.5	1458.66	0.778882	0.431636	1306	1535.26	0.342267	0.0132585	525.75	1486.46	1.84976	0.33627	87.5	28.8085	2.27215	0.00987713	66.5	26.3308	3.97211	0.0123692	60.5	16.426	1.43169	0.0921099	811	597.867	3.57728	0.00216184	2235.25	664.862	1.00941	0.960682	579.5	702.512	1.41703	0.221407	21.75	15.5605	3.11353	0.0157694	58	17.4797	2.12336	0.183815	41.5	21.9895
At30017941	0.0161	0.590438	0.0119769	2536.75	4150.93	0.457435	0.0309841	1436	3370.36	0.439441	0.011798	1777.25	4388.36	1.54746	0.527526	80.75	33.1858	1.16715	0.796292	34.75	22.6946	1.46982	0.685896	44.25	15.3187	0.872293	0.176456	556.25	652.547	0.712347	0.0233014	588.75	839.452	0.624013	0.043964	561.5	895.835	0.380744	0.01483	16.5	39.1891	0.192548	0.199731	22.5	47.1309	0.906509	0.555613	39.25	42.2633
A022543_01	0.0449	0.721862	0.0827513	961.25	1241.7	0.504755	0.000114284	546.5	1071.82	0.358732	0.00824669	514.5	1296.77	1.21812	0.373354	739	546.592	1.09989	0.0836153	440	398.439	1.02413	0.899745	343	333.814	0.613335	0.1374	170.25	271.512	1.18055	0.422169	324.25	267.138	0.79127	0.332188	199.5	239.321	0.749201	0.296996	141	192.555	0.686181	0.208618	131.25	207.442	0.732223	0.0649084	152.5	199.19
A022544_01	0.00446	0.525995	0.0687703	832.75	1662.49	0.369135	0.0131908	419	1272.01	0.49139	0.00991325	743.75	1683.47	0.975775	0.771359	180.75	185.747	0.978184	0.753011	132.5	136.05	1.15099	0.150095	105.5	92.7724	0.850881	0.288598	479.25	538.299	0.706914	0.0356057	410.25	585.964	0.790899	0.0573345	459.5	595.906	0.971355	0.813877	161.5	172.641	0.771561	0.000316377	116.5	151.721	0.990253	0.938241	152.5	159.909
A013862_01	0.0448	0.716562	0.0139038	1575.25	2212.69	0.486195	0.0416691	858.5	1771.23	0.868937	0.390047	1983.75	2442.74	0.938184	0.788908	220.5	206.771	0.984651	0.689846	152.5	155.914	1.08535	0.73356	157.25	137.177	0.568434	0.00464547	657	1177.48	0.370984	0.000236509	392.25	1074.45	0.485965	0.00261104	514.75	1094.35	0.854908	0.0671494	87.25	102.746	0.876733	0.388322	93.5	112.243	1.76427	0.0189215	194.75	111.601
A014412_01	5.8e-06	0.511668	0.00176789	1233	2324.38	0.459476	0.0157719	930.25	2217.24	0.609193	0.0200595	1314.25	2263.25	0.93384	0.850173	502	590.709	1.9546	0.0420417	724.25	390.205	3.18453	0.0225609	945	329.752	1.09226	0.582297	507.5	493.906	1.19369	0.214869	516.75	446.607	1.31011	0.100852	590.75	464.048	1.46901	0.130782	219.25	166.863	4.15895	0.00339925	601.5	158.205	5.40473	0.00581771	869.5	178.169
A015467_01	0.0122	1.22188	0.272073	340	300.929	0.49874	0.011159	123.75	260.714	0.797664	0.201236	219	289.166	1.23693	0.090128	234.75	197.441	0.634346	0.0212955	90.25	136.189	0.448045	0.00151383	46.75	106.447	0.715589	0.0134603	172.5	237.084	0.295319	0.00461267	70.25	230.724	0.27747	0.00107886	61.75	224.956	0.96143	0.857509	119.75	143.752	0.431261	0.00423673	53	132.216	0.207412	0.0658128	31.3333	145.381
A013489_01	0.003	0.533499	0.00359172	170.5	309.688	0.486635	0.0413748	114.25	253.948	0.458869	0.0135975	110.75	250.904	0.70928	0.316547	145.25	211.873	0.699895	0.0832824	83.25	121.151	0.515551	0.00696332	57.5	112.862	0.948833	0.901592	29.3333	27.0026	1.11607	0.507258	32.5	30.5926	1.02876	0.923787	35.5	30.5604	0.59719	0.0364458	24.75	41.6648	0.64234	0.0597556	23	36.9804	0.48094	0.287235	25.25	83.18
At30018431	0.0165	0.917692	0.708511	285	326.381	0.335696	0.0388731	114.25	347.601	0.296565	0.0266496	54	195.482	1.01996	0.917505	906.75	887.42	0.616995	0.0517169	320.5	542.326	0.503662	0.00662663	231.5	471.829	1.69315	0.024076	86.5	50.3937	1.44422	0.303579	321.25	241.627	0.573689	0.162446	172.667	349.394	1.85416	0.0825005	851.25	333.641	0.990136	0.980645	263.5	302.189	0.667261	0.0695808	183.75	323.877
A025974_01	0.0217	0.564061	0.0293227	172	309.741	0.352118	0.0230421	83	231.288	0.40701	0.0221841	125	291.209	0.872146	0.329117	105	117.607	1.06758	0.578164	87	83.3918	1.08186	0.639674	57	53.9881	0.858103	0.171624	53.75	61.1683	0.757994	0.343204	49.5	64.7191	0.577454	0.0103727	29.5	53.1564	0.807624	0.459099	30.25	41.2755	1.30742	0.528561	53.25	45.221	0.893545	0.804388	27.75	35.4106
A014248_01	0.0302	0.916496	0.039818	1342.25	1462.76	0.605057	0.06011	791.25	1306.37	0.394782	0.00648314	565.75	1420.9	0.931834	0.314249	947	993.103	0.962089	0.638289	616.75	648.393	0.916323	0.526109	530	565.102	1.10127	0.0865383	1122.5	1024.14	0.942522	0.598633	899	896.269	0.794221	0.131383	748.25	954.434	0.904774	0.0355855	478.5	534.244	1.16859	0.319486	656.25	622.107	1.46456	0.0209665	773	563.882
A202204_01	0.0302	0.825046	0.0484348	2786.25	3378.46	0.532531	0.00183166	2070.25	3810.22	0.540551	0.0123089	1871.25	3379.55	0.929176	0.619683	2009.25	2230.58	0.88416	0.237456	1187.75	1388.98	1.0452	0.608059	1283	1244.88	0.954775	0.193772	1700.25	1786.95	0.737077	0.0238238	1622.25	2294.85	0.776843	0.0489793	1639	2228.38	0.864749	0.100295	969.5	1100.39	0.90715	0.601385	899	969.037	0.935746	0.637089	930.5	993.648
At30018861	0.0221	0.797528	0.24904	1550.5	1961.69	0.368566	0.0176223	609.25	1630	0.357712	0.0114876	688.25	1931.19	1.09827	0.66266	449.5	356.772	1.79609	0.00145344	396.25	217.224	2.88027	0.00775015	652.25	214.637	1.09734	0.357533	560.75	500.879	0.688642	0.0137701	418.75	598.893	0.757955	0.0540901	456.5	602.682	1.24442	0.297009	177	135.573	1.41439	0.00482774	231	165.167	1.40865	0.071359	197.5	139.156
At30018890	0.0449	0.935741	0.729112	17855.5	18040.6	0.593461	0.0149491	9344.5	15639.2	0.280612	0.00149037	5020.75	17138.5	1.01018	0.965902	18864.8	17939.7	0.935562	0.568341	11893.8	12889.4	0.917791	0.270348	12580	13769.9	1.23307	0.158779	10672.2	8894.52	1.00735	0.956424	9719.25	9891.42	0.686046	0.156937	5808.75	9483.21	0.979201	0.850948	5826.5	6107.36	1.17975	0.212067	7935	6746.75	1.47807	0.0599578	9174.75	6455.77
A015213_01	0.0135	0.570367	0.0370325	228.5	404.593	0.343583	0.00755637	115	330.51	0.350432	0.00899752	133	392.322	1.20555	0.515917	62	50.1124	0.869558	0.710257	26.75	32.3857	0.890537	0.840653	27.75	31.2294	1.21877	0.208721	261.25	222.158	0.593665	0.0615148	140	265.697	0.573626	0.00463739	141.25	263.324	1.1685	0.51662	42	32.2309	2.63969	0.0162326	75.75	27.9269	0.937912	0.843404	23.3333	23.0004
At30019005	2.44e-06	0.550785	0.0123936	842	1552.23	0.278002	0.000500286	469	1768.06	0.324153	0.000217439	600.5	1891.46	1.00919	0.975179	53.25	40.1822	1.7175	0.391534	29	16.8346	1.39468	0.581931	33.75	18.4318	1.62425	0.0134781	745	459.927	1.40454	0.0265795	710	510.873	0.870293	0.287002	408.25	498.429	1.26049	0.738131	19.25	13.9174	0.284127	0.535076	12.6667	72.59	0.896275	0.696202	18	22.2511
[truncated: 127 more rows]
[truncated: 5 more columns]
